# Supplementary material for: Characterization and optimization of 5´ untranslated region containing poly-adenine tracts in Kluyveromyces marxianus using machine-learning model
Source: Microb Cell Fact. 2024 Jan 3;23:7. doi: 10.1186/s12934-023-02271-3 (PMC10763412; doi:10.1186/s12934-023-02271-3)
Supplement: Supplementary file 3 — Additional file 3: Sequences of 5´ UTRs [file 12934_2023_2271_MOESM3_ESM.xlsx]

## Sheet: Sheet1
FIM1_ID	Symbol	16 h	72 h
		5' UTR sequence	5' UTR sequence
FIM1_2	KLMA_70012	TCGTATCATTAAGATGTTAACGAACCTGCTAGGATCATTATAATTAGAATGTAAACGTTGAGGACTTTACGTTATCCCACTTAATAAGCATT	GTCTCCACTGTTCTATACTGCGCAGCAAAAATACAAGAGTATTTAATAGCAGTGCGTTTTGAATAACCACGTCGTATCATTAAGATGTTAACGAACCTGCTAGGATCATTATAATTAGAATGTAAACGTTGAGGACTTTACGTTATCCCACTTAATAAGCATT
FIM1_3	KLMA_70463	ACTCCCATCCCAAGGGACCACCCTTCTAAATTTTGCCCATTCGTTGAAACACGAAACTTTTTAATCAACAAATGTTTTTTTTTCGCTGAATGACTTCCCTCCCAAAGGGTACCCTCTTCTAACTTCGAAAATTAGGCAACCAGAATGAAAACATGCTTTCCACTGACCACTGAACAACACCTCTGTTCTATCCTCTACATATGATTCATCAATTAGATTACTCCGAGACGTGAATACCCAGAACACTTTGGCTCCCCTTACTACCTCCCACCCAAATCACA	GTTGAAACACGAAACTTTTTAATCAACAAATGTTTTTTTTTCGCTGAATGACTTCCCTCCCAAAGGGTACCCTCTTCTAACTTCGAAAATTAGGCAACCAGAATGAAAACATGCTTTCCACTGACCACTGAACAACACCTCTGTTCTATCCTCTACATATGATTCATCAATTAGATTACTCCGAGACGTGAATACCCAGAACACTTTGGCTCCCCTTACTACCTCCCACCCAAATCACA
FIM1_7	-	CCATTATGAGAACCCTTTTTGATAGGCGCTGTGGAAGACAGAAAAAAAGAGGTTTTGTCCCGATGAATGATCAGATTGAAAAGCTCTTTTCGTACGACAAAATAGAATAAAAAGCAGATCTGTTTTGTGTTATAAAAACGGCGAATGTTGATCCTGAACGTCCTACGCCGTTGTATATGGCGCCAGATATTATAGCAATTATAAATGCTAAGGCTAAAGCCTGGATATACTAGGATCAAGGCTACAGCAATTGAAAATTGAATTCATTCCGAAAAGTATATGAGTAGAAGGTTTCTTCATCCAATTCCCAACTTGAATTGACCACCTACTTACTATTCAATTGTAAGTCAAGTCAGAAGAAGTAGAACATCACTAAATACTTACTTTTCTAGTGAATCC…	GCCGTTGTATATGGCGCCAGATATTATAGCAATTATAAATGCTAAGGCTAAAGCCTGGATATACTAGGATCAAGGCTACAGCAATTGAAAATTGAATTCATTCCGAAAAGTATATGAGTAGAAGGTTTCTTCATCCAATTCCCAACTTGAATTGACCACCTACTTACTATTCAATTGTAAGTCAAGTCAGAAGAAGTAGAACATCACTAAATACTTACTTTTCTAGTGAATCCAACAATTCAATTGCCAATTTATTAATCCAACAACTTCAAGTTAAAATGACATCCAATGACATTATTTCTACTACGTCCCTTCTAAGGTCCCTACTGCCGACACTGAGGAATATCCAGTCCAACAAGAGTGATCACCAATTCAGAGAAATCTCAATTGTTGCACTTT…
FIM1_8	PHO12	GAGGTCAAAAGTTAAAGATTAACCCACATGTCTTAATGATTACTTCAAATGTTCTCTTACAAGGTTCATAGGTGCATAAAGTCATATTTAATACATAAGGACAACATGAAAGAATTTGCAACACTTTTTTTACTTTGTTAAAGGAATTATTTCCCATTGATAAGTCCTGCTAAGATGGTAGAAG	GTCTTAATGATTACTTCAAATGTTCTCTTACAAGGTTCATAGGTGCATAAAGTCATATTTAATACATAAGGACAACATGAAAGAATTTGCAACACTTTTTTTACTTTGTTAAAGGAATTATTTCCCATTGATAAGTCCTGCTAAGATGGTAGAAG
FIM1_9	KLMA_10833	TTAGAAAAGTGACTTCGAATTTGCAAAATTGTAAACAATGTTGTTTATATGTAAACAAGTTTTTTTTACGCTGTTAGCCGAACTCATTGACACGGCTGTATACACGTTGAACAGGTCAAGAGTTACCCGAAATATTTCTTTTTTGACTTCTCTTCCGTTAATGTCTTATCTGTGATCGCTATTGTAACTTTAATTAAGTGTCAAAGGTTCGTGCATCTATTCACAATTAGCGAATGACAGTTAATTCAACGTTTCATTACGGATTCTTCAATTCAATTTTGCGGTATATTTGAAGATACGTTTAAGTGACAATATTTAAAGGGTCCATATAAAGAAGTTTTTGTAAATTTGCCCAATAAATTTCCTATAACTTCTAAATTGACGCAAGAGCTTTTTGCC…	GATCGCTATTGTAACTTTAATTAAGTGTCAAAGGTTCGTGCATCTATTCACAATTAGCGAATGACAGTTAATTCAACGTTTCATTACGGATTCTTCAATTCAATTTTGCGGTATATTTGAAGATACGTTTAAGTGACAATATTTAAAGGGTCCATATAAAGAAGTTTTTGTAAATTTGCCCAATAAATTTCCTATAACTTCTAAATTGACGCAAGAGCTTTTTGCCTAACACAAACAAGTTCACTAGCGGGT
FIM1_10	URA1	AAGAGAATAGTAAGTAATAAACCAAAGGGGTTTAATTAATCAAC	AAGAGAATAGTAAGTAATAAACCAAAGGGGTTTAATTAATCAAC
FIM1_11	YCT1	GATATATCAAAAGTCCGACATGAGGGGTAATCAAACAGTAATTATAAATATGGTGTAAATAACAGCATGCCTCATTTAATTTCTCAGAAAGGCGATGGCTAGTTCATTATTTCTCAGACAAATTAAGTTAATGATGTACCATGAAGTGATCCTAAAAGAAGAAAGACAGAAATAAAACTGGGAAA	GTATTATTCCGTATTAAATTGTTTGCGGATATAAATCTATACCTCAAGCAGTTGACTCAATCTCATTATTTCTTTGAGTCAAGATAAGTGTTGCTTTATTCATTGAGTGGATCCTAGAAGCTTAATTTTTTTTTTTTGGGGATTCTGGAGATTAAGACATAATGAAGACTAAGACTGATAATGCCGAGAAAAGACAATTGTAGACACCGTCCTTTAAAAAACAAAAACTTAATTACCGTTCTTGGCAAATAAGTGCCGATGTCAATGTAATAGATAGTAATCTTCGAATCGATACTGTGTCTATGAGAAGGCATTTCATAATAAAGTCTTTAATAGACATACCGCAGTTATGCTATCATTAAAAACAAGCGATATATCAAAAGTCCGACATGAGGGGTA…
FIM1_12	Nqo2	GACACTAAGTAAGATAGAGTCGTACGATAGTATAATATAGGCAACAAAATAATAAGA	GACACTAAGTAAGATAGAGTCGTACGATAGTATAATATAGGCAACAAAATAATAAGA
FIM1_13	KLMA_10829	CGACATTTATTATCCTAACCCTCTGGGACCTTACACTCGTTTAACCATCTACTTAAAGAAATATTCGACAGCGAATTAATTTTGAACTTTTAGCAGAC	GACATTTATTATCCTAACCCTCTGGGACCTTACACTCGTTTAACCATCTACTTAAAGAAATATTCGACAGCGAATTAATTTTGAACTTTTAGCAGAC
FIM1_15	KLMA_10828	AACATTAAATATTCGAAAATCGAAAAAAGAAGGATTATTCAAACAAGAA	AACATTAAATATTCGAAAATCGAAAAAAGAAGGATTATTCAAACAAGAA
FIM1_16	KLMA_10827	TTCTATGAAATAAACAAGTAAGATATATATTTACGTCTTTTCATGACAGTTACCTGAATGTGTCTGCAACTTTACGGGCGAATAATGTGCAACAAATCCAAATAATCAACAAACCTTTGAAATA	AACCATTTGGATTAAAATTATCAAACTTGAACTACGAGTCAATATTGTACATGTCTTACTCCGTGTTATTGCTTGAGAATGTACCTATGTCCTATAGTTGGAGATAGTACTAATATATTATTATAATTAGTTCTATGAAATAAACAAGTAAGATATATATTTACGTCTTTTCATGACAGTTACCTGAATGTGTCTGCAACTTTACGGGCGAATAATGTGCAACAAATCCAAATAATCAACAAACCTTTGAAATA
FIM1_17	KLMA_10826	-	TTTTCGGCTCTTAAAAGTACTCACTCGCCTACAAATCTATTCTGGGAGGTTTCTGTGAAATCATTAAGATACACAGAGAGAGTAATGTATAAAAAACTGGGTGACAAAAGACCCTAGATAGAGTTTTGGAACTGATCGAGCAAATTAATCTCGAAAACAAGAGCATAATATGGTTGAGCAATAGAAAAGGGCATTTTTTTGCTGTAAAATAAGAGTTATAGGACCACAGTACCAAACACATACCACTCTTTGTGGAAACACCCGGAGTTTCATTGTAGTTTTATTTTACTCTAGCGATATTCAAACAGGTATATATGAGCCAAAAGAAACTACTAAGCTTTTCTTGTAAGAATAATGTCGTTCCTCAATAATATGTTGTGAGATGGTCATCACTCGGTA…
FIM1_18	str3	-	TACGACCCGTGCAGTTTCTCTAAGAAACAGGATTTTGGAGTTTAACCTGAGATCTCTGTAAAGGGTGCAAAACTGTCGTCAGTCAAGATGATTGAATCCTCACTGCATTATACGCGCCAGTGTGCTCCACTTATTAATTTGTTTTACTCCGCGGACATTAAAGGATATTAGCTTACAAACCTTCTTTCTTTCTAATCTAGCTGCATGTATGAACTACAGAAGGTAAAATTACTTTGCATACCATAAGGAAATCAGACCCAAGATAGTATCTATAATATGAATAATTAATGACTATGAGTTTGTAACTTGTAACTCGGTATAGAGATCTGAGTGTGTTATATATATAGAATCATTTTCCTTTGTAATGTCTTAAACAAGTGCTCTGAAGTCATTCAAATT…
FIM1_19	KLMA_10822	AACGAAGAGATAGAGTATTCAACTACACATTACAGAGCAATTCCGATATCCAGGAGCTTTCCCACTGTTGCAAATCCTACCTGTTAAAAGGTCCATTTTCA	GAGCTTTCCCACTGTTGCAAATCCTACCTGTTAAAAGGTCCATTTTCA
FIM1_20	ARL1	AAGGCATTGTGAATCTCGGGAGAAGTTCCAACAGGAGTTATTGTGAGGAATTGAGTGTTATTCCGTTAAACTGTTATTTGAGTTGTGTTTGAGCTTTTTCATATATTAAAGCATCTATCATCACTAATTAAAACAGGCTAAGGCGGTTCATTAAAACTAAGTTTCAGCATACTTTGATTTGATTTAAG	AAGGCATTGTGAATCTCGGGAGAAGTTCCAACAGGAGTTATTGTGAGGAATTGAGTGTTATTCCGTTAAACTGTTATTTGAGTTGTGTTTGAGCTTTTTCATATATTAAAGCATCTATCATCACTAATTAAAACAGGCTAAGGCGGTTCATTAAAACTAAGTTTCAGCATACTTTGATTTGATTTAAG
FIM1_21	KLMA_10820	AAGTGTTCCTTTATTCAAGTTTTCTTTTTAAGGTTAATCCATCTAATCGCCTTCATCGGTCTTTTTGCTTTAGAGTTCCGAACCCATAAAGTACACATTAGACATA	AAGTGTTCCTTTATTCAAGTTTTCTTTTTAAGGTTAATCCATCTAATCGCCTTCATCGGTCTTTTTGCTTTAGAGTTCCGAACCCATAAAGTACACATTAGACATA
FIM1_22	TYR1	ATTTCCAAACCTAAAGGAAACTGCGGAACCTCGTATAACAATACTACTTTATTCAGCACA	GCGGAACCTCGTATAACAATACTACTTTATTCAGCACA
FIM1_23	DAL3	AGGAGGGAACCGATTCAAATATTCAATATCCTCATTTCAGGATGACTTATCTCATATATGCAGTTAAGCAAACTGGGTATAGCTATCTGCGTGTATTAGGATAATTTTTTGTAGAGAACGGAAATGTCCGAAACCATTCTGCTTCTAAATATTAACAATAAATTGTCTTAAGATAAGCCGCAATAAGAAGTTTTGAAATATAAGGCCAGTATATTTGGTAATGATTTCAGAATTCAAAAGTAGAAACAATTTAGATCAAGGGACTACAGAGTCAGTTCACAATCCCATACCTAAACATC	GATTCAAATATTCAATATCCTCATTTCAGGATGACTTATCTCATATATGCAGTTAAGCAAACTGGGTATAGCTATCTGCGTGTATTAGGATAATTTTTTGTAGAGAACGGAAATGTCCGAAACCATTCTGCTTCTAAATATTAACAATAAATTGTCTTAAGATAAGCCGCAATAAGAAGTTTTGAAATATAAGGCCAGTATATTTGGTAATGATTTCAGAATTCAAAAGTAGAAACAATTTAGATCAAGGGACTACAGAGTCAGTTCACAATCCCATACCTAAACATC
FIM1_24	KLMA_10817	GACAAGATTTGGTTCAGCTTAGGTAGCGTAGATATAT	GACAAGATTTGGTTCAGCTTAGGTAGCGTAGATATAT
FIM1_25	POP7	TATTGTATCCAAGTTTAAGTACGGTCGAC	TATTGTATCCAAGTTTAAGTACGGTCGAC
FIM1_26	PEX32	AAGTTTTCCTAACA	-
FIM1_27	DPC25	AGCTAATCAGTGAGAGTCAAATGATCCCATTTCCAAAATCTTTGCAGGGCCTTAGGGGCCAAGAGCTACAAGTTCAGTTGCAAATGCTCATTGTACAAGACCCAACCACTATAGACCCTGAATCGGATTACATTCATGTCAAGATTGTGGAGTATAATATCGATGAAAATGAGCGGAAGTGGAAGCAAGAGGGCTGGACCCCAAAACTTCTACCATACGAACGCTCGCACTTTTGTAACTCGTTTACACTAATGGAGACAAACTCGCCATGGAAGTTTCAAGAAGAATTAACAAACGGATGGATTTGGGTTGACGCAAATTGGCTTCCTGAAAATTGGATATATTGTGATGCACAATGGAATTCTCTAGGTGCAAATGATTCTATTGCATGTTTCACCA…	AACCAAGTTAGG
FIM1_28	SSE1	AAGGAAATCAAACAGTACTAGCCGTAGTAAGAACAACTTATTGGGCTAATTTTTGTATCTCCTGGTAATAATATAGAATATTAAAAAGAGCG	GACATTATTCTACCAGCTAAAACAGCTTTTAAGGAAATCAAACAGTACTAGCCGTAGTAAGAACAACTTATTGGGCTAATTTTTGTATCTCCTGGTAATAATATAGAATATTAAAAAGAGCG
FIM1_29	NPL4	GTACTATTATTTAACCAATTGCAGTGATAGACCTGATAATTCAAAATACA	GTACTATTATTTAACCAATTGCAGTGATAGACCTGATAATTCAAAATACA
FIM1_30	SEC66	ATTCGGTATAGCTCTGGTTTAGCTCAGCTGTAAGAATCGTTGCCTCTTTAAAAGTTAACAAGATATTGCTGTCTTTCTTTGGGTACA	ATTCGGTATAGCTCTGGTTTAGCTCAGCTGTAAGAATCGTTGCCTCTTTAAAAGTTAACAAGATATTGCTGTCTTTCTTTGGGTACA
FIM1_31	SYH1	AGGAATCATAATTCCTCCAGGTATACTTAATATATAATACAAAAATACAAGGTTAATTCTCTCATATAATTTAGATGCTAGTTTATGCAGCGCTCAACCCCGTTCTTGATCTGGGAACGTTCTTCATATTACCAAAAGCCTCGAATTACTTACTTACTACTTGGTATTTCAATACTGGAAAAAAGCCAAACAAAAAAAAATAGAAGGTCGTTGTCTGTTTGATATATAAAAGAGGAACTGAGTGGAAACAAGCGAAAAAATTTTACTGTGGAAAAGAACGAGTAAAAACCAAGGGTCAAAGAAAGTCGTACTTACCAGTTTCAGGTGCTTTCAGTTTATAAACAGTCAAGGCCACCTTGTGTTGATAAATTGTGATTTCAAAGTGCTCTTAAAACGATA…	GTACTTACCAGTTTCAGGTGCTTTCAGTTTATAAACAGTCAAGGCCACCTTGTGTTGATAAATTGTGATTTCAAAGTGCTCTTAAAACGATAATTTTCCG
FIM1_32	UMP1	AAGACAAGCATTGCAGATAATAATAGGCACATCAGATCTAACCACATCATTATAACC	GAGAATTATAAGGCCAACATTGACATACGATATGATGATTCCAACTTAAACAAAATATGTATTGGAACTTAAAATACCCAATCCACTGTACATAACCTGGAAGAGGCATGTTTCCTTGTGAAACACCCATACTTCACATACAAAAGAGTAAAATTTAGAGTTTATGAATGATATGAAAAGGTACGTATACAATATAAAGAGTATTATGCTCTCAAAACTATAAATTAAGGTGGCGAAAGAGGAGATCGAAGTGAAGACAAGCATTGCAGATAATAATAGGCACATCAGATCTAACCACATCATTATAACC
FIM1_33	SWD3	GAAGACAT	GAACTCTTTACATTCCATATATGTATTATTTCCTTCTCTTGACAATAATTACTTACGTGCATCTTTAAATGCATTGTAAGAAACAAGAATACTGCTGCTTATCCAATGTAGCGAAATTGAAAAATCATTTGCAGGATTCGGAACAAACAACGAAGACAT
FIM1_35	KLMA_10806	AATGGAGTTGTTGCAGTACAACTCTTGAAATACATCAACAGAAGGAAGATATCGCGATTTTTTTAAAACAGGAAGTGCAGGGTTAGAGCCAGTTGATATATATTTTATTCGAGT	GAGTTGTTGCAGTACAACTCTTGAAATACATCAACAGAAGGAAGATATCGCGATTTTTTTAAAACAGGAAGTGCAGGGTTAGAGCCAGTTGATATATATTTTATTCGAGT
FIM1_36	KLMA_10805	ATATATTGGCAATTTGCACACAATTATTAGGTCTTGTTTCGTTTAGTATCAACATATCGATCGCATTTATTTGGTCTGTGAATTAAATTACCTGACTGAAATCCCAATAGTGTTTTAAACCGAACAAAGCACACAACACAACATTGAACAAG	AATATTTGAGGCAGATAGCTAGTATTTCTGCTGGTTGTATAGACAGCATTGTCCAGTGTCAATTTGGTAGGCGTTTTTTTAGGATTGCGGCAATTTATTGAACGTTAATAGATTATGCGATCAACGTGTCTATCTATCTATACACACACTTTCACCGAAGTACAACACACACACACACATATATATATATTGGTATATATTGGCAATTTGCACACAATTATTAGGTCTTGTTTCGTTTAGTATCAACATATCGATCGCATTTATTTGGTCTGTGAATTAAATTACCTGACTGAAATCCCAATAGTGTTTTAAACCGAACAAAGCACACAACACAACATTGAACAAG
FIM1_37	ECM31	AAGATAGATCAAAGTTCGGAGTGGATCTGCAATTGGATCTTGGGGGTGTCGTTAAAC	-
FIM1_38	FMP30	CGCATCGAGGACACTCACAGAAGTGCCTACAATCTAGAGGTTTCTCTTCCGCCTTGTCGATTCTTACTGTCAGAACCAGATTCTTATGATGCTAGTATATCTATGAGCTTTACTCTTTAAGAAACTTTGTGAATACGAAAGCAGTATACAACATACACTAATAGAGACAATAACACTAAAAAGGTATTAATTGAGGAGAGATAAAA	AGGACACTCACAGAAGTGCCTACAATCTAGAGGTTTCTCTTCCGCCTTGTCGATTCTTACTGTCAGAACCAGATTCTTATGATGCTAGTATATCTATGAGCTTTACTCTTTAAGAAACTTTGTGAATACGAAAGCAGTATACAACATACACTAATAGAGACAATAACACTAAAAAGGTATTAATTGAGGAGAGATAAAA
FIM1_39	ELP4	-	GATAAACCAATGCTAAAATTATCACGATTTGGTAGAAATATATAACAACAGTAACGTACTGCATGAGAG
FIM1_40	ATG21	GTTACAATCAAGACCGTTTTCAACTTATTGCTTAAGGTAAGTTAAAAGTAAGATTAACGGTGCGTGTTCACTTAATAGCTGGCCTTTCGCAAGAGGTTAGAATAAATAGTCAACGGAGCGATTAACTATAATTTGAGCGTGAC	GTTACAATCAAGACCGTTTTCAACTTATTGCTTAAGGTAAGTTAAAAGTAAGATTAACGGTGCGTGTTCACTTAATAGCTGGCCTTTCGCAAGAGGTTAGAATAAATAGTCAACGGAGCGATTAACTATAATTTGAGCGTGAC
FIM1_41	AIM43	-	AGTTCAGCAACTGCACATCAATATAACAAGATGCCACCTCCACCACAAGTCTATGGCCAACAACAACAACCATCGAACTGGGAGAAGTTCAAGATGGGTTTGATGATGGGTACCACCGTCGGAGTCTGTACTGGTATTCTTTTCGGTGGTTTTGCAATCATTACACAAGGCCCTGGGCCTAACGGGGTCGTTAGAACTCTTGGTCAATATATCGCTGGTTCTGCCGCCACATTCGGTCTTTTCATGAGTATTGGTTCTATCATCAGAAGTGACGGCAGTGCTGAAAATGGCTTCAACGATTCATTCTATCACAACAAGATGACTGAATTACAGCAAAAGTCGAGGTTTGAAGTGTGGAAGGTCAAACAGGCCTACGGAATCTACAGAAATTGATCGACA…
FIM1_42	MGR2	ATCACAATAGTTCAGCAACTGCACATCAATATAACAAG	AGTTCAGCAACTGCACATCAATATAACAAG
FIM1_43	MSY1	AAAGACAATTTAGTATTAATCGTTTCATTAAGGTGCAGCTGAAGTGCTGCTAATTGGAATTAGTGCCCT	GCAGCTGAAGTGCTGCTAATTGGAATTAGTGCCCT
FIM1_44	-	ATCACAAAATCGGAAGATAGCCTGACTACCTATAGCATCTACAACAACCAATCAAATGACACTATAGTGTTGTTCTGTAAGATTTCAGAACTCGAAGCACAATTATAGCGGTGGATCATCGTATTTTAAAGTACACT	AAATAGAAGACATCACAAAATCGGAAGATAGCCTGACTACCTATAGCATCTACAACAACCAATCAAATGACACTATAGTGTTGTTCTGTAAGATTTCAGAACTCGAAGCACAATTATAGCGGTGGATCATCGTATTTTAAAGTACACT
FIM1_45	PNG1	AGGGTGAAAAACATCACAGAACATCTCTTTGACGATTTAAAGTGCTGCGGCTTAGTAAA	GACGATTTAAAGTGCTGCGGCTTAGTAAA
FIM1_46	EHT1	TTCATTGATCTCTTGGTTGCTGATCAAAAGTTTTCAAAGTACAACTAATTATACATTCAAAAAGAG	AACCATTTTCGACATTGTTCATTGATCTCTTGGTTGCTGATCAAAAGTTTTCAAAGTACAACTAATTATACATTCAAAAAGAG
FIM1_47	FZO1	AAGCATAAGTACACATAATATCGAAATAACAGGACACTACCCATATCGCTGTTTATGAACC	AAGCATAAGTACACATAATATCGAAATAACAGGACACTACCCATATCGCTGTTTATGAACC
FIM1_48	SEC62	AGAGCTGAATCTCACAACCAGATACTTATAGAGTTGATAGAAGTTCTAGGTATTCGATAATTGGAGTGCGTTTGTTTAGAGGAATAGCATTAAAAACTGTGTTAGAGAAGCTGAAGAATTAAAATCCTAATAAA	AGAGCTGAATCTCACAACCAGATACTTATAGAGTTGATAGAAGTTCTAGGTATTCGATAATTGGAGTGCGTTTGTTTAGAGGAATAGCATTAAAAACTGTGTTAGAGAAGCTGAAGAATTAAAATCCTAATAAA
FIM1_49	NOG1	AGGCAAGTTCACATCCAAGGTCTTAGCGAAGCTTTACTAGATTCGTTGTTCTTTGAGTGGAGAGATAACTGCATACACCACACGGATCATCCCTTGAGAAAAGACAGACGTA	AGGCAAGTTCACATCCAAGGTCTTAGCGAAGCTTTACTAGATTCGTTGTTCTTTGAGTGGAGAGATAACTGCATACACCACACGGATCATCCCTTGAGAAAAGACAGACGTA
FIM1_51	SSU1	TAAACTCTGGAAGAACAACCGCTATATGGTATAATGCCATTTTATGCTCCGAAAGCGGATTACAACTGAACTGTACTCATCTAGTTCGTATGGATGTATAAATGCGTTACTTCAGACATATACATAAAGAGATATGATATTATCGGTATAGCTTCTACACAAATAAAGCAGAGAAATATTCAAAATAGACCATACTCACAGTTCATGATAATAGAAAGGAAATAA	GCGTTACTTCAGACATATACATAAAGAGATATGATATTATCGGTATAGCTTCTACACAAATAAAGCAGAGAAATATTCAAAATAGACCATACTCACAGTTCATGATAATAGAAAGGAAATAA
FIM1_52	GLR1	-	AATTGAATTGAT
FIM1_54	SMP1	GGATTTCCACAGAGTAAAACTTAGCTCAGACAATATTCAAACTGTATCTGAACAGTTTTGAAATTTTTTGAAAACAGAGGAAACGAGTGTATCGGTGATCCTATTAACATACTCGACTTCCCAGTACGCGTTCAGTTGTACTGTGCTGTGATCTGATCTAGCGCATTTTTCACGGGTTTTTTTTTGGTGAGAAATAGTATTATACTAGTGCTTTAGCTACTAAAGACTAAATTGTTAGTACTTGGTAGTGTTTTTTGGGCATCTCAAGAATTAACATACAAAGGGTGATTTCGTGAGAAAGTAGGTGCTTCGCGGACCAAACATATAGTTGATACGAAGGACCGAAGGTTAAGGTAGTGTACTTGGTGAGGTTTTCTAGCGTGTGGATCTTAGCAAATC…	GACTTCCCAGTACGCGTTCAGTTGTACTGTGCTGTGATCTGATCTAGCGCATTTTTCACGGGTTTTTTTTTGGTGAGAAATAGTATTATACTAGTGCTTTAGCTACTAAAGACTAAATTGTTAGTACTTGGTAGTGTTTTTTGGGCATCTCAAGAATTAACATACAAAGGGTGATTTCGTGAGAAAGTAGGTGCTTCGCGGACCAAACATATAGTTGATACGAAGGACCGAAGGTTAAGGTAGTGTACTTGGTGAGGTTTTCTAGCGTGTGGATCTTAGCAAATCGTCAGTTGGTCTTCCCTTTTTTTGGCCCATTATTATTACCATCTCTTCATTTCTTCGTTGAAACACGAACACGAAAAG
FIM1_55	SOU1	ATAGTACAGCAAATTCAAGGCAAATCAATCGTAAGCATTGATATACATATATATCCCTAATAATTGCTTTAAACGACAACAGAAAACAAATATTTGAAACA	GAAAAAACCATAGTACAGCAAATTCAAGGCAAATCAATCGTAAGCATTGATATACATATATATCCCTAATAATTGCTTTAAACGACAACAGAAAACAAATATTTGAAACA
FIM1_56	YDC1	ACCCAAGCGAGCTGAAATATTTAGGACTCATTATTTGACTGTCATAAA	ACCCAAGCGAGCTGAAATATTTAGGACTCATTATTTGACTGTCATAAA
FIM1_57	GLY1	AAAACAAGAGAGTTAACACTCAATGCAATTAGGAAGATAAGTTAGCATACGTTAAATTTCATTTCCCGCAAAACCAAAATCAGATCCATTGTA	CAATTAGGAAGATAAGTTAGCATACGTTAAATTTCATTTCCCGCAAAACCAAAATCAGATCCATTGTA
FIM1_58	ELP3	GTGTTGTTTTGTCCTAAATAACATACATTAATAGACGCATAAGATATAGCGTA	GTGTTGTTTTGTCCTAAATAACATACATTAATAGACGCATAAGATATAGCGTA
FIM1_59	SEC16	AACAGTATTGAATAGAAGGTCAAAATCCAACTCATTAGACAATTCAATTTTTTCATATTGCGACGTGATTTTGCAACCATATTTTGATAGTTGAACGGTGAATTCAACTAAAACGAGGGGAATCTATTGGATTTACAGTTATACGAAATCAGTACA	TAGAGGAAAGGATATGAATAAATAGCTTAAGTATCATGTATTCTGAATTTGATCCAAAGAAAAGAATGATCAAACAGTATTGAATAGAAGGTCAAAATCCAACTCATTAGACAATTCAATTTTTTCATATTGCGACGTGATTTTGCAACCATATTTTGATAGTTGAACGGTGAATTCAACTAAAACGAGGGGAATCTATTGGATTTACAGTTATACGAAATCAGTACA
FIM1_60	MBA1	AACTATAAATAAATTATCATACTAGAGTTATTTATCG	CACAAGCATAATTGTGAATAGGAAAATATGGGATCTCTTCTTTATTGTAGGCGGAGCTGAGGTTCTGAAAAATATCAAAACGTATAAAGTGATAGGTACACAATGTATGTGTGGTATGAAAAATTTACTAACATTTCCACATTTTCCGGCTTATAGCATCAAACGTAAAGCAGATTTTGTTTCCAATGGCGAGTTGATTAAAGATTTAAATTATTATTTTCTGATTGATTGCATAGGTTATATTCGATTGTTTTAGAATAACATAGAGTTAACTATAAATAAATTATCATACTAGAGTTATTTATCG
FIM1_62	SEN54	AGAACAGATATTTTATACTCGAACCAAATCACTATATGCCAATATAATAGTTAAGTGACATCTTTAATGGAGATTTATTACCATTAAGCGCTTACTTCAGTCTAACACACTTTTTAAAACCTTGCCATTATTATT	ATAAGGCATCGAAACTAGATGTAATGAGATGAGTTAACCTGTTAAACTTATAAGTTACAAAACAATTAGCTTGAAAGAGGTGGTAGAACAGATATTTTATACTCGAACCAAATCACTATATGCCAATATAATAGTTAAGTGACATCTTTAATGGAGATTTATTACCATTAAGCGCTTACTTCAGTCTAACACACTTTTTAAAACCTTGCCATTATTATT
FIM1_65	KLMA_10773	AGAGATAAAGTTTGTGAATGACATT	ACATCATAGTTGATCAGAGATAAAGTTTGTGAATGACATT
FIM1_66	MOT1	GCAGTAACAAAGATTACAAGAATAGCGCATAAAAAGACGGTACCTACTTGTTGAGTACACATAAAAGATAGAAACTGTGTTTTAGTACCTGGTATACCCTATTATCGTCTTTTATCTGTTTGTGTTTTTGCGTGAACAATTTTTTGAAGGGTGTACAGACATACACATACACATATTTGATTTATATTTCATAGTATTATATTCCGGAAAAGTCAAATAAGACTGAACTTACAAAGTA	GCAGTAACAAAGATTACAAGAATAGCGCATAAAAAGACGGTACCTACTTGTTGAGTACACATAAAAGATAGAAACTGTGTTTTAGTACCTGGTATACCCTATTATCGTCTTTTATCTGTTTGTGTTTTTGCGTGAACAATTTTTTGAAGGGTGTACAGACATACACATACACATATTTGATTTATATTTCATAGTATTATATTCCGGAAAAGTCAAATAAGACTGAACTTACAAAGTA
FIM1_67	LYS21	ATGTCATCGAAACGAAAGGTGTATATATAAGAAGGCAAAATATATAACTCTTTTGGCAAACCATTATCATAAATTTGGTTTGTTACTTGAAGGTCATCAGAATGACAAAGCAATAGGCAAAGGCACCTTAATAAGAAGTACAGTTTTTTGAAAATTAAAAAAAAATC	GACTAGGTGCAAAATGACTCTTAAGTATGTAGCTCATCACAAGGAAAAAATAACTATGTATGCATCGAACTAGGTGCAGGAATCCCATGTCATCGAAACGAAAGGTGTATATATAAGAAGGCAAAATATATAACTCTTTTGGCAAACCATTATCATAAATTTGGTTTGTTACTTGAAGGTCATCAGAATGACAAAGCAATAGGCAAAGGCACCTTAATAAGAAGTACAGTTTTTTGAAAATTAAAAAAAAATC
FIM1_70	RIM2	GTACCTGATTTCCCGAAGTTGGTTGTAGTGAACTGAGTACTGCGAGCTTTCGTAGACGCAAGTGGCGAATTATTAGAAGTTGAATTTTTATCGTTAGATTATAAGCGCCCTGACTTAATCATTCTCCTCATAGTCAGTTTCTTCATAAGAAAGCGTCTGCAGAAAATACAAGTGTAGTATCTACAAACAGACAATATATCAAAACGTTAACCTGTTTGAATATTTCTAGCG	-
FIM1_71	MED8	ACTCTATATATCAAATCGA	ACTCTATATATCAAATCGA
FIM1_72	AIM4	-	TTATATTTCGCCTTGATGGACAAATTTCAATAATTTGTCCACACTAAATGGCCTTGAAGTCTTTACAGTCGACACCGAAGATGGATAGATGTTACTGCTTTCATCCATCGAAAGTTCTTTTAACTCTTTTGCAGAGTGAAGACCATTATACGAGTGCTTCGACCTTTCATCTATTATGCACTTGGTAGCCCAAGTTGTGATGTCCTTATCTTTGTTGATGAGTTTTTTGATTTCCTCATCAGAGAGGTTTTCGACATCAATTCCATTGGTCTCTCTAGCATCTTTTATCCATTCATCTACCTCAGGAATATTTTTTTTCCTCATCAAAGTCGTGATTAAACCTTCATGTGCTGTTGTGGGGAAAGAAGGCAATGGATATGCTACTGTCGAATCTAAAGT…
FIM1_73	ATP4	AACCTCTAAAATGCAGAACACGGGCGCCATGTTAGAGGTTGCTCAGGATGTGATCTCTACTTGACTGTTTAGCAATACTTCAATACACATCGTTTTTAACGGTATCTATGTCCTTTCTCTCTTTTCTATTGCAGGTGCAGACACCAAGAAAAAGATTTTTTTTTTAGTTTTCTGAGATTTTTAAATTTCGTTGAAAACCTTTAATTAAACATTTCTGTAGAACAGTTTGCTTGAATACAAGATATATATATGCTTTATTTACAGTGTATTTTTTATTTGGTAACCTCTTTGTTATCTTTGGAATAGATTTCAGGTTGATATCTGTTTTTGTTTGATACTCAACTTATCTTTTTTGCTTTGGAATAGTGTTCCAGATTGTTTAGGAGACAGAAAGATCAG…	ATGGAGTATTCGATTACTGTAACCTCTAAAATGCAGAACACGGGCGCCATGTTAGAGGTTGCTCAGGATGTGATCTCTACTTGACTGTTTAGCAATACTTCAATACACATCGTTTTTAACGGTATCTATGTCCTTTCTCTCTTTTCTATTGCAGGTGCAGACACCAAGAAAAAGATTTTTTTTTTAGTTTTCTGAGATTTTTAAATTTCGTTGAAAACCTTTAATTAAACATTTCTGTAGAACAGTTTGCTTGAATACAAGATATATATATGCTTTATTTACAGTGTATTTTTTATTTGGTAACCTCTTTGTTATCTTTGGAATAGATTTCAGGTTGATATCTGTTTTTGTTTGATACTCAACTTATCTTTTTTGCTTTGGAATAGTGTTCCAGATTGT…
FIM1_74	MSI1	AGATACCAAAACGAAATATCTTAGTGAAATAACGTTACTTTCTACCTTACTTGAACTGTGTATAA	-
FIM1_75	RAG2	GCATTTGAACATAAATATTATCCTTTAAAAGACTTTTAATAGTTAGAGTAGGAAATTATTTCATTGTTTATCCCTTTTTATTATTGTTCAAGAGTTTTTGAAGGAAGGCGAGTAGTATCCTATACCACACCACATCACACAATAACACATTACAGCA	GGCGAGTAGTATCCTATACCACACCACATCACACAATAACACATTACAGCA
FIM1_76	-	AATCAAGATATTTGCTAAA	AAAAGCTTTGGCAGCACTCGACAATCAAGATATTTGCTAAA
FIM1_77	GPI2	TTCGTGATTATTCACTCCCCAGCCTCTG	TTCGTGATTATTCACTCCCCAGCCTCTG
FIM1_78	TAF5	ATCCTATTTCAGGTAAAACTAGGAGTGACGTGAGTGCATACTATTCTTGCGTGCATTTAGGGACGGAGCAGCAGATCAATTCGTTGGAGACACTTGACAGTATTAATAATTAACTGCGATTGCTTTCTAGT	GTATCCTATTTCAGGTAAAACTAGGAGTGACGTGAGTGCATACTATTCTTGCGTGCATTTAGGGACGGAGCAGCAGATCAATTCGTTGGAGACACTTGACAGTATTAATAATTAACTGCGATTGCTTTCTAGT
FIM1_79	GCR1	AAGTTTGTGCTGCTTATTTTAATTTTTTTCGAGACCGGAGGTCCCCTTTCAACTTCCTAAATTTCCTTCCTGTGGTTTCTCGCCCAATCCACATAGAGGCAGTTCTGGTATAGTTTTTCCGAGCTTCCTTAGTGACTGATCATTGGTTGGCAATAGTATCAACCGATCTGAATCATTTAAAAGGAAGTTGCATAAATACTCTCCATTCCCATAGTAGTGGGGTATTCCTAGTAGTGTCGCTTTTTTTTCGAATTATTACGTG	CAATTAAAGACAGAGAACAGGCGCAAAGAAGTGACATTTTCCCCAGCTTTCGTGTAGCCAGTAACCAAAAGGTAGTAGCCAAGTTTGTGCTGCTTATTTTAATTTTTTTCGAGACCGGAGGTCCCCTTTCAACTTCCTAAATTTCCTTCCTGTGGTTTCTCGCCCAATCCACATAGAGGCAGTTCTGGTATAGTTTTTCCGAGCTTCCTTAGTGACTGATCATTGGTTGGCAATAGTATCAACCGATCTGAATCATTTAAAAGGAAGTTGCATAAATACTCTCCATTCCCATAGTAGTGGGGTATTCCTAGTAGTGTCGCTTTTTTTTCGAATTATTACGTG
FIM1_80	YTA6	-	GACTTCACCATCGATCATTAACATGATCAAAGAAGCTATGGAAATCAAGCTTTTGTTAAAAATTCACTGCTAAAAAAA
FIM1_81	UBP16	-	AGACTACACTTGTGTACTTGAGCGAGGTTTTTGTTGTTCAGGTATTTTGGTAGTTAAGTGGT
FIM1_83	KLMA_10754	AGGATTCGTCATAACCATCGTAGATCCTACAAGCAGAGAAATACTCTCAGAGATATGAGCCCTCAGGTTCAACAGTGATTTTTCTCATGATGTACATTTAAGACTATTAATACTCGTTTAAGTCTTCCAGAAAGTTCTTAATATCCTCTAGGCGGTAGTATTATTTAGTAAAGGGTTACAATACAAAACTGGTATAGTAT	GGATTCGTCATAACCATCGTAGATCCTACAAGCAGAGAAATACTCTCAGAGATATGAGCCCTCAGGTTCAACAGTGATTTTTCTCATGATGTACATTTAAGACTATTAATACTCGTTTAAGTCTTCCAGAAAGTTCTTAATATCCTCTAGGCGGTAGTATTATTTAGTAAAGGGTTACAATACAAAACTGGTATAGTAT
FIM1_84	MUK1	-	GATCCACTTAATTCCCGCTCTACTGCCTCCCACATCCGTTTACTAACTACAGTTTTGAATGAGCTCAGCCCAGAGTCAAGTTTATGCTTTTTTACTCCATCGTTACTTCTTGATCCCAAGGATAGGTGCTCAAAGTCATATATCAATCTCTGTCTCTTGTAGTTTTCGATCCCTATTAGATCAGGACTTCTAGGCCTCTTCATCTTAAAGCCCGGGGTCATCGTCACAGTGTTCTTCTGACCGTCCAGAGGGTACCCCAACATATACTATACCAGTTTTGTATTGTAACCCTTTACTAAATAATACTACCGCCTAGAGGATATTAAGAACTTTCTGGAAGACTTAAACGAGTATTAATAGTCTTAAATGTACATCATGAGAAAAATCACTGTTGAACCT…
FIM1_85	BTS1	TTCGATCCCTTACGTATCGACTTAGTTGAAACTCTAAGATTGAGTTATTTATCAAGTATTGAGTTTGGAAATTATCGTTGGTGCAATCGATCAAGGGTCCTCA	TTCGATCCCTTACGTATCGACTTAGTTGAAACTCTAAGATTGAGTTATTTATCAAGTATTGAGTTTGGAAATTATCGTTGGTGCAATCGATCAAGGGTCCTCA
FIM1_86	KLMA_10751	GAGGAACAATCATCCAGTGGTTTTATTGCTTATAAAAGTGCTGTTTGCAGTGGTCTGTCTAGTAGGTACAACCAAAGCATAAGCTGGTGCTTAGGCCTTGATTTAGTCTACACTTGATATTAAGGTTTTTTGAAGTGATTCCCTTTTACTAAACGAAGAGAATAAGTTGACAATTGTCCATACCAGGAGTAAGCTCATCAAACAAGCATAGAGGAGA	GAGGAACAATCATCCAGTGGTTTTATTGCTTATAAAAGTGCTGTTTGCAGTGGTCTGTCTAGTAGGTACAACCAAAGCATAAGCTGGTGCTTAGGCCTTGATTTAGTCTACACTTGATATTAAGGTTTTTTGAAGTGATTCCCTTTTACTAAACGAAGAGAATAAGTTGACAATTGTCCATACCAGGAGTAAGCTCATCAAACAAGCATAGAGGAGA
FIM1_87	KLMA_10750	GGCTTCATTCCTGCTCGTAATACACAACCATCTCAGTATTTCATATCCTTCATACAAA	GCTTCATTCCTGCTCGTAATACACAACCATCTCAGTATTTCATATCCTTCATACAAA
FIM1_88	KLMA_10749	ATCGCAAGAGTTGCTTCTAACAGCAGAAAACAACGCTAATCACTCGCTCGAAAACAACCTGTTTGTTTGTTTTGTCTTCGAATAGCTAGCTTTATCATCCTACAGC	ATCGCAAGAGTTGCTTCTAACAGCAGAAAACAACGCTAATCACTCGCTCGAAAACAACCTGTTTGTTTGTTTTGTCTTCGAATAGCTAGCTTTATCATCCTACAGC
FIM1_89	-	TAGATAGTCAGATACAAAGATAGTCAGATAGTCAGACAGACAAACCAGCGAACACTTACTTGTTTGTTAAATTCATTATTTGGAATTTGGTACATTGGTGACGTCGAAACCAAAGATTCAGTTACACATAACATACACATACACATACACATACACATACAAAG	GAATGGGATGGGATGGGATGTGGATCCATCATTTTACATCGTTAAACGACGACGTTTTTCAAGTTTTTGTAGTTTGACAAGCCCTCGTGGTGCGCCTTTTTCTGGGAGTTTCATTTCAATATTGATTACATGCGTATATTGTAACCTGTATGGTATCTCTATTATATTCATGTTCAAACGGTATCGCATAAATATATGTAATATATGTGCTATATAAATTATACAGTATGTTACCAGTGCAGACTTGCCGGGGACAGTTATATAAAAGTGAGGTTGCATTTGTATTATTTTACTTCTTGGGTTGCTTGCTATAGATAGTCAGATACAAAGATAGTCAGATAGTCAGACAGACAAACCAGCGAACACTTACTTGTTTGTTAAATTCATTATTTGGAATTT…
FIM1_90	MCM7	CGTTTACGCGTTTCAACATCCCCTTAAAGACGCATTCAACTTTGTTTAGCTTTGTTTAGCTTTGCTTAGCTTTGCAACTTCATGTAGGGATCTGTCTACCTGTCGTTTAAGAATGTCAGCGGCTGTAACTGATGGCTGGAAAGATTGTAAACCACACCCCCAGGTGCACCGGGGGGCGCACCCGCTCCGCCTCAATTGGGTTTCAGGTGTGTGTGTGTCTCAAGTATGGATTACAAGCAACAACATAGCGTTTTTTTTTGGGTCTCTGATAGCACTTTTGGCGCTGGTGTTTTTGCTCCCTTCCTCTCTGCTTAGGAGGCAGCAACGTAATTTTAAATAAATTATATTCGATCACGTGATATCAGGGTAACTATTATGCTGTCCAACCTCACACTCATT…	AATCAAACTAAAAGCCTACCTTAGATTCGGCTCTTCCTTCTGATAGAAAGTACCACACTACATC
FIM1_91	AAH1	GTGGGTTTGTTTCATAATGTATACCTAAAGTTACTCTGAAATCTCTTTTGAATATTCAAATAAACAGTTGCAATTCAAA	GTGGGTTTGTTTCATAATGTATACCTAAAGTTACTCTGAAATCTCTTTTGAATATTCAAATAAACAGTTGCAATTCAAA
FIM1_93	KLMA_10746	GACGGGAAATGGATACCAAACAATGACCTATCCTGTGATATCCCTTAAACCAAGCTACAATCCTATTATTAGAGGGTGTCCTGGTTTGCCAGACACCCTTCCCAGAATCGAATGTGAGCTTAGAATTAGATCTAATGATGGAAAGCCCTTTTTTATCAGAAATATACAAACAAGTCTCAAAACTCTCGAGTGCTTGAATACGGGATTGGGATCATTCGCTTCTAAGCGGACAAAAATGGATATTGAAACGGTCCACCATAAGAGAAGTATGAAAATCTCGGACAAAAAACTTGTTGGATTGGATATTCCACTCACGATTGCCCTTCCAGACGACATCAAGGAAACGAATTACAATTCGAAAATCGGTCATTGCTATACAGTACTTGAATGTGATGTTTG…	GTAGTGACGGGAAATGGATACCAAACAATGACCTATCCTGTGATATCCCTTAAACCAAGCTACAATCCTATTATTAGAGGGTGTCCTGGTTTGCCAGACACCCTTCCCAGAATCGAATGTGAGCTTAGAATTAGATCTAATGATGGAAAGCCCTTTTTTATCAGAAATATACAAACAAGTCTCAAAACTCTCGAGTGCTTGAATACGGGATTGGGATCATTCGCTTCTAAGCGGACAAAAATGGATATTGAAACGGTCCACCATAAGAGAAGTATGAAAATCTCGGACAAAAAACTTGTTGGATTGGATATTCCACTCACGATTGCCCTTCCAGACGACATCAAGGAAACGAATTACAATTCGAAAATCGGTCATTGCTATACAGTACTTGAATGTGAT…
FIM1_94	VPS28	ACCACAATAGCACAAGAACTACAGT	GACCACAATAGCACAAGAACTACAGT
FIM1_95	TIM50	AACCAGAGACTGATATCTTCTGTTAAATCAGACCTAATCGATTTCTTCCTAGGTGTAAGGATAAGAAAGAGTATAAAATCTTTTTTTATTACATCTGCTTTTGGATTTACTGATCAAGAAAGAGCATTTTTTGCCAACAATCAAGGGTGAACCTCTCCAAACGCA	AACCAGAGACTGATATCTTCTGTTAAATCAGACCTAATCGATTTCTTCCTAGGTGTAAGGATAAGAAAGAGTATAAAATCTTTTTTTATTACATCTGCTTTTGGATTTACTGATCAAGAAAGAGCATTTTTTGCCAACAATCAAGGGTGAACCTCTCCAAACGCA
FIM1_96	COS111	-	AAGCGAATTAGAAGAAAGGAAGTGCGGTAGGCGCAGTATTGCGAATTATTTAGGGCTTAAGAGAGTACGACAGGGGAATAGTTAT
FIM1_97	ALD6	GTGGAACAAGACCCAAAAAAAACCTAGTGTGAGTGTGAGTGAGTAATATTTCTTAGTTGTTGGGATGGATTGGGCTGGAATGAAAGAGAGAGGACAAGTGGCTAGCAATTGCTCAACAAAGGACAAAGCTAGTTAGTTTATTCTGGCGCAAAAGCGGGGTGTTTTCGGAGTCTTCGGCCCTCCCTCGCCGGTTGTCAGCCTCCGAGTTTTGTTCTAGCATTATGCGTTTGCTGTAAGTAAAGTAAAACACGGGCTTTTTCTTTACTTTAGTTTACTTTGTTTTTGTTTTTCTTTCCAGCGTCGGGATCATAGCGTATGGGATTAAGGTGCAAGGGCATTAAAGGAGGCTCTAAGCTCTAAGCTCTAGCCTTTGTTCTAACTCTATTTCACGTATCCGTA…	GCTAGCAATTGCTCAACAAAGGACAAAGCTAGTTAGTTTATTCTGGCGCAAAAGCGGGGTGTTTTCGGAGTCTTCGGCCCTCCCTCGCCGGTTGTCAGCCTCCGAGTTTTGTTCTAGCATTATGCGTTTGCTGTAAGTAAAGTAAAACACGGGCTTTTTCTTTACTTTAGTTTACTTTGTTTTTGTTTTTCTTTCCAGCGTCGGGATCATAGCGTATGGGATTAAGGTGCAAGGGCATTAAAGGAGGCTCTAAGCTCTAAGCTCTAGCCTTTGTTCTAACTCTATTTCACGTATCCGTACCGACCACGCTCTAGAAGGAGTCGCATAAAAGGGTTTTCTTGTTTCATTAATGCGTTGGTCTAGTATACAAGCATTATTAATAATGCACCCGTTGCCGAA…
FIM1_98	LDH1	CACATACAAACCCGCCTCCATGGACGTATAGAAGCAACTTCCGTGTTTGCTTATCCGGCTGCGAATCTTGATTCTGAGCTTGTCTTACCCAGTAGCCCTTCCCTTCATCAGAGTCATATTTCGTCATTCCGTGTCGTTTAGCTAGACCAAGACACACTACTCGCAATACAGGATTCACCACGTACTTGAAAATAGTCAAGTTGGCATTCTCACTCATTGTCTGGCAACAGAGTGAGATGAAAAGCTTTTTACTCTCCATCTGGGTCTTGTTGTGATTCTGCAGGTACTTCCATCCGGCAATAAACAGACTAAACATCAATGCTAATATGCCTCTTAGAGTTGCAAAAACAGGCAAAAAAGAACCTTTACTCTCTAAATCCATCAGCCCTTGTGCTTCAC…	GAGTGTATTCCCTTTTTACATATCACTTAGTAGCTTTGCATGATACCTACCACTTAGCAGAGTTATAAAT
FIM1_99	KLMA_10740	CAGCTAAGATACACCCCATAGAGTGGCCAATTATGTCGACTGACTTAAATTGATGTTGATGACATACCTTGTAGACCAGCTCACATATTACACTTGTAACGTCATTCATGTCATAGCGATCTAGATTTCCCGAATCTCCAAAGCCCGGGAGATCCAAGGTGATAAAAGGAGTGTTATCCTCGCTAAACCTACTTATTAGAGGTTCGAAATGTGTCAAGTTCCCACCCAGTCCATGGATCATAAGAACGAATTTCTCATTTCGTACTTCACTCCTTATATTGTGACAGGTCTGAATCTGGACACTTTTACCTTTTATAGGTACTTCAACTACATCTAGGTGTGATTCTACTATCTCATTGTGGAAGTCTTTTGCATTTGAGAGTACTTGTTCGTTTAACT…	AGATACATGGGCAGCTAAGATACACCCCATAGAGTGGCCAATTATGTCGACTGACTTAAATTGATGTTGATGACATACCTTGTAGACCAGCTCACATATTACACTTGTAACGTCATTCATGTCATAGCGATCTAGATTTCCCGAATCTCCAAAGCCCGGGAGATCCAAGGTGATAAAAGGAGTGTTATCCTCGCTAAACCTACTTATTAGAGGTTCGAAATGTGTCAAGTTCCCACCCAGTCCATGGATCATAAGAACGAATTTCTCATTTCGTACTTCACTCCTTATATTGTGACAGGTCTGAATCTGGACACTTTTACCTTTTATAGGTACTTCAACTACATCTAGGTGTGATTCTACTATCTCATTGTGGAAGTCTTTTGCATTTGAGAGTACTTG…
FIM1_100	KTR3	ATAATTGACTGGATAGGCAGGAAGGCGAACATA	-
FIM1_101	KLMA_10738	GACCATAAAGTATATAAGCGTATCACCCGAGGATAGAAGCGTGTTAGCGGCGAATACAGATCGAGGACAACAGTCTGGTAAGAAAGACAGAGTCTTTTACCTGAATTTTTGCAGCGAAAATTTTAAGTTTTATTGTCAATTCGGAATTCTGTTTCCGTGATTTGAACTAGTTTTGGGACTTGGTAAAAGCTATCAATCATCTACGATCACTTATTGTGTTGAGTGGTAGAAGATCAAGGGAGAGTTAGTTTATACGGGCAGTTTGCCAAGCGTGTGAATAGGCGAGGGATATAATCTTCTGCTTCTGCTTCTGCTTCTGTGCTTTTTTTTTTTTTTTTTTTGTTATAGGAAAGAAGGGCAGGCTTTTGTTTGAATTAAATCAAGTGAACAAGCAAAGGA…	GGACCATAAAGTATATAAGCGTATCACCCGAGGATAGAAGCGTGTTAGCGGCGAATACAGATCGAGGACAACAGTCTGGTAAGAAAGACAGAGTCTTTTACCTGAATTTTTGCAGCGAAAATTTTAAGTTTTATTGTCAATTCGGAATTCTGTTTCCGTGATTTGAACTAGTTTTGGGACTTGGTAAAAGCTATCAATCATCTACGATCACTTATTGTGTTGAGTGGTAGAAGATCAAGGGAGAGTTAGTTTATACGGGCAGTTTGCCAAGCGTGTGAATAGGCGAGGGATATAATCTTCTGCTTCTGCTTCTGCTTCTGTGCTTTTTTTTTTTTTTTTTTTGTTATAGGAAAGAAGGGCAGGCTTTTGTTTGAATTAAATCAAGTGAACAAGCAAAGG…
FIM1_102	-	AGACTAAAAGGATACCACGGGTATTGAGTGATTTGTTACTCAAAGTAAATAGAACAGTGGTTCAAGTGTGATTTTCCTTTCATTCTGGATCCCCATTTCAAAGATAACGTACTCTTAATTTCCGCCTAACCCTAAGAAGCCTACTACTAAAT	AGACTAAAAGGATACCACGGGTATTGAGTGATTTGTTACTCAAAGTAAATAGAACAGTGGTTCAAGTGTGATTTTCCTTTCATTCTGGATCCCCATTTCAAAGATAACGTACTCTTAATTTCCGCCTAACCCTAAGAAGCCTACTACTAAAT
FIM1_103	KLMA_10737	ACAGAATCTATTTGTATTATCAGTCATATATCTACGAGGAAATAGATATCTA	-
FIM1_105	FUR1	AAGTTTCCTTCAATTGATTCTTTATAATTCATTTCGGACAAGCAAGGTTCGTTAAGTAGTAGTAAGCGATAAGACCAAAT	ATTCTTTATAATTCATTTCGGACAAGCAAGGTTCGTTAAGTAGTAGTAAGCGATAAGACCAAAT
FIM1_107	ALF1	AGCTACA	AGCTACA
FIM1_108	TIM9	GCTTTACTACTAGTGTGAAGAAAGATACAAGAGTCAATTTTTATTGAGTCTTGGACCGTCGATTGCTAGAACAAAAAAATCAAATACACAGTTAAAA	GTGAAGAAAGATACAAGAGTCAATTTTTATTGAGTCTTGGACCGTCGATTGCTAGAACAAAAAAATCAAATACACAGTTAAAA
FIM1_111	GEA2	AAGAAGCTCTCAATTAATATCTCGTGGTTTGAAGCAGCATCTTAAAATTGCGAA	AATTAATATCTCGTGGTTTGAAGCAGCATCTTAAAATTGCGAA
FIM1_112	CPR7	ACCAGAGTTGGTCCCTCCACGACTTAATAATTTACTTGTAGTAAAATTATCCGTCTAACTAATAACTAATCGTTTGTTCAACTTTATACGTTACAAGAAGTGGAATAAGTTTGAAA	AGAGTTGGTCCCTCCACGACTTAATAATTTACTTGTAGTAAAATTATCCGTCTAACTAATAACTAATCGTTTGTTCAACTTTATACGTTACAAGAAGTGGAATAAGTTTGAAA
FIM1_113	RAV1	AGACACAAATATAATTACATTATTCCACTAGTATTATTACCAGAAATAATTCA	AGACACAAATATAATTACATTATTCCACTAGTATTATTACCAGAAATAATTCA
FIM1_114	PET191	ACCCAAGTGTAAAAGTCACTACTGAGATTAATAAT	GATAACAGAATCTTCAGTTCATGGCCCCTACCCAAGTGTAAAAGTCACTACTGAGATTAATAAT
FIM1_115	RAD26	-	ATACAAAATCCCTTCCTTAAGGGTGCATAGATACTTGACTGTACGGGTAGAGATAAATTTACATAGGAACACAACAAT
FIM1_116	KLMA_10724	AAATCATCAATTAAATCTTATCTAATTAAGGCACCAAACTATTCTAGTAAGTCTGCAGATATTGTTACTAAGGTCGGTTTGCACCTTACTAATGCTACTGAAGTTGACCGTGTCAGAAGTATTTTGAGAGATATTGCTGTTTTTGATAAACAAGAGAAAGTCTGGACTTTGAAACCGTCGGCTGTAACAGAATAGATAAATAATGCCTTATTTTCCCGATTATGTTCAGTATTTTTTTCCTGTGAAAAAGATGTGTTGACAATTTTATAATGCATTTTTCATCTATCTGTCGCAAAGGCGGGTAAAACTCCGAAAGCGACACAAAATTTTACCGGGCGGAAGATATTAATGCACATGTGCCTAATCGTTTACACAACAAGCCGAACAAACATAGCTATA…	TAATCGTTTACACAACAAGCCGAACAAACATAGCTATAAAAGATTATGATAATTGTAGAAAAGATTGAATACTCCAATGACGATATTATAGAGCAAATAATCCTTACTTGAAGAAATCAAAGAATAAAACAATAAAAGCG
FIM1_117	RIP1	GAAGATCTAAAACACATTAGATAACTTTGTAGATCTGTGTGAGTTAGCCAGTGTACTGAGTTTCGGTTCTGATTTGATTTTGTGGAACTGCTAAGAAAGCACGGGAAAGATTGATTAATAGAAAGCGTACTATTTGTCATACGTTCTTTACACGGAAAAAAGCCATTCAAAAGAAAGCATTAATAACACATAAATAATACA	AGATAACTTTGTAGATCTGTGTGAGTTAGCCAGTGTACTGAGTTTCGGTTCTGATTTGATTTTGTGGAACTGCTAAGAAAGCACGGGAAAGATTGATTAATAGAAAGCGTACTATTTGTCATACGTTCTTTACACGGAAAAAAGCCATTCAAAAGAAAGCATTAATAACACATAAATAATACA
FIM1_118	HUL4	GGAAAAGCTATCGTATA	GAAGAGTACAGGGAAAAGCTATCGTATA
FIM1_119	SNU13	ATTCGTACTAGGTCATGCTGAACCAAAAAACCCTAGTGGTGGTTGAACGCTTATAACAACTATATTCACTGCTTACAGAATTGGTCAGATTTCCGTCAAGGTACAGCGTTACCTTCCCCGGATACCAAAACCCCTACATCACACACATTACAAATTTCTTTTTTATCATCGATCGCTGTCTGAACTTCAAAAAATTTTCAGTTAAAGCTTTAAAGCTCATCTCATCTCATCGCTTCTTCAGAATACTTTGTCAAAGATAATATACATACGCTTTTTAATACTGAAACAATATAGGCCTTAGCTAACCAGATTCAAGCGAGCTTTTCATTGTTGCAAGGAACTTGGACCGAAACTCATTCAACACTACTAAAAAATCCTAATA	AGATTCAAGCGAGCTTTTCATTGTTGCAAGGAACTTGGACCGAAACTCATTCAACACTACTAAAAAATCCTAATA
FIM1_120	GEF1	TCAGGAAGTCTAAGGTTAAAT	AATGCATAAGAATTAAAAGGGAATTGGCTTGTGTCAGGAAGTCTAAGGTTAAAT
FIM1_121	URB2	AGTGACCCAATACGCTTCATCGGGCAGTAAGTTCGACTTAATCAAGAC	ATTACTAAGTGACCCAATACGCTTCATCGGGCAGTAAGTTCGACTTAATCAAGAC
FIM1_122	NUP85	TAGACACCAAAGACTCTTAATTGGTTCCTTGATTAGGGTTTATTGTGACTTTATTTACTTTTCAATCAACCATTTCCAGCTAATAATAATAACGGAGACTTCAATTGCTATTATCTTTAGTAGATACA	TTCCTTGATTAGGGTTTATTGTGACTTTATTTACTTTTCAATCAACCATTTCCAGCTAATAATAATAACGGAGACTTCAATTGCTATTATCTTTAGTAGATACA
FIM1_123	VMA3	AGAAGATCATCAACGAAGAACAGTCAACGACTACTACATTTGGAATCAACTTTCAATCTATCAATACTCCATTGGATTGTACTATTTGGCTCTATTTTCAGCATACATACGTTTTCTTCAAGAGTTTTAATTAAACAAGTTTACTTCCCCTAGCTTCTTATTTTTGAAGATTGGTCCAATTTGAATATTCGGCCATACAATTTAATCCATTAGTGCTCTTTCTGCTTTCATTTTCTTTTACCGTTCTAACTTTTTTGGGTAAGGATCTTGAGCTATTGTGAGAAATCTTCATCGTATTTTACAACTAATTCAAATCAAATAACGTTTATCCAAA	GCTCTAGAAGATCATCAACGAAGAACAGTCAACGACTACTACATTTGGAATCAACTTTCAATCTATCAATACTCCATTGGATTGTACTATTTGGCTCTATTTTCAGCATACATACGTTTTCTTCAAGAGTTTTAATTAAACAAGTTTACTTCCCCTAGCTTCTTATTTTTGAAGATTGGTCCAATTTGAATATTCGGCCATACAATTTAATCCATTAGTGCTCTTTCTGCTTTCATTTTCTTTTACCGTTCTAACTTTTTTGGGTAAGGATCTTGAGCTATTGTGAGAAATCTTCATCGTATTTTACAACTAATTCAAATCAAATAACGTTTATCCAAA
FIM1_124	KLMA_10716	TGTACTAAAGCAATACCAATATAGGTACATCGAGAAGAACAGTCTACAGAAGAGGTAAACCTTAACC	GTGTACTAAAGCAATACCAATATAGGTACATCGAGAAGAACAGTCTACAGAAGAGGTAAACCTTAACC
FIM1_125	SOU2	AGTAAAAGTACATACGGACAGCGCCAAAAAGTAAGTTTTGAGTGTTTTATTTTGCCATTTGAA	GACAGCGCCAAAAAGTAAGTTTTGAGTGTTTTATTTTGCCATTTGAA
FIM1_126	BUD16	AGTGAGAAATAATATACAGCAGGAATAGTGAGTCCAGTTCTCGAATCATATATTTGGCTACTATTTTTTTTGGCTTTTTATAGAGGGT	AGTGAGAAATAATATACAGCAGGAATAGTGAGTCCAGTTCTCGAATCATATATTTGGCTACTATTTTTTTTGGCTTTTTATAGAGGGT
FIM1_127	VPS55	GTTAGACAAGTTACTCACTCTGTTGTAGGGCTGAAACTAGCAAAAGTTACTAGCATATCATATATTCACTTTCTGCTCAGGAAA	GCGTTAGACAAGTTACTCACTCTGTTGTAGGGCTGAAACTAGCAAAAGTTACTAGCATATCATATATTCACTTTCTGCTCAGGAAA
FIM1_128	SSC1	AAATTAAATTTAATTAGTGAATAGATAGATAGATATTAACGGAGGTTCTGTTATATTTATTTATTTTTTTAACATATTTATATTATTTGCTTGCGAGATAATCCAGTAAGGAGTATTATAGCATTTAAGAAGGAAGGAAGTAAGAA	CTTGCGAGATAATCCAGTAAGGAGTATTATAGCATTTAAGAAGGAAGGAAGTAAGAA
FIM1_129	TAH11	AAGCAAGCAAGCCCCACCCCCAAGACACC	AAGCAAGCAAGCCCCACCCCCAAGACACC
FIM1_130	SPF1	GTGAACCACCGACCTAAGAACTCCGAGCTTATCGAATATATCAAG	GTGAACCACCGACCTAAGAACTCCGAGCTTATCGAATATATCAAG
FIM1_131	MCM3	CGTGTTTGCTACTAATCTATTGAAAGGACTATAGTCACATATTTCTCTAATATCCAGTACTCGCCAAGCAAGAACTTCCTGTGCCTCTCTGTGTTTACTCATCACTCAAGTAGATTCAGTTAGCC	GTGTTTGCTACTAATCTATTGAAAGGACTATAGTCACATATTTCTCTAATATCCAGTACTCGCCAAGCAAGAACTTCCTGTGCCTCTCTGTGTTTACTCATCACTCAAGTAGATTCAGTTAGCC
FIM1_132	HYP2	TTAGAGTTTTGATCTCTTGCTGGAATAGATAGATTCAATTAAAGCTTTGCTTGAGTTACTTAGTCTTACTGTTTTTCTCTTAAGGACTTAGACAATCACAACACATACAACACAACACAACAAAC	AGTTTTGATCTCTTGCTGGAATAGATAGATTCAATTAAAGCTTTGCTTGAGTTACTTAGTCTTACTGTTTTTCTCTTAAGGACTTAGACAATCACAACACATACAACACAACACAACAAAC
FIM1_133	ANP1	AGATAGTAGGCTTCAAGGAGACGGTACTCACGTTGGCGTCGAGACTGTAAGCATCCACACCCACATCACTGAGACAACTCTTTTGGCATTTGAACAGTGTAAATCAGTGTGTTTTTACTAAAAAAAAAATAGAAAGAGAGACAGAAAGAGTGAATATTTTTGAGATAGAATTTGATTTGATATAAAATATTCTTGTTGTTCTAGTGGTTTTAGCTTGCATACCTTTGAACTAGGAAGTAGAGGAAGGAAATATACTATACTAAACAGCACGACAAGATACTCTCCAATCCCATTTTCCAG	AGATAGTAGGCTTCAAGGAGACGGTACTCACGTTGGCGTCGAGACTGTAAGCATCCACACCCACATCACTGAGACAACTCTTTTGGCATTTGAACAGTGTAAATCAGTGTGTTTTTACTAAAAAAAAAATAGAAAGAGAGACAGAAAGAGTGAATATTTTTGAGATAGAATTTGATTTGATATAAAATATTCTTGTTGTTCTAGTGGTTTTAGCTTGCATACCTTTGAACTAGGAAGTAGAGGAAGGAAATATACTATACTAAACAGCACGACAAGATACTCTCCAATCCCATTTTCCAG
FIM1_134	RAD23	-	AAGGAGAACACCAGTCAACGAAACAAGTGCTCGGTAGA
FIM1_135	UTR4	ATATTAATCTAACTCTAACTGAAGCACAGTAATCATTGGCCTTGTGTGTTGGAAGGGGAAACAGTAAAGTGGT	AAACTCCCACATCAGGGAAATAATCCGCAAACAGTGTGATTCAGCGGTCGAGGATCTCGGCGCAATAATGTAGCAGCCGCATGAGATGGATGCAGACTGGACTAGACAAAAAGTGGGAAGGTTCAATTTGCGCTATTGTTGTCGTTACTGCATAAAAAAAAAGGCTCCCTAAGCTACTTCCAGCGGCTTGAGATGCCTAAAAGGGATACCGCTGTGTCGCTGCTAACTGCTGCGTTTAAAGACTACCCTTAGGCCTTCAACTCGCTTCTAATTTTTTCAACGCTTAGTTTCATTCCATTACTCTTTTAGGTTGTTCCAGCCGATGGATATCGAAATTCCGTGTTCTCTACTATTGAAAATTAGCAAGGGTAGCAATGAAAGAAAAAGATAATCGATCTT…
FIM1_136	bioA	GCCGAGATCCTCGACCGCTGAATCACACTGTTTGCGGATTATTTCCCTGATGTGGGAGTTTCAGTATACAGATGAGATCTTCGAAACATTGTATGTATGAAAATATGGCGAGATGTCAGTTTTTTTTTATTACATGAAAAGAGATATACAATTTATCCAAACAAATAAGTGATAAGGGTGCATTACTTGACATCGACACCTTGGATAAACGTAAAGCTTGACTATGCTTGAGAAGGTAACTGGTGCCGTAAAGTTTCTCGATGTACGATTCTCTCCCTGCCTCCCTCCCTCCCCAAAATTTGTATATAAAGAGTAGGTTTGTTCATCAACTGTAGCTTCAAATGTTCAATACAATCTTAGCGTCAGTTTTCTTGTTATACTTCAAGCAATACAAACATC…	ATGCTTGAGAAGGTAACTGGTGCCGTAAAGTTTCTCGATGTACGATTCTCTCCCTGCCTCCCTCCCTCCCCAAAATTTGTATATAAAGAGTAGGTTTGTTCATCAACTGTAGCTTCAAATGTTCAATACAATCTTAGCGTCAGTTTTCTTGTTATACTTCAAGCAATACAAACATCAATACAAAACTGTATTAAACAACGACAGCTACCTACGATTGACGCTTTAAAGACTAACAAAAGCAGAAGTTATCATAAATATTTTAAACGACAAAAAAAATATTATTATTATTATTACTATTAAAAAGATAAA
FIM1_137	SIP5	AGACATAGACACAAGGAGCAGAATCGAAAGAACTGCATCCAGTCGGATCGATAGAGATAGCTAACAAACAGTAGAGTGAACCAACAACGGTATACAGTTGAGATAGTTTCGCTTCATTTTTATTTCTTTTAGGACTTAAGAGAGAGAAATCCAAGTGATTTAGAGCAAAAGGAGATTATTGGGTCTTGAGTTGTTAAACGGTAGCCATAGTATAGTAGTAATAATAGCC	AGACATAGACACAAGGAGCAGAATCGAAAGAACTGCATCCAGTCGGATCGATAGAGATAGCTAACAAACAGTAGAGTGAACCAACAACGGTATACAGTTGAGATAGTTTCGCTTCATTTTTATTTCTTTTAGGACTTAAGAGAGAGAAATCCAAGTGATTTAGAGCAAAAGGAGATTATTGGGTCTTGAGTTGTTAAACGGTAGCCATAGTATAGTAGTAATAATAGCC
FIM1_138	RPP1A	AAAGAAATAGTCTGCTTCATAACGAGCTTAATTTGATTATCTCTACAACCCCAGAACCAGGAAAGTATTATTAGAA	AAAGAAATAGTCTGCTTCATAACGAGCTTAATTTGATTATCTCTACAACCCCAGAACCAGGAAAGTATTATTAGAA
FIM1_140	RPS16	GACCGAAGCAAGCAAAGTCGAAG	-
FIM1_142	SUB2	AAGTAGTAAAAGCATAGTAACA	GTTTTCTAGGTCTTGCTGGTAGAGCTGGGGAAGTAGTAAAAGCATAGTAACA
FIM1_143	KLMA_10697	GATGCTAAGTTTTCTGTCTGTGTGAAGTTGCTTGATACCTTCGGTAACGACGATACGATTTGATATTGAAAGAGATCAAGAAATCAAGAAATCAAGAAATCAAGAATTCAGGATCTTGTGCAATCTTGCCATATTGGCGACT	GATGCTAAGTTTTCTGTCTGTGTGAAGTTGCTTGATACCTTCGGTAACGACGATACGATTTGATATTGAAAGAGATCAAGAAATCAAGAAATCAAGAAATCAAGAATTCAGGATCTTGTGCAATCTTGCCATATTGGCGACT
FIM1_144	KLMA_10696	GGAGGTCCTGGTGCCACATCACTACTACGTTCAGATCACAGTGTTTATGTGCCTGTACGGGCGTGGATCTGTTTCATTTATGCTTCTAAGAATTCCTTTGGCCAAACTTGTCTAAGGCGATGTTCCACCAAAGGTTGGGGAAATACTCATATTGGATACTATTATTATATTTTCTACTTACGTTACTTGGTTTGCAAGTAAGTTCCGAACGGAAAAGTAACAGTGGGATAGGAAGTTTGGTTATGTTATTGTGCCAGTATTGTTTGTTGTTCATATAAACTTTTTTTTTTTGCTGTTGTGTGAGCCTTTCGCCGAAAACGAATTCCGCCAATGTTCAGCAGGATTTTACCTTAAGTTTTACTTGTTCCTCTACATCATCATCTTCCCGGGCTGTTGTTG…	GAAATACTCATATTGGATACTATTATTATATTTTCTACTTACGTTACTTGGTTTGCAAGTAAGTTCCGAACGGAAAAGTAACAGTGGGATAGGAAGTTTGGTTATGTTATTGTGCCAGTATTGTTTGTTGTTCATATAAACTTTTTTTTTTTGCTGTTGTGTGAGCCTTTCGCCGAAAACGAATTCCGCCAATGTTCAGCAGGATTTTACCTTAAGTTTTACTTGTTCCTCTACATCATCATCTTCCCGGGCTGTTGTTGCATATAGTATTTTGACTTTTTTTTCACTTGTTCTATACCCTTTATGCAGGAAAAAAACCGTTACCTATCCTAAGAAAACTGTTTACTACATATTCAATAGCAGTATATTACTGCTGTGAAGTGATCATTTTTCGATTGC…
FIM1_145	NDE1	TAGATCGATAGCTCCGGCCACACACATATTCTCCCCAATTCAAAAACAAT	AACAAGACTAACCATTCGCTATAGTCGCCTGACTGCCACTTAGAAAAGAGGAAACCTGTCAGCCGTCCAGCACTAGAATAATAATTACAAGTTTTTTTTTTTTAAAAAAAAAAAAAAAAAAGAGTTATTGAATAGTGTCAGAAGCAATTTACATTTCTTTTTCCCCTGACATCGATAGAGCCGCACTTTCCTGTGTTTTCACATATATTACAGGGACATATTCCATCGACAGATAATCGAATCGATTATACACAGAGATTGATCATTTACAAGTTCCAAGATCGCATTCATTGGTCTGTATTTTGTTGAAATTTTAGATCGATAGCTCCGGCCACACACATATTCTCCCCAATTCAAAAACAAT
FIM1_146	CKB2	GTATTAGTGACACCGATACGGGATTTTTGAGCCTCTTTTAGTGTGCTTATTTGTATTTAGAGCATTTGGAAGGCATTTTTTTCTTTTCAAGAGTGGCGAAGAGTAAGAAATAAGGCGTATAAAACCGAAGTGTAACATTCGATTAAGAAACAAAATAAAG	GTATTAGTGACACCGATACGGGATTTTTGAGCCTCTTTTAGTGTGCTTATTTGTATTTAGAGCATTTGGAAGGCATTTTTTTCTTTTCAAGAGTGGCGAAGAGTAAGAAATAAGGCGTATAAAACCGAAGTGTAACATTCGATTAAGAAACAAAATAAAG
FIM1_147	HIR2	GATCATTACCCAGTTATTGGTAGGGATAGTGGTTCAAAACTACGCGTGCCTCCAAAAAGATATATAGGAGGATCTATAGCTGGCATATCCAAACTACTCCTTAGAGTG	GAGATCATTACCCAGTTATTGGTAGGGATAGTGGTTCAAAACTACGCGTGCCTCCAAAAAGATATATAGGAGGATCTATAGCTGGCATATCCAAACTACTCCTTAGAGTG
FIM1_148	MSW1	GAGAACCATTCTTCAAGGCCACCCTTCTCTCAACACAATTTCTGCA	GAGAACCATTCTTCAAGGCCACCCTTCTCTCAACACAATTTCTGCA
FIM1_149	CYC2	AACACAGGTTATAGATAGAATTGATTTGTACTTTGAGCC	GCGACTTAGAAGGATACGAATTCGGCTTCCTGTTACATTAGACAACACAGGTTATAGATAGAATTGATTTGTACTTTGAGCC
FIM1_150	CIA1	AAGACTACATATACTAAAAAC	AAGACTACATATACTAAAAAC
FIM1_151	PEP12	AGATCGCATATCTATAAAACCATAAAAGAAATAACACAGTAGAAGTGTCATAAACTATACAG	AGATCGCATATCTATAAAACCATAAAAGAAATAACACAGTAGAAGTGTCATAAACTATACAG
FIM1_153	ATP22	AATCGCCCAGCGCATATCTCTTGTGAGAAGTGGCAACTCAAGCACAGTGGTGAGAATCTGTAATATACTACAGTTTTGTGAAGTGGGATCTCACTAATCAGGACAAATTCATCAGTGCTGGGTGTC	GCCCAGCGCATATCTCTTGTGAGAAGTGGCAACTCAAGCACAGTGGTGAGAATCTGTAATATACTACAGTTTTGTGAAGTGGGATCTCACTAATCAGGACAAATTCATCAGTGCTGGGTGTC
FIM1_154	KIC1	AAGCCACAAGGGAAGAAGTAGGCGTACATTGTTATTTGAGAAGGTGAGCTTGTAGATTTCATTTATACTTGCTGTTGAGAGGACTGGAATTACACGGCGTTCTAAAGGCTAATAGGTTATAAAACAGACTGTTAAACATTGCATTTGTATAATTGAGCGAAACAAACGGTGTTTTGTCATAGAATCTAATAAGTAAG	AAGCCACAAGGGAAGAAGTAGGCGTACATTGTTATTTGAGAAGGTGAGCTTGTAGATTTCATTTATACTTGCTGTTGAGAGGACTGGAATTACACGGCGTTCTAAAGGCTAATAGGTTATAAAACAGACTGTTAAACATTGCATTTGTATAATTGAGCGAAACAAACGGTGTTTTGTCATAGAATCTAATAAGTAAG
FIM1_155	SBE2	AGGAGAAAATACAGAGGCCAGGCGAGCAGGGGAAGTTCATATTTTTGAGTATCGTCTAGCTTGTCTTGTGTTTGTCTTTGTTTCGGTCCGGTTGGTTTGGTTTTAGTACTATACTATTTTCTATTCTATTCATTGTTTATTAGAGCGTTTTTTTTTTTTTTTGAAACACTGAGATTATAAGCTTATTTTCGTTTTAATAAGAGAAGGTGGGAATATACCCAGAGGAAAATAATTAATTGCACGAGAGATAATCG	AGGCGAGCAGGGGAAGTTCATATTTTTGAGTATCGTCTAGCTTGTCTTGTGTTTGTCTTTGTTTCGGTCCGGTTGGTTTGGTTTTAGTACTATACTATTTTCTATTCTATTCATTGTTTATTAGAGCGTTTTTTTTTTTTTTTGAAACACTGAGATTATAAGCTTATTTTCGTTTTAATAAGAGAAGGTGGGAATATACCCAGAGGAAAATAATTAATTGCACGAGAGATAATCG
FIM1_156	KLMA_10684	-	AGGCAGACCCAATTCCAGAG
FIM1_157	XYL1	AGCACATTGTTTCGTCTGGTGTTGTGATTTGCTTGGGTTTTCTTTCGCCTGTTGATTGCCCTGTGTTTTTGACTTTGTCTCCAAGGGCGTGCGCACCCACCTGGACTTAAGGGACAATCTGGCAGAGGCAGAGGCAGAGGCCCAGGCATTGCTCTGGGCCTGGGCCTGGGCCTGGAACTATGCCTGGGCTGCGCCCAGGCATTGGTTGGTTTAGGCCCTTCCCACCCACTCCCATATCAAACCCATATCAACCGCAATTGCTCTCGTGAAGGTTTGTATTTTGCAATTTTCTGTATAAATAGGGCTGGCATGGAATTGTCACAGCAATCTGATCAGTCAGTCCCCTTACTACTTGCTAGTAGATGTAATACTGGTTGTAAATAGTTCTGACAGTAGTGT…	GACAGTAGTGTCAATTATCTCCACCAAAACACAGTATAGAAACACC
FIM1_158	TRR1	-	GTATCACCACTAGTAC
FIM1_159	CDC12	CAGGAGTTGGGTTGCTTAGTGAATTGGTGCTGAAAATTAGCAAGAAGCAAATAGCAGCAAAAAATTAAAGGTTTGAACTAGGTTCGGAGACAGGAATTGAACAGGCAAAGATAGGTTATATATAGACTAGA	GGTTGCTTAGTGAATTGGTGCTGAAAATTAGCAAGAAGCAAATAGCAGCAAAAAATTAAAGGTTTGAACTAGGTTCGGAGACAGGAATTGAACAGGCAAAGATAGGTTATATATAGACTAGA
FIM1_160	CDC3	AAAGAAAAGTAGTCTTTAGTTGTGGTCTATCGAAGGGAAGTACCAGTAATAGAAGCATCAGTAAGATCAATACGCA	AAAGAAAAGTAGTCTTTAGTTGTGGTCTATCGAAGGGAAGTACCAGTAATAGAAGCATCAGTAAGATCAATACGCA
FIM1_161	RAN1	AGAGATCCATTGTTCCTTTGATGGTAGCGGATGTTGGTTAAGTATGGCTTATCTACACAATGTCAGATCGAACACCCCTAGATAAAAAAATCCAACTAATAGTGTAA	-
FIM1_162	BPT1	-	TATAAAGGGACTTTTAGCCGAGCTAAACATACTATAACAGCGGAGAATCTATATCTGTATC
FIM1_163	MET17	AACTTCGAACACTCAAGTCCAGTCCTCATCGACAACATTGTCCACATATATATATAGAAGAA	ATTGCATCTGTGCAAATAATTGGTTATTCGACGGTAGCCCGTTGATTACTACGTTTGGAAGAGCACTTCCAGGTGAGATTTTGAATAATGACAAGTCGAAAAGGTCGATAGTTTTGCATTGGGGTATTTGAAGTGGCAGAAAAGTATAAAAAGTGGATGAGTTTGTTGTAGTCTTTTTCAAGCGATGTGGTAGTTTATGCTAATCCATGCATCCATTGTTCATTATGCTTGTGAAATATATATTATATGATACTTTACCGTAAATTCTAACTTCGAACACTCAAGTCCAGTCCTCATCGACAACATTGTCCACATATATATATAGAAGAA
FIM1_164	KLMA_10676	TGCTAGTACATTAAGCATATCTCCAGTACCCGTTTTGAACTTCTAAGTGCACGATAGCTACAATAACAATCGACTTCTTCAGAAAAACTCAGAACAACAAATTTTGGCCGACTAGATAGCTGCTCTAAAGCAACAGAAAAAAACCCCTTGTTGAAGATTTCGGAGAGAATTATCAAAGTTCATTTCTACTTATTTACGTGTTCTTTGTCATTGGTCTCTTTAATCTTTATATATCAGCCATTGGAAAAGTGTTACGGTGGTGGATGACTTGGGCAAAACTAACACATATTTCTTATACCCCAAGAATTAAACCTTCTGGTCTGAATTTGAACAGAATACCTTCAATAATTTTTTACTGATTAGTTTGGGGCTTTTTCCAAGTGTATTAAGTTATATCTA…	GTGCTAGTACATTAAGCATATCTCCAGTACCCGTTTTGAACTTCTAAGTGCACGATAGCTACAATAACAATCGACTTCTTCAGAAAAACTCAGAACAACAAATTTTGGCCGACTAGATAGCTGCTCTAAAGCAACAGAAAAAAACCCCTTGTTGAAGATTTCGGAGAGAATTATCAAAGTTCATTTCTACTTATTTACGTGTTCTTTGTCATTGGTCTCTTTAATCTTTATATATCAGCCATTGGAAAAGTGTTACGGTGGTGGATGACTTGGGCAAAACTAACACATATTTCTTATACCCCAAGAATTAAACCTTCTGGTCTGAATTTGAACAGAATACCTTCAATAATTTTTTACTGATTAGTTTGGGGCTTTTTCCAAGTGTATTAAGTTATATCT…
FIM1_165	COX19	AAGCCAATTTTCTTCTCTACTTTGCTTCTTAACTTTTTAAATTGCAGAACTACCTTGGAACTGACTCATTTCTACCACTGAAGAATCCTCGAAAGCTCTAAATCCTATCTTCGAATATATACATACCTC	ACACTTTCTTAAAAGTGACAAGATTTCAATATAATGGTGTAAGCTCAAACCGAAGAAACATCGGTCGTTTTGGAAGAACACAAAGGTTACCGTTTGCATCGTCTAACCTATATTAAGCCAATTTTCTTCTCTACTTTGCTTCTTAACTTTTTAAATTGCAGAACTACCTTGGAACTGACTCATTTCTACCACTGAAGAATCCTCGAAAGCTCTAAATCCTATCTTCGAATATATACATACCTC
FIM1_166	ENT4	AACGAAAAGTTGTACCTAAATAACCAGAAACAGAATAAGTGTAATTGAAGAGTCAAGAAACATTAGTGCGTTATATAAGTTTCAAATAATCTTAAACTTTTTGAGGGCTTACATGCGAAAGCGCACTGAGATATATTGGGTTATACGTATACGCACAGGCACGAGGTGAAGAAGGATAGTTCAGAGCA	AGAAACAGAATAAGTGTAATTGAAGAGTCAAGAAACATTAGTGCGTTATATAAGTTTCAAATAATCTTAAACTTTTTGAGGGCTTACATGCGAAAGCGCACTGAGATATATTGGGTTATACGTATACGCACAGGCACGAGGTGAAGAAGGATAGTTCAGAGCA
FIM1_167	GPX2	AGTTGAAAAATAAGAGTGACCTCCCTCATCTCAGCATACTTTTACTTTGCTGTTTAAGATCGGTTCAAATTAAAGCTGGGAATTGTGTTTTGGTACGCGTATTGGTATCATATCGACCATTCAG	AGTTGAAAAATAAGAGTGACCTCCCTCATCTCAGCATACTTTTACTTTGCTGTTTAAGATCGGTTCAAATTAAAGCTGGGAATTGTGTTTTGGTACGCGTATTGGTATCATATCGACCATTCAG
FIM1_168	PRP19	GAAGGCGAAAACCTCCATATTCGATATCCAAAAGGTAGAAATTATATCTGACTCGGTATTTCTTATCAA	AAGGCGAAAACCTCCATATTCGATATCCAAAAGGTAGAAATTATATCTGACTCGGTATTTCTTATCAA
FIM1_169	OCA5	GACGGTCAACGTACAATTGCAATTTGGTTAGCTGCTGAAGTTCCGTTCAAAGGAAGCTTCGATACGTTATCATCTCCTCTCGTTCCTACTTTGCTTCCTGCAAAATAACTGGCAATTTA	GACGGTCAACGTACAATTGCAATTTGGTTAGCTGCTGAAGTTCCGTTCAAAGGAAGCTTCGATACGTTATCATCTCCTCTCGTTCCTACTTTGCTTCCTGCAAAATAACTGGCAATTTA
FIM1_170	DPS1	AAGAAAACATTTGGAAAACTTATAGTGCATCAGGAGTTTCGCA	AATACTTAGGTTCGTGGTATTTTCCTGTAACAGGGTTCTTGTTGGGTAGGAATGGATTGGCATCTGGAGCCGAGATCACAGTTGGCTTGTCGCTGTATTTAACATTTGGTGGGTATTTCTTGAAGAAATTTTTTAGCTGAGCTGGCAGAAGATCAAAATATTGTTTCATATTAGTTCCTGGCATGGTTTCCTAGTTTATAGTATGCACTGATGTCCTATGGACGCTATTAAAAACCGTTCTGTGCTCTTTCTTTCAAATGTGATGTTCCTGTTCACCTCGCAGTTCGTCTTTTTTTACTGAAATTTTTCTTGAACCATACGGCTAATGTATGCAATCACGTGATTTGGGCTCTATTAAAATGTCATTTATGCTACTGAGTGCATAAATGTTGCAATGAA…
FIM1_171	MRPL25	AGGACATCAGTGCATACTATAAACTAGGAAACC	AGGACATCAGTGCATACTATAAACTAGGAAACC
FIM1_172	PRP38	AAGGTACAATCAGCCATCGCACACACGCACGCGCTACCAAGTCA	AGGACATCAGTGCATACTATAAACTAGGAAACCATGCCAGGAACTAATATGAAACAATATTTTGATCTTCTGCCAGCTCAGCTAAAAAATTTCTTCAAGAAATACCCACCAAATGTTAAATACAGCGACAAGCCAACTGTGATCTCGGCTCCAGATGCCAATCCATTCCTACCCAACAAGAACCCTGTTACAGGAAAATACCACGAACCTAAGTATTCGCTAAGACGGATGAGTGATTTGTATAAACTTGCTTATAACTATGGTATCCATGACATGCTTCCACCAACAAAGAAGCTGTTCTTCGAAGAAAAGTACGAAAATAAGAAGTTCATGAAGGGTGTACTGTTACCTAAAGGCCACAAGCATGAACGTATTCACGAACAAAAAATAGCTAAGATG…
FIM1_173	SMD1	-	GATTTGAAAGGAGTGCGTGCATTACCATTCAGCAAAAGAATATAAAAGTTCTCCATACATATAAGTACACCTTTGCAGGCTAAAAATTGGGAAA
FIM1_174	KLMA_10666	AGGATTATCAATTCAGTTTTTTGGGAGGTAGGTAACATATACATTTTTACGCGTAAAGTTGGAGATACCAATATACTGGATTATACACATTCTTTTACTCAAAC	AGGTAACATATACATTTTTACGCGTAAAGTTGGAGATACCAATATACTGGATTATACACATTCTTTTACTCAAAC
FIM1_176	UPF3	-	TATACAGAAGCCTCACAGATGAATAGGTCACACTAAAAGCAGTATATTCTAA
FIM1_177	NDK1	GAATCCCCAATCACAATCTATAATCACA	GAATCCCCAATCACAATCTATAATCACA
FIM1_178	THP1	GCACTAGGAACTGCGGAGGCTGCTGCAATTGTGAGTGGTCACGTGTGTATTTCTTTGCCCTTCGGAAGTACGTTTGATTGGCTGAAGCGATTACGAAGAAACTGGGTTCTCGGATGTACGGGTTCTTGTTTCTGAAATAAGTGCTAATGACGCCGGGGTACGGCAATTGGCAAGTTGTGTGGGTGTTGGCTGTTGCTATTTTTTTTTTTTTGGTAAATCGATATTCGACGCGATCACGTGTTAGGCTATTTTTTTATTTCTATTACCCGACACGCATCTGGAAAGCCATAGCATCGCATCATGCCTACTGAAAGAGTGTGCATGTATATGCGTATGGTATATGTGTATACAGGGCTAAAAGAGCGTAAGAACAAACACTCTTCAGAGGTGGAAAGTATA…	GGCGAAGGGGAGAAGTTGAGGCGAGTTTCTTGTGATTGCTTAAATCAAGGCAGAC
FIM1_179	SIT4	GTTCCCAAGAGGATTATACGAGTTGTGAAAGGAATTTGTTGAAAATAAACTACCATATTTGTGTGGTATACAGTTTGCTTTACTAGTGGGCTGGGTTAAGACATTTAGATAACAAAAAGAAGCTGATACTACGAGTCATCTTTCGACACTTATAAGACGCACATACATTCACAAGGCATATTGTGGGGAATAAAAGTTGCAACGTAAGAGCATCATAATCATATTTACACG	GTTCCCAAGAGGATTATACGAGTTGTGAAAGGAATTTGTTGAAAATAAACTACCATATTTGTGTGGTATACAGTTTGCTTTACTAGTGGGCTGGGTTAAGACATTTAGATAACAAAAAGAAGCTGATACTACGAGTCATCTTTCGACACTTATAAGACGCACATACATTCACAAGGCATATTGTGGGGAATAAAAGTTGCAACGTAAGAGCATCATAATCATATTTACACG
FIM1_180	SCO1	GTGGATAACCTGTCCAAAT	GTGTCAAGATCAGCAATTTGGTATATTCATTGCTAGTATTCATTTTTCTAAACTTTTGTGTGGATAACCTGTCCAAAT
FIM1_181	engD	GATACATAAGAACTCAAGTTTCACTAGGCTGTCACAGTTAGTATAAATC	AAGAACTCAAGTTTCACTAGGCTGTCACAGTTAGTATAAATC
FIM1_182	CHS2	AGTTCAAAACTCTTTATCATAGCGTCAATCTCTTAGAGAATTTAATTGAGGGATAGTGGTTTAATATCAAACAAGACAGTATTCTCTCTTACTCTTATTGATAACCAAA	ATTCAAAGTATAGTTCAAAACTCTTTATCATAGCGTCAATCTCTTAGAGAATTTAATTGAGGGATAGTGGTTTAATATCAAACAAGACAGTATTCTCTCTTACTCTTATTGATAACCAAA
FIM1_183	KLMA_10657	AAGGACGGACTACGGAGTAGCAAATGCATCTACCAAGTAATACCATTATCATCGGAATGACCGCAAAAAGATACCATATGGTATTATTATCTTTTACTATAAAAAACATAGAAATTTCCTTTTCTGTAAAACGATAGACGTTAATAAGGAAACCCAGGCATATCTCGCATTAGATAAGAGAGCAGTCAGCAGTGGCTCGGAATAACATGTTGTAGGAGAATAAGGGTAATAAGATATATACTTTCTTGAATCATTTGAGATATGCTTATTTATCTAGAATGAAAATATATAAACGGTCATGGGAAGGATGCTAGCGACCGTGTCAATGGCATCGTCCTATAATTTAAACAGATGAATGGAATTACTAACAGCAGTACAACTAAACAAGCAAATTAGAAA…	AATACCATTATCATCGGAATGACCGCAAAAAGATACCATATGGTATTATTATCTTTTACTATAAAAAACATAGAAATTTCCTTTTCTGTAAAACGATAGACGTTAATAAGGAAACCCAGGCATATCTCGCATTAGATAAGAGAGCAGTCAGCAGTGGCTCGGAATAACATGTTGTAGGAGAATAAGGGTAATAAGATATATACTTTCTTGAATCATTTGAGATATGCTTATTTATCTAGAATGAAAATATATAAACGGTCATGGGAAGGATGCTAGCGACCGTGTCAATGGCATCGTCCTATAATTTAAACAGATGAATGGAATTACTAACAGCAGTACAACTAAACAAGCAAATTAGAAACGATA
FIM1_184	CHS3	GATTTTAAATATATAGCAAAGGAGGAGCGAATTGCTGGATAGATACTGGGAAAAAAAGAGTTTGGTTGAGTCTTCGGAAGAGTGAGGATTAAGGTAGACCAAAGAAACTCAGCCAAAAAAAATTGGAAGATACCCGCTGGATTGAGATTTACACGAACAGAAC	TATAAATAGATGTATGTATATATTAATAGTAGTTAATTGATTTTAAATATATAGCAAAGGAGGAGCGAATTGCTGGATAGATACTGGGAAAAAAAGAGTTTGGTTGAGTCTTCGGAAGAGTGAGGATTAAGGTAGACCAAAGAAACTCAGCCAAAAAAAATTGGAAGATACCCGCTGGATTGAGATTTACACGAACAGAAC
FIM1_185	CDR4	AGAGAGGATTAATTCTGTCCACTTACATCAACACAAGAAAGACTAAAGTGTGTATAGAGTTACACAGCAACTAGGAGAGAAGATACTAAACTTTCCAAAGTTTTTGATTTCAAGAAAGCAAGCGTCTACTTTTTTTTGTATTTATCCACTTGAGTTTTTGATATTTTGATTGCATTTGGCTTAGTGTCAATACTATAGTTTTGTGATTTCGTTGTTGTTGTTGTTGTCGTTATTGTTTGTTGATCTATTTGAACATCGCAGAGAGCAGCTTTAATAATAATAGGTTTAGAGAGCTAGCCAAAGCTACTGCTACTACTGTCGTTGTTATTAAGAAAGAAAGAAAGAAAGAAATAAGAGAACCAAGGGTTTTTGTCTCTCTATTTTGCGTGTGTTAGTGTG…	AGAGAGGATTAATTCTGTCCACTTACATCAACACAAGAAAGACTAAAGTGTGTATAGAGTTACACAGCAACTAGGAGAGAAGATACTAAACTTTCCAAAGTTTTTGATTTCAAGAAAGCAAGCGTCTACTTTTTTTTGTATTTATCCACTTGAGTTTTTGATATTTTGATTGCATTTGGCTTAGTGTCAATACTATAGTTTTGTGATTTCGTTGTTGTTGTTGTTGTCGTTATTGTTTGTTGATCTATTTGAACATCGCAGAGAGCAGCTTTAATAATAATAGGTTTAGAGAGCTAGCCAAAGCTACTGCTACTACTGTCGTTGTTATTAAGAAAGAAAGAAAGAAAGAAATAAGAGAACCAAGGGTTTTTGTCTCTCTATTTTGCGTGTGTTAGTGTG…
FIM1_186	FUR4	ACGCCGATCGCAATTGGGCGCAACTTTAGGGATGGCGGTAGATTTGAAAAGGGCAAGAAAGCCTGAGATAAGCTTACGAGAGTAGTTTGGTCTGCTAGCTATGTATCCCCATAATTTTTTTTTTTTTTTAGGGATGAGATAAGGTAGTCAAGTCATAAGCGTTCTGGAATAGAACGGCTAGCTGTAGTCATCATTCGAACATACGCACACAGAAATGCATATATAAGTGGTGATGTTGTTAGTGGTGAGGGGTGATGGAACTAACATGGACAACGGATAATTGGAACGGTTAAAGAGTGATTAAGCATATGATATAGCAAGCAAGTAACAATCTTTGTCAAGAAGAACA	GACGCCGATCGCAATTGGGCGCAACTTTAGGGATGGCGGTAGATTTGAAAAGGGCAAGAAAGCCTGAGATAAGCTTACGAGAGTAGTTTGGTCTGCTAGCTATGTATCCCCATAATTTTTTTTTTTTTTTAGGGATGAGATAAGGTAGTCAAGTCATAAGCGTTCTGGAATAGAACGGCTAGCTGTAGTCATCATTCGAACATACGCACACAGAAATGCATATATAAGTGGTGATGTTGTTAGTGGTGAGGGGTGATGGAACTAACATGGACAACGGATAATTGGAACGGTTAAAGAGTGATTAAGCATATGATATAGCAAGCAAGTAACAATCTTTGTCAAGAAGAACA
FIM1_187	SNQ2	CACATAAGTAAAGGTCATCACCAAGGCGTCAAGAAGAGAAGTAGAGGTAGTAGCGTTTCGTACAATTGAATCTTTAAAGTAATAAACTTTAAACTTTAAGACGGAAGCGGAAACCTGAGGCTTGAAACAAAACGATATT	ACCAAGGCGTCAAGAAGAGAAGTAGAGGTAGTAGCGTTTCGTACAATTGAATCTTTAAAGTAATAAACTTTAAACTTTAAGACGGAAGCGGAAACCTGAGGCTTGAAACAAAACGATATT
FIM1_189	KLMA_10651	-	ACGATGATGCTTATCTTGTTTCTCTATGTAGCTCCTGCAGGAATGTTCTTTGTAAACATTCTATATGAAAATGTCAACAATATTTTATTCGAGCAGGAAAAGAATATTCAAATAGTAAGATGACTCCGAAATGTTATTTGTTGTAAATACGATTAAATAGAGGTCTGAATCAAAGTTGAACACAGGCATCATAAAAGAAAAATCTGTTATCAAATCTAA
FIM1_190	MPS2	AGGAACATAAGCACTCTCTATACCAAATAATTAGAGTGTAATCGACACCTTTTCTGATATACAAGAACTTTTGGGAGTCTTGTCGAAGA	-
FIM1_191	DLD1	ACACTAAAATCAATACAGGAAGCAAACAAACAAGAACAACTGGCTAAAATGTAGTTCCGTCGCACACACGTACTGTCTACAGACCGCGGATAGACCCATGTTACTACTCTTTTGCGACAGTTTCGCTTGTTGGCGGGTGGGCGTAGAAACTTGTCTTTTAAATGTCTCTTGGTGCTATTGCCCTCTCTTTGCTTCGGGTAATGGTCTTAACAGCACTTAAAAGTGAGTAGAGCATGTGCCATGCAGGTTTATCGACCTTTCTGGCTGCCCGTAGCTGTGCGTGCTTTTTCAACAATGCTGCGCATGCCCCTTTATAGCGTCGAATCAGAAGTAGCAGGGTAGTTTAAATAGGTGAAAAAAAAAGAGCTGGGGATTGAGATGGTCGCGAGATCTGCAGTG…	GGGGATTGAGATGGTCGCGAGATCTGCAGTGCAGCTGGAATTGGATTGAGCATGGAGTTGAACTTACGCCTAGGGTTGAGTGTATGGTCCAATTGGCTGGATTACAGGTGTGTGTGTGTGTGTGTGTGAGAGAGAGAGAGAGAGGTTTTAGCTGAATTGAAGAG
FIM1_192	HSF	AGGAAACTGCACGCTCAGGAACTTGTTTCGGACACCGGCTGTTTGCAAACGGAGTTACACACCTGCTTTTATCCTATAGAGACCCGATAGCTCATTTAAACGACGAGTTTGGAGTGTTTTCACGCAGTTGCACAATTTTGACGTCTTGACTTTTTTGCAAATCTAGCTTATTAGGTGGCAGAACGAGTGAAGTCCCAAAAAAAAAAAAAAAAATAGTGACGATTAACTGCCAGGTAGAAGTGATTTCTGAGCTTTCGACTACAACTTTAAGGGATTACACTCTTATAGACAGAACGACCAGCTATTAGAGACTATTAAGTTGGATCAGATTATTATTATTTTTTTTTGGTTTTTAACTAAGCTAAACTAAAATACCCAGTTTTAACGAGGAT	AGGAAACTGCACGCTCAGGAACTTGTTTCGGACACCGGCTGTTTGCAAACGGAGTTACACACCTGCTTTTATCCTATAGAGACCCGATAGCTCATTTAAACGACGAGTTTGGAGTGTTTTCACGCAGTTGCACAATTTTGACGTCTTGACTTTTTTGCAAATCTAGCTTATTAGGTGGCAGAACGAGTGAAGTCCCAAAAAAAAAAAAAAAAATAGTGACGATTAACTGCCAGGTAGAAGTGATTTCTGAGCTTTCGACTACAACTTTAAGGGATTACACTCTTATAGACAGAACGACCAGCTATTAGAGACTATTAAGTTGGATCAGATTATTATTATTTTTTTTTGGTTTTTAACTAAGCTAAACTAAAATACCCAGTTTTAACGAGGAT
FIM1_193	KLMA_10647	GAGAACGACATTTTTGTTGAGAGTAACTAACTAGCTGTAACAGTTTTTACGTTTGATTTCGAAAGAAAGATAGGCAATAGAGAGAGAGAGAGAGAGAGCG	GAGAACGACATTTTTGTTGAGAGTAACTAACTAGCTGTAACAGTTTTTACGTTTGATTTCGAAAGAAAGATAGGCAATAGAGAGAGAGAGAGAGAGAGCG
FIM1_194	AFT1	GCAGGAATTGGACTCGAGTATTGCTGTGCTAGGGAAAAGAAAGAAAGAGAGCAAGAGAAGCCAGTATTGAGTAAATTTTCAATCTCTGTTAAATATTGGAACTGATTCTATTGAATTTAGCAAAATTGAAGGAAGCAAGCAAGCACTTGTAGTTTTAGGTTTTGGTTTTAGTTTTAGTTTCGGTTGGTGGAAAAATTGGTTGTCAGTATTAGCGACATTACCGGTTGAGAGATAGGCTAAGCTAGCTAGA	GCAGGAATTGGACTCGAGTATTGCTGTGCTAGGGAAAAGAAAGAAAGAGAGCAAGAGAAGCCAGTATTGAGTAAATTTTCAATCTCTGTTAAATATTGGAACTGATTCTATTGAATTTAGCAAAATTGAAGGAAGCAAGCAAGCACTTGTAGTTTTAGGTTTTGGTTTTAGTTTTAGTTTCGGTTGGTGGAAAAATTGGTTGTCAGTATTAGCGACATTACCGGTTGAGAGATAGGCTAAGCTAGCTAGA
FIM1_195	RPB9	GCCATTCTGCGTGTATAGATTTTGTTTTTTTAGGCGTTGTGTTCTGTTGTGGGTTTGTTTTTTGTCAGATCTGAAATAAAAGATTGACGATTATAGCCAAAGAGAAGTTCTAGTAGTGGTAAAGAAGAAGAAGAAGAAATAGAATTATCCGGAACTAACA	GCCATTCTGCGTGTATAGATTTTGTTTTTTTAGGCGTTGTGTTCTGTTGTGGGTTTGTTTTTTGTCAGATCTGAAATAAAAGATTGACGATTATAGCCAAAGAGAAGTTCTAGTAGTGGTAAAGAAGAAGAAGAAGAAATAGAATTATCCGGAACTAACA
FIM1_196	MNP1	ACAGAAAGTTCATTAAAAA	ACAGAAAGTTCATTAAAAA
FIM1_197	TPK2	GAAATAGTTGTTTCAGAGTATTCGATTGTGATTTAACGGAGTATTGGTCTTTTTGGGACTGAAATTGCACGGGTTTTACTGGTATTTTTTTTTTTTAATTATTTGGATGAATTAAGGTTCCCTTCTCATTATCATATAGAAATAGTTTTAAGGATAAGGATAATACTGAAGTGATTCGAAA	GGACAAAAGGTTGATTCAAACGGTTTTCGAAGCTCTTGTGAGCGTTATAAAGCGGGAAATAGTTGTTTCAGAGTATTCGATTGTGATTTAACGGAGTATTGGTCTTTTTGGGACTGAAATTGCACGGGTTTTACTGGTATTTTTTTTTTTTAATTATTTGGATGAATTAAGGTTCCCTTCTCATTATCATATAGAAATAGTTTTAAGGATAAGGATAATACTGAAGTGATTCGAAA
FIM1_198	HRR25	TTCGATTTTGGACAAAGGTGACAAAAGAGACAGGAGGTTTTTTTAGAGAGTGTTTTACATTAGCACAGTTGTCAGCTTGTGATTGGTTGTAAGTGAATTATAGCGGATAAGAACGATATTTGCTAGAGGGAGAAGGAAATTTTGGTTTAGAGAGAGTTGGAATCGAATAAGTTTACTTTTTCTTTTGAGTTCGTTTAAGTAAGTAATTATTGAACGGCAGGGGAGATTATAAATTGTACAAAAGCAGTTTGTTTGGATCCAAGGTGAGCTGTATTGGCAGAAAGGAGGTTTAATAAAGGTTTGCAAAG	AAGAACGATATTTGCTAGAGGGAGAAGGAAATTTTGGTTTAGAGAGAGTTGGAATCGAATAAGTTTACTTTTTCTTTTGAGTTCGTTTAAGTAAGTAATTATTGAACGGCAGGGGAGATTATAAATTGTACAAAAGCAGTTTGTTTGGATCCAAGGTGAGCTGTATTGGCAGAAAGGAGGTTTAATAAAGGTTTGCAAAG
FIM1_199	NPY1	GGCGCACATTTCTCTCATTTTTGTTTTTCTGTGTCAGTGGGAGGGTAACGGGGTTGGCTTCTGGCTGCTGGATACCTACTACTGGCTTTCGCATGGTATAGGAATAGGAATAGCATAGTGAGAACAATGGGGAATGGAATTTGTCATCGTGATGAGGTGCGGAACAGAGAGGATAGAGGATATACCTACCTACATATATATACACAACAAGTGTAGGGTGATCAGGTTTGGTA	ATCAGGTTTGGTA
FIM1_200	KLMA_10639	CTGAGTGAGTGAAGTTCATTCCTAGTTTGGATTAAATATATCTGTCTGTATTACTGAGAAGATACATTTTGATAGAGAAAGTTTTAAATTCAAAGGTGAATCTAACTGATCTACTTTGAATAAAAA	AGTGAGTGAAGTTCATTCCTAGTTTGGATTAAATATATCTGTCTGTATTACTGAGAAGATACATTTTGATAGAGAAAGTTTTAAATTCAAAGGTGAATCTAACTGATCTACTTTGAATAAAAA
FIM1_201	CDC73	AAGATAATTGCTAGCCCATCAGTGCGAATAAGTATTGGAATATAATCACAGTGATTGGGTTGAAACTAGTCTCTTATATTTCATTTTGAGCTTATATTTTATTTTAAATTTGGAGAA	AAGATAATTGCTAGCCCATCAGTGCGAATAAGTATTGGAATATAATCACAGTGATTGGGTTGAAACTAGTCTCTTATATTTCATTTTGAGCTTATATTTTATTTTAAATTTGGAGAA
FIM1_202	KLMA_10637	ACCAGGGCTCTTCGTTGGTTAAAAACTCTTTATGGCTCTACAATTATTATAATAATTACATCGACTTCAGGAAAAAA	CCTTTCCAACTGAACCAGGGCTCTTCGTTGGTTAAAAACTCTTTATGGCTCTACAATTATTATAATAATTACATCGACTTCAGGAAAAAA
FIM1_203	CNB1	AGGCTGGACGTTAATAGCGCTAGACAAGAAATCGGCTAGAACAGGTTTCAAG	GATTAGGCTGGACGTTAATAGCGCTAGACAAGAAATCGGCTAGAACAGGTTTCAAG
FIM1_204	DAL5	AGACAGTGAGACAGTGAGAGAATGAGAGTGCGATTTCAAGGCAGGAGAGGGTAGATGTGAGGAACGATAAGATTAGATTTCGATATGAGCTGAGAGCTTGGTTCGTTTGGGGAAGGTGCAGAGAGATGTGTGTGATATGTTATTATCGATGGGATGGATGGAGTATGAAGAATATATAAGGGTATGGTATTGCGATGGATTGAAGTCCGATTGAGAGGTGAGACGTTTGATGTTGTTTGGTTTTCGGTTCTTGGGATTGGAGGTTGAGTAGTAGTAGTAACAAGAAGCAAAGCTATACTGCCTTTCTTTGACTAG	GACCCTTGCTTGACTCACTCATATCAAATCTCGGTCTCCTTCGGCTGCATTATCCCCTTTTAGGAAATAGTTGTGCGGCCGATACGAGCGCTTCTGTCCGGAGCAGGCGTTAGCGCACAGGCCAGCGGAATTGAAAGCCTAACTCTTCTCGATTTCCAGCTGTTCCAAGTCACGAAAGGGGGAAAAACAAAAAAAGAAGAAAGGAAAAAAGGGAACCGATGAGCGCAGGTATCAGTGTCGGAGGATGGGTGACTGGCTGGCGGCACGAATCTCGAAGGACGCGCTTTTGATTTATTTCTTTTGGTATAGAGGGGAAACGCAGTAGCCGTAGTAGTGGTGCATTTTGATTGCCAAGGCTTCTCTGATTAGGCTAGGCGTACCGATAAGACTGGGCAAGCG…
FIM1_205	DPH2	ATCGTAAAGAGAAGTTCACGCTGCATAGTGCTCATATATAACCCAATATAAA	AAAACGGTAAGCCGATTGTTAATTACACATTATATCTCTATCGATAACTGGGGACGTGCATATTTTTCCTAAGTGAGTGTATGTGATCTCTTTAATGAAGCTATCCTTTCCTTGGTTATGACAGTTTGTATATTGTATATATTATTATTATTACTACTCTCATTATCATGATATGAATAAAGCCGTACCAATACTGAAATGTTGAAAAATTTCAGCGCTACAAAAATTCAAACATCAATTAGCAAGCTCATCGCATCGGTCAGTGAAAAGAGAAAGCCATCGTAAAGAGAAGTTCACGCTGCATAGTGCTCATATATAACCCAATATAAA
FIM1_206	URA4	-	GTACCATATCGCACAAAACAGAAAGCAATACCTTAAAACA
FIM1_208	RPN13	AATTTGGTAGTTGTCAATTGTCAATTACTTATTGAGGATTCGGATAATCAATTTGTAAAGGGCTTCGTTTCTTTAAAGATAATACAGCACT	-
FIM1_209	KLMA_10630	GTTTACTTTTTTTGGTTGGAAACAGTAGTATCGGGCTCAATTGGTATATTAACGGGTGTGGGATTTTGTGAATAATCGTAGACTTCCTGCTTTTGATTTTCGTAGTGAAATTGGAAAGTATAAGAAAGTCTTCTGATTC	GTTGGAAACAGTAGTATCGGGCTCAATTGGTATATTAACGGGTGTGGGATTTTGTGAATAATCGTAGACTTCCTGCTTTTGATTTTCGTAGTGAAATTGGAAAGTATAAGAAAGTCTTCTGATTC
FIM1_210	ACP1	GTTCCTATTAGGTTTCAATTATTCCAATTCATCAAAACTAAATCATC	GTTCCTATTAGGTTTCAATTATTCCAATTCATCAAAACTAAATCATC
FIM1_211	SDS22	-	GCAGACGACAAGCATCAGTAATAATTCCCCAA
FIM1_212	KLMA_10627	-	A
FIM1_213	MST1	AACCTAATTGATGCAATCAGTCCTGATAGAGGCTATAACTAGGGATAGAG	AACCTAATTGATGCAATCAGTCCTGATAGAGGCTATAACTAGGGATAGAG
FIM1_214	ATG17	AGAACAGCCCAACCGTCGAGTGCTGGTCATTCAAACA	AGAACAGCCCAACCGTCGAGTGCTGGTCATTCAAACA
FIM1_215	SPP382	AAGACATTTTAAGTATCAGGGGGAGCTCAATCTAAACACCAACATAATACCAAAGAGTGTATGATATAGAG	GGAGCTCAATCTAAACACCAACATAATACCAAAGAGTGTATGATATAGAG
FIM1_216	MIA40	ATGTAGTATATCTTCATCTCAATAGCAAAAACACTCGAACCCTATTCGATCCGCTATTGCTCACAAGCAAACCTTTTTCTTCCTTTCTACCCACTGGAAAAAAAAAACCAGTCAGCTTCAGCTCCCAAAGCAATCAAAACAGCTAGCGTTCTTCCCTCTGTTTTAATATCAATCACTATCAGCTTTAACAATGTCTCTCTATCTTTTTTTTTTTTTTTTTTTTTTGCTACAAAGGCTGTATGTGTAGCATTAATAAGAAAGCATTGAAATACTAGAAGAAAAAAAAAATATAAGTGAAATATTGATAATTGCTTGGAACAATCCACAGACTTCTTTCAGGAAAGTTGAAAAGAATAAGAAGTATCGAGCCAGTGAATATATCTGAAGGACTCAATTGAA…	GAGCCAGTGAATATATCTGAAGGACTCAATTGAACAGCGAATCATAATATTAGACA
FIM1_217	YKT6	GAAGCTGACTGGTTTTTTTTTTCCAGTGGGTAGAAAGGAAGAAAAAGGTTTGCTTGTGAGCAATAGCGGATCGAATAGGGTTCGAGTGTTTTTGCTATTGAG	GAAGCTGACTGGTTTTTTTTTTCCAGTGGGTAGAAAGGAAGAAAAAGGTTTGCTTGTGAGCAATAGCGGATCGAATAGGGTTCGAGTGTTTTTGCTATTGAG
FIM1_219	TUS1	ACAAAAATACAGCTATACCAATTATCACAGTTAGATAGATCATAGAGAATTTACTAGATTGAATCAATTCAATACTTCAAAGCGTGAAGGAAAGATCAACGCGGAAGTTTTGTTGTACTAATAAACCCAAATTTTAACGAATACACTATAAAAGTCTCATTTAAGGTGTACGGCTACTGCACTCACATAATTCGCAACTAAGGGAACATTAACTGAGACATTATAAACATATTCACGTAACTAAA	GTACAAAAATACAGCTATACCAATTATCACAGTTAGATAGATCATAGAGAATTTACTAGATTGAATCAATTCAATACTTCAAAGCGTGAAGGAAAGATCAACGCGGAAGTTTTGTTGTACTAATAAACCCAAATTTTAACGAATACACTATAAAAGTCTCATTTAAGGTGTACGGCTACTGCACTCACATAATTCGCAACTAAGGGAACATTAACTGAGACATTATAAACATATTCACGTAACTAAA
FIM1_220	TDA5	GCCAAGACATAGAAAAAAACACAGAGATCATCTCAAAGCAGGATGGATTCATTAATCAAATGGGTTCCAAACGTTGATACTATATGGGAGATAATCCAGCCAGTGATCAGATACCCAATTATTCTTCTATTTGTAGTAGAAAGGTATGTCAGAATAGTTTCGTGAAAAATTAACTGCATTTGACAGGAAGCTGTT	CCAAGACATAGAAAAAAACACAGAGATCATCTCAAAGCAGGATGGATTCATTAATCAAATGGGTTCCAAACGTTGATACTATATGGGAGATAATCCAGCCAGTGATCAGATACCCAATTATTCTTCTATTTGTAGTAGAAAGGTATGTCAGAATAGTTTCGTGAAAAATTAACTGCATTTGACAGGAAGCTGTT
FIM1_221	SPC2	AAGTAATTGGTAATCCATTGAAGGTATCAGCATCA	AAGTAATTGGTAATCCATTGAAGGTATCAGCATCA
FIM1_222	MAG2	AGAAAGAATACGAGGCTTTTTACGGGGGGAGTTGACTAGTTTCTAGTTTTCAACCCAACACCGACCTTTCGAATTCGAAAGGTATTCATTTACTACAGCATCCTAGTATCAATCAAAGAAACTAGGCAAATAAACACTTTATATTCTTCAAGAGAGAAGGTG	AGAAAGAATACGAGGCTTTTTACGGGGGGAGTTGACTAGTTTCTAGTTTTCAACCCAACACCGACCTTTCGAATTCGAAAGGTATTCATTTACTACAGCATCCTAGTATCAATCAAAGAAACTAGGCAAATAAACACTTTATATTCTTCAAGAGAGAAGGTG
FIM1_224	rplM	GAGCAGTGAAATTCTACTCGGCAGGTGCTTTTATAGATATCACAAAACAAATAAAAAGAAGAC	GAGCAGTGAAATTCTACTCGGCAGGTGCTTTTATAGATATCACAAAACAAATAAAAAGAAGAC
FIM1_225	MPD1	ATAGTTGGTAGAACGCATAGAATGCGTATGGTGAGCTGGAGCTGGCTTCTGCCATCGTTTAGTTCTTTAACCTACTGTTTTGCGGGGTTTCTCTTTTAATTGTAGAGTATACTACTATATATTTTGTATACCCTTAAATTGTGTATAAGTTTCGATGATGATGTCTTTCTTAATAATGCGCAGAGAAGAACGAAGGCTCGAGAATCTTTGAAATATTGGATTTTGACAAAGTGTACACCCCACAAGAGAAGAAGAGAACAGCAATCAGCAATAGACGATTATAGTTAGGTTACAATAGCCAGCCCGTG	CGTTTAGTTCTTTAACCTACTGTTTTGCGGGGTTTCTCTTTTAATTGTAGAGTATACTACTATATATTTTGTATACCCTTAAATTGTGTATAAGTTTCGATGATGATGTCTTTCTTAATAATGCGCAGAGAAGAACGAAGGCTCGAGAATCTTTGAAATATTGGATTTTGACAAAGTGTACACCCCACAAGAGAAGAAGAGAACAGCAATCAGCAATAGACGATTATAGTTAGGTTACAATAGCCAGCCCGTG
FIM1_226	KLMA_10613	GCAAAACAGTAGGTTAAAGAACTAAACG	AAGAAAGACATCATCATCGAAACTTATACACAATTTAAGGGTATACAAAATATATAGTAGTATACTCTACAATTAAAAGAGAAACCCCGCAAAACAGTAGGTTAAAGAACTAAACG
FIM1_227	PRY2	AAGAAGCTTCAGTCTGTCGAATTCACTCATTTGCATCTGTTTCACCGTCAAACCAAACGCGTGTTACTTCTAGGAAAGACTAAAGAATAACAGTAATAACAACAACAACAACAACAAC	AAGAAGCTTCAGTCTGTCGAATTCACTCATTTGCATCTGTTTCACCGTCAAACCAAACGCGTGTTACTTCTAGGAAAGACTAAAGAATAACAGTAATAACAACAACAACAACAACAAC
FIM1_228	PRY3	CTCGTAATACCTTGCATTATATAATATATATCAACCAGAC	-
FIM1_229	SCP160	AAGGAAGACAGCTCTCATTGTGGATCAATTGCTGTACGATATACCCGGTATTTAGTTTAAGGGTACGATTAGTCGAAGAATCGTCTCAAAATCGTGTGTTGTTTGTTTCCTTGGCTCTTTATCTGTTAGCTTTTATTTTTTTTTCCCACATTAAGGGTTTTTAAAAGCATCTATAAGGTTAGGTATACTAATCGGAAAAAGCCGTGTTATATCTTCTATTTTTGTTTCCAGTGTACTTCAGATCGGATCTTGTTGCAATTGAACA	AAGGAAGACAGCTCTCATTGTGGATCAATTGCTGTACGATATACCCGGTATTTAGTTTAAGGGTACGATTAGTCGAAGAATCGTCTCAAAATCGTGTGTTGTTTGTTTCCTTGGCTCTTTATCTGTTAGCTTTTATTTTTTTTTCCCACATTAAGGGTTTTTAAAAGCATCTATAAGGTTAGGTATACTAATCGGAAAAAGCCGTGTTATATCTTCTATTTTTGTTTCCAGTGTACTTCAGATCGGATCTTGTTGCAATTGAACA
FIM1_230	YPT52	AACCAAAAAACCAGTACTGCGGGTTAACGGTACGCTGAAACTTCCAAAAACTGCGCTTGGTTTATTTCTAGCTTCAGATCATTGTGTTACACTCTTTCCAAGTCCCTATTTCGCACGTGTATACGGTTTTTGTTTCCCATTAGGTTTAAAAAGTAAGATAAAGTAAAGGTTATTCCAATTTAATA	GTTAACGGTACGCTGAAACTTCCAAAAACTGCGCTTGGTTTATTTCTAGCTTCAGATCATTGTGTTACACTCTTTCCAAGTCCCTATTTCGCACGTGTATACGGTTTTTGTTTCCCATTAGGTTTAAAAAGTAAGATAAAGTAAAGGTTATTCCAATTTAATA
FIM1_231	KLMA_10608	ATATATATATAGGAGATGCATGTATGGTTCTTGGCTTTTGTTTTCGGAGAGGTAGGTATGGTAGGATTGCGATTCAAGCAGCATAGTTCAAGTCGTTAATGGATTAAGGATAGAGGAATCGGTCAAATACCTAGGC	GTCCGATGCATGCATATGCTCACAATGGCGGTCGATACGATCTGTTTATCAGTGTAGAGGTTGTAGGAGGGTTTTTGGCAGTGTTTCGGGTTTCACGGTGTTCAGAAGAGAGTGGGTAAAGGAAACTCACTGCTGACTACATTAGTAGTGCTAGTACTGGTACTGGTACTAGTTGTATGTGATGTTTTCTCTGTTTTTTTTTGTTTTTCATTATTTTTACTCTCTTTAGCTTGCTTATGTGAATTCCGATGCTCGAGTCGGAAGTTCTAGCTAAGTGAGTGCATGATTGGACAGGAAAGAGTCCTTGGGGCTAGTCTTGGTGTTGTTGTTATTGGCAGTGATACGTTTGAAGATTGGAAAATTTGTATGCCCCTCGGTTTAGAGTAATTAGTTGTAGAA…
FIM1_234	ARP4	AAGCTTCAATTGGTGACTGTGTATCTATAAAGGTTCCGTAGTCAGAAAACC	AAGCTTCAATTGGTGACTGTGTATCTATAAAGGTTCCGTAGTCAGAAAACC
FIM1_235	KLMA_10605	GAGAGGACAAAGGATAACAGCAGCACGAAGTATATTTTAGCCCGGTGTAC	AGGACAAAGGATAACAGCAGCACGAAGTATATTTTAGCCCGGTGTAC
FIM1_236	IML2	GAGCC	-
FIM1_237	IRS4	AGGAACCATTGATGGATTCGGGACGTTGCAGTGAAGAAATTGGGGTTAACGACTGCTATTATTTGGTAGCTATAGCATTCAGGGCAGTAGCGAAAACGAGGCTGATCAGTGTGAGTGGTAGATAGAGATAGAGATAGAGGTTGATATAGAGGTTGAGATAGAGATTTGTTGGA	ACCATTGATGGATTCGGGACGTTGCAGTGAAGAAATTGGGGTTAACGACTGCTATTATTTGGTAGCTATAGCATTCAGGGCAGTAGCGAAAACGAGGCTGATCAGTGTGAGTGGTAGATAGAGATAGAGATAGAGGTTGATATAGAGGTTGAGATAGAGATTTGTTGGA
FIM1_238	KLMA_10602	AGAGAGAACCAGGGGACTCGAATTAAGCGGTAGTGCGGGTTTAAGGTGCA	AGAGGGAAAGAGCCAGAGAGAACCAGGGGACTCGAATTAAGCGGTAGTGCGGGTTTAAGGTGCA
FIM1_241	LCB2	ACGCTCGATTCAGAAGGTATCCAGTGGTCAAGAAGTAGAGTTTTGTATCAGGTATTTGGTTTTTGATACCCTAAAATCAGGTATTCATTGAATAGTAACTTGAAAGTGTTATTGACCCTTACACAGAAGCATTTTTGTTATTCGCGTGTGTGTGTGTTTTTTTTTGGTAACGGTTGGAGTTTGTGAGATAGCGCATTGCCAGAGGATACTACACGAAATCGGGCTAGTTGGTTGTTACTTTATAGCAGGATTGAAACTTTGGTAATTGAATTGCACAGGTTGTCAG	ACGCTCGATTCAGAAGGTATCCAGTGGTCAAGAAGTAGAGTTTTGTATCAGGTATTTGGTTTTTGATACCCTAAAATCAGGTATTCATTGAATAGTAACTTGAAAGTGTTATTGACCCTTACACAGAAGCATTTTTGTTATTCGCGTGTGTGTGTGTTTTTTTTTGGTAACGGTTGGAGTTTGTGAGATAGCGCATTGCCAGAGGATACTACACGAAATCGGGCTAGTTGGTTGTTACTTTATAGCAGGATTGAAACTTTGGTAATTGAATTGCACAGGTTGTCAG
FIM1_242	RRT8	AATAAGCGCCATGCTAAAAAGTTTGTGGACACATCTTACGAGAGGACCACTTTAGCTACTGGATTGAAACGAGACAGCACAGCACTTAATACCAGGTATTAGGGCTAGAAATGGATCCAGTATATCTTCAGAACTATGATGATTTCAAAAGGCCCAATAAAGGAAAAGATCCTGCCTCTTATAATACAATAAGAGAAGTCGATTCTATATGCAAGGAAGTATACAATTTGACAGCTGGTTTTCTGTTCGAGCTTTATGCTACTGTGGTGTGGAGAACAGATAGCATCAAAGCTAATTTTACCCACGATTTTTTTCACACAAAGGCTATCTGGTATCCCTTCATTGTATGTTTACTTAGTTGAAACTGTGGAAAACTCTTTAAACCGTTTAAGGAAGATT…	GTGGACACATCTTACGAGAGGACCACTTTAGCTACTGGATTGAAACGAGACAGCACAGCACTTAATACCAGGTATTAGGGCTAGAAATGGATCCAGTATATCTTCAGAACTATGATGATTTCAAAAGGCCCAATAAAGGAAAAGATCCTGCCTCTTATAATACAATAAGAGAAGTCGATTCTATATGCAAGGAAGTATACAATTTGACAGCTGGTTTTCTGTTCGAGCTTTATGCTACTGTGGTGTGGAGAACAGATAGCATCAAAGCTAATTTTACCCACGATTTTTTTCACACAAAGGCTATCTGGTATCCCTTCATTGTATGTTTACTTAGTTGAAACTGTGGAAAACTCTTTAAACCGTTTAAGGAAGATTAAAATACAACACATTTTATTATGG…
FIM1_243	RLF2	GAGGTTTATCGGCTGCTTTTGTGCCTGCTTATTTGCTGGTTAGGAAAATTGTTATAAAAACGGCCGGATCGGACATT	-
FIM1_245	TIF6	AACATCGTTACGGCCTCGTGTGAATACGTATTTTGAAAC	AACATCGTTACGGCCTCGTGTGAATACGTATTTTGAAAC
FIM1_246	SEC9	AAGCTATATAAGGTGTAGAGATACCTCGAGTGTGTATTAAGAACAGAGGAGTAAGTTCCAGGA	-
FIM1_247	KLMA_10593	AGTTTGGTTGGCTTTATTTGGAACTTGTGTAAATAGACCATAGAAGCGGATTATTCAATCAAGTGAATTGTCTTTTTATTGTATATAAGAGCCAAGAGATCGGATCAGATCAGATCACAAGGGCAAAGAAAAAAGACAGACGGATAGACGAACGGTTAAAAAAGATACACACATACATTGTTGTTATAGAGTAGTCAATTGATAGAGCAAGACTACCGAGAGCCAAATACAAATATAAGTTCAAATTTCCAATTCAAATCCGCATTATATC	GGCTTTATTTGGAACTTGTGTAAATAGACCATAGAAGCGGATTATTCAATCAAGTGAATTGTCTTTTTATTGTATATAAGAGCCAAGAGATCGGATCAGATCAGATCACAAGGGCAAAGAAAAAAGACAGACGGATAGACGAACGGTTAAAAAAGATACACACATACATTGTTGTTATAGAGTAGTCAATTGATAGAGCAAGACTACCGAGAGCCAAATACAAATATAAGTTCAAATTTCCAATTCAAATCCGCATTATATC
FIM1_248	KYE1	AATTTTCAAAGCATTGTTGAAAACAAGAGTACATACAGTATTACTATACAGTACAGAAAGCTAGCATCATCTCTCTCGAGCATCGAACGGGAATAGAAAAAAAGAAAGAAAAGGAACAAAACAAGAGTAACAAGAGTAACAATA	GAAAACAAGAGTACATACAGTATTACTATACAGTACAGAAAGCTAGCATCATCTCTCTCGAGCATCGAACGGGAATAGAAAAAAAGAAAGAAAAGGAACAAAACAAGAGTAACAAGAGTAACAATA
FIM1_249	TMA23	AAGATCTCTCGGACAAAACGCAACCTACATATATAGGTACTTTGGAGTT	GGATCCATCGAAAACCGCGCTCGTTTTGCACTAGAAATTATCGATGCCATGGTTGAGGCTATTGGCGCTGAAAGAGTCGCGGTCCGTTTGTCGCCATTTGGTCGTTTCCAAGGTATGTCTGGTTCCAAAAACCCTCTCTTCTTGGCCCAACACGCTTACATCATTGGTGAATTGGAAAGAAGAGGTCAAGAGGGTAAAAGATTGGCCTTTATTGATCTAGTCGAAGCTCGTCTTCCAAATCCTTTCACTGAGGAGCTAGACGGTAAGCCAACTGATTCCAGTGATTTCATCTACACCGTTTGGGAAGGTATTGTCGTTAGATCTGGTAACTTTGGTACTCATCCAGACGTCGCATTGAAGGTCTTTGAAAACGAAAGAACGTTGTTGGCCTATGGTAGA…
FIM1_250	MDM1	CAAATCCCATTGTTCTAAGTGCTGGTTCTCTATCACGCTTATCGCAATTCCCTAGTTCCA	GACGCAAATCCCATTGTTCTAAGTGCTGGTTCTCTATCACGCTTATCGCAATTCCCTAGTTCCA
FIM1_251	RRN9	AACTTAGGAAACCTTTGAATTGCAGC	AGAATCAACTTAGGAAACCTTTGAATTGCAGC
FIM1_252	SEC65	AAGGGAAAGCGGAGGTGATTAAGTGCCTAAGAGCGGTCAAAAATACTCACAAAAT	AAGGGAAAGCGGAGGTGATTAAGTGCCTAAGAGCGGTCAAAAATACTCACAAAAT
FIM1_253	URA5	AATTGAGTTCGATTCGGGTGTTGGATTAACCTTTGTTGTGTCCTGGGACTTCTTATAGGCTTGAAAGAACGAGTGCTTTCTGTCTTGCTTATTAGTTAATATCGGTGGAAAAGACGAGAATTTGATAATTGGACATTATAATACCAGGAAA	TGCCTGCTATGACCTCCCAATACATACCAGTCGCCGTACGCAACCGTAGAAGTGGCCCAATTGCAGCCAATCAGCATGCCATTGGGCCATCGTGATGTTTAACTATTCTTCCGAAACTCTTCTCTAAACATCTAAACCTCTACACCACATACAAAAATCCAAAAATTTTCACATAATGAGGCCCGTTAAACACTGCTTAGCCCGCAAAAAACGGCCTTGAACGGCCGTTTCAGCCCCAGTTCTCTCGCACAGCACAATGCTGCTCTCCACAGCTACACTCCAGTATACATATCCCCAAATTGACCTCTCTGGAAGCAGCCATCTATCCTGTTTCACCTTCTCTCTTGCCTTTTTTCTCGTTTTTCCATGATTTTATTCAATTCTGACGCATTTCATTGT…
FIM1_254	KLMA_10586	ACGGCGACTGGTATGTATTGGGAGGTCATAGCAGGCATTCAATATTGAAGAAGGGCGATTCTTGGATCTTGGGTCTTTGTGTGCATTGAATACTGGAAATTGTTCCGAAGTGTTGGAGCGCTAAGCACATATATATATATATATATATATATAAAACTTGATTTACTGAGTACTACTATTATTATTCTTTCTCGCTCAATAAAGTGGAAAGGGAGCGAATGCGAGGCAATTGACGCTGGCGATAAGGTCTAAGAGATT	AATGCGAGGCAATTGACGCTGGCGATAAGGTCTAAGAGATT
FIM1_255	DSK2	AAGCACAGGCAGACAGGAGCATTGAGATAGGCCTTGTATTGTTGAAGATTAAACATCGGAATAAGCAGGCAGCAGGTAACAGTGGTATTTCTGGATATAATATAAGATAGGTGCA	AAGCACAGGCAGACAGGAGCATTGAGATAGGCCTTGTATTGTTGAAGATTAAACATCGGAATAAGCAGGCAGCAGGTAACAGTGGTATTTCTGGATATAATATAAGATAGGTGCA
FIM1_256	KLMA_10584	-	CTTTACCTTCATCAAAACATTCAATAAAACGCACCAAGACTCAGCTCAAATCAACAAAGCTAAGAGCAAGTCTGAAAGGTCCAAGAAAAGCTCTGGATAAGCACCTAGCGATTGTATCGAGAGGGTATAGCGAGTGTGCGAACATTTAGATAAAGGGATTATCCGTTGTAAGTGGATTTCTTTGTGTGTGAAGTCGCGTGTATCAGGGGAAACGTGTGCAGCATTTTTAGTGATAAGCTGCGAATAGAAAACATCATTAGACAAAGGCGCGCGCG
FIM1_257	CTK3	AAGCATCAAAAAGGTAGTCATTTTGCAGCCAGTTCTAAACTATCCCTCGTAACCTGAAACACACACACGCC	-
FIM1_258	BUL1	GACCTAGGCGTTACGTTAAGAGCTTGAGTGTACTGGACTTGGATTGAACGTATCGAAAACACACCCAAAATAACCCCAATAAAATTTCCACAAGTCTTGGAAGCCACAAGATTTTGTGTCAACTTAAGTCAACCAAAGAAGGTGAAATCATAGATACAAAAGTCCAACAGGCGCGTGCTCTAAGGTGCTTCAG	AGCAAGAATATATCCGAAAAAGTGCCTGTGTTTAAGAGTTACCAAAAAGGCAGTAGTACAGCGACCTAGGCGTTACGTTAAGAGCTTGAGTGTACTGGACTTGGATTGAACGTATCGAAAACACACCCAAAATAACCCCAATAAAATTTCCACAAGTCTTGGAAGCCACAAGATTTTGTGTCAACTTAAGTCAACCAAAGAAGGTGAAATCATAGATACAAAAGTCCAACAGGCGCGTGCTCTAAGGTGCTTCAG
FIM1_259	COQ5	ATACTTTCTAGAACAACTGTTCGTTTCTGAAATTGCAGAGTGTAAAGTTCTTTTTGAAGCAATTTATAGAAGAAGAAAGCTGCTTGTTCTGAAT	TTAATTAAAGTACATTCACGATATACTTTCTAGAACAACTGTTCGTTTCTGAAATTGCAGAGTGTAAAGTTCTTTTTGAAGCAATTTATAGAAGAAGAAAGCTGCTTGTTCTGAAT
FIM1_260	RCE1	GTTCTGATTGCAATACAAGGAGTGAGAGAC	AATCTATATTTCCAAAAAACTAGTGTTGCTATGCATTGACGGTTTTGATGATCAACTACTGTAGACGTACTTGCGCGCCAGTTAAAAAGAATGTGACACATAAAATATAGATAGCGATATCTACTTATTAATACGCAAAATGCCCCCACCAAGGAATGATAAATAACTTAGGGTATCATTAATCAATGAGAAAAGTGTGGTTATGTTTGATACTGATATCTTCTATTGTTAACTGTCTACCGTTTCAGCTTAATCAAAATAAAACTCTAGTAAATGTGGATGAAGGATCTAAGGAATCTCGAATCCAGCTGCTCATAGAGGCGGTCCTTGTGGCTTTAGAAGAAAAGGAGACTGAAGCCAAAAATGGAACCAAAATTAAATCAATCGAAGAGCCGGTAT…
FIM1_261	ZDS2	AACAAGAGTACCTGTAGAGCAACTATAGGTGGTCAACAAGGACGGTTGAAGATTCTACTAGCAATATAGTTGCGATACTCGAAAGTTTGTACTTCAAAAGAGCATAAACATAGGCATTGGATCAAATAGAAAAGTTTTCGAAGGTTTTTGAGTTCTAGCTCATCCAAGATATCCAGAACATATACCGGCTGGTAACATTATTGTTAAATCAGTTTGGTATTCTGCATCTTTCTATTTGTGATACAGAGGCTTTCAGTAGCGGATATATTTGACGGAGCCGGTATCTGGAAGCACATAATTCAATAGCAACGGTTTTCATACAGA	AGGCTGAAATTGGATAACAAAAGGGTCTAACAAGAGTACCTGTAGAGCAACTATAGGTGGTCAACAAGGACGGTTGAAGATTCTACTAGCAATATAGTTGCGATACTCGAAAGTTTGTACTTCAAAAGAGCATAAACATAGGCATTGGATCAAATAGAAAAGTTTTCGAAGGTTTTTGAGTTCTAGCTCATCCAAGATATCCAGAACATATACCGGCTGGTAACATTATTGTTAAATCAGTTTGGTATTCTGCATCTTTCTATTTGTGATACAGAGGCTTTCAGTAGCGGATATATTTGACGGAGCCGGTATCTGGAAGCACATAATTCAATAGCAACGGTTTTCATACAGA
FIM1_262	KLMA_10578	AACCGAGCCGTCGAATCCACACCAACACACA	AGCCGTCGAATCCACACCAACACACA
FIM1_263	SCS7	ACAGAGAGAAGCGTTTCAGTTGGTATCAGTTGACAAAAGGTGATTCAGTTGGCACACCCGATACAAAAAGTCTTTTTTCGGGTATTTTTTTCTCTTTTCTAGTGGACTTATAAAAGGAGTCGTTCATCAACGTTAACATCGGATTATCGCGTCGTTTATTTTTAATATACGAGGACCGTGTAACAAGAAGAACAAGAAGAAGAGAAGAAATAAAGAGCGATATACACTCGTTACTTACACTATAGAAAGCAAGAAAGTCGCAAGGGCAGCTGATAGTAATATAGAGAGAA	GTTTCAGTTGGTATCAGTTGACAAAAGGTGATTCAGTTGGCACACCCGATACAAAAAGTCTTTTTTCGGGTATTTTTTTCTCTTTTCTAGTGGACTTATAAAAGGAGTCGTTCATCAACGTTAACATCGGATTATCGCGTCGTTTATTTTTAATATACGAGGACCGTGTAACAAGAAGAACAAGAAGAAGAGAAGAAATAAAGAGCGATATACACTCGTTACTTACACTATAGAAAGCAAGAAAGTCGCAAGGGCAGCTGATAGTAATATAGAGAGAA
FIM1_264	TAF8	AAGGACAGCTTGGTCATTGAACATAGTTCCCAAAGCATATCCCAGGTATTTCTACAGGGAGACCATTTTTGTTTTTTCTTAATTGCTTTCCAG	AAGGACAGCTTGGTCATTGAACATAGTTCCCAAAGCATATCCCAGGTATTTCTACAGGGAGACCATTTTTGTTTTTTCTTAATTGCTTTCCAG
FIM1_265	FCP1	-	GAGCTTGGAGTAGAGGTTCAGAGATCATCTAACAAGGTACTTAACCAGTTCAACA
FIM1_266	EAF7	ATGCATTGTGTGATTTCTAAATAGTGTTGATTGTGTTTTAGTTTTAGTGTTTTGGAAAGAATATTGAAACTTTCTGTTGGGTGGTGCCAAGTAAGAAGTGCTAG	GTCGATCTGATGCATTGTGTGATTTCTAAATAGTGTTGATTGTGTTTTAGTTTTAGTGTTTTGGAAAGAATATTGAAACTTTCTGTTGGGTGGTGCCAAGTAAGAAGTGCTAG
FIM1_267	KLMA_10573	GTGTATTTGCGGGGTTTGAAAGCATATATCATTAAGTGGG	GTGTATTTGCGGGGTTTGAAAGCATATATCATTAAGTGGG
FIM1_268	SRV2	AAGGCGTACTGAAGGAAAGCTTAAGGAAGTAGCGAAGGTGTTGAAG	GAAGGAAAGCTTAAGGAAGTAGCGAAGGTGTTGAAG
FIM1_269	KLMA_10571	AAGGTTGTGCAGTTCAGGTTACAGCCATAATTTGTAGAGAAATTCTTTCTGCACAAGAAGACATAGCTTTAGTGAGGCAAA	GACAATTAAGGTTGTGCAGTTCAGGTTACAGCCATAATTTGTAGAGAAATTCTTTCTGCACAAGAAGACATAGCTTTAGTGAGGCAAA
FIM1_271	THO2	AGAAGCTCTGGTATAGGAACCAGAGGGTGATAACAAAC	AGAGAAGAAGAGGTAGAAGCTCTGGTATAGGAACCAGAGGGTGATAACAAAC
FIM1_272	INN1	AAGCGAAACAGACACCAGAAGTTTGGCGACCACTGATCACAAGGGTCCAAACTTAGAGTAATAATAAGAATAACTAAACAAAACTTAACTTATTTTCAGTT	-
FIM1_273	KLMA_10567	AAGGAGGTTGTCATGTTTGTTACAGATTGACACATATCTCTACCAGATCGGTTTCAATCAACACTG	ACACATATCTCTACCAGATCGGTTTCAATCAACACTG
FIM1_274	RPC31	GCGTTATAGCATTCGGAAAATTGTGTGAACC	GCGTTATAGCATTCGGAAAATTGTGTGAACC
FIM1_276	SLM5	AGAAGTTCGTTGTGTACG	AGGCTACTCATTGGAAGGAGGATCGAGAAGTTCGTTGTGTACG
FIM1_277	MMS21	CAGGAAAGATATACGTTGTATATTTCCAAAGTCTCAGCCTCTCACCAGCGCA	CAGGAAAGATATACGTTGTATATTTCCAAAGTCTCAGCCTCTCACCAGCGCA
FIM1_278	EAF5	AAGAAAGGAAAAGGGGTGCAACCAACGCCCAGAGCGGGGATAGTACAGGCACT	GAAAGTAAGAAAGGAAAAGGGGTGCAACCAACGCCCAGAGCGGGGATAGTACAGGCACT
FIM1_280	-	GGATGAGCCAGGTCTTGGCTAGGCTGGGTTTAACTAGTTGTCGTTTACAAGGGGTACTAGCCTAGCCTGGTCTAGTGTAGTGTTCTTGTTTCCGCTTAGCCAAGTCTTAGCTGGCGTGTGTGCTTGTACCAAAAATGCCTCAATGCCTATGCCAGGCCTCTATGAATGACGTTTTCCCTCAAGCCAGGCCTGAGGTCCTCAGTCCTCAGGCTTTGGGTTTCGTTTTCGCTGGAGTGTACGGTTGTAGCAAGACAAACGAGCTAGAGACAAGCTGAATCAATTA	AATACTGGATGAGCCAGGTCTTGGCTAGGCTGGGTTTAACTAGTTGTCGTTTACAAGGGGTACTAGCCTAGCCTGGTCTAGTGTAGTGTTCTTGTTTCCGCTTAGCCAAGTCTTAGCTGGCGTGTGTGCTTGTACCAAAAATGCCTCAATGCCTATGCCAGGCCTCTATGAATGACGTTTTCCCTCAAGCCAGGCCTGAGGTCCTCAGTCCTCAGGCTTTGGGTTTCGTTTTCGCTGGAGTGTACGGTTGTAGCAAGACAAACGAGCTAGAGACAAGCTGAATCAATTA
FIM1_281	KLMA_10560	ACATTACGTTACGTTACGGTTCCCGTTTCAGTTTCAGTTTCAGTACCACTTTTAGATTAAGTACCAGTTTCAGTGCATCTTCGCATACAAGACTGTATTCTGTATAGGCTATTATTAAGGGTCCCACCCATAGTCCGCACACATCCACTCCCCTATA	TTTAGATTAAGTACCAGTTTCAGTGCATCTTCGCATACAAGACTGTATTCTGTATAGGCTATTATTAAGGGTCCCACCCATAGTCCGCACACATCCACTCCCCTATA
FIM1_282	NPP1	AGGAAATACCAATCAACCGACCAACCAACCAACCAAATAGTGGGAGTAATATTGGACACGACATAAATACC	AGGAAATACCAATCAACCGACCAACCAACCAACCAAATAGTGGGAGTAATATTGGACACGACATAAATACC
FIM1_283	ARDH	AGTCAGTACTAAGGGAATGCTGTTCTTTCCTTTTTTCCACAGGCTAGAGCGAGCTAGAGCGAGCTATAGCGAGCTACAGTGAGCTAGAGCAAGGTTAGAGCTGCTGCTGCCATCCTGGGTTTAAGATTCGGGTTTTCCTATGCGGGTTACAGGCGGTTGCTAGATGCAAGCAGGTAAGTGAGTAAGTAAGTAGTTTTAAAGTTTGTGTATGGATGCGATTTGTATATAAATGAGCTAGGAGAAGAGTGCATCGAGGTGATTTGAGGTTAGATTAGGTTTGCCGTTGTGGATGTTAATGTGAATGTCTTGAGGAAGATATACAGTCCAGTACAGTACTACAATAAATTATACAGTATACA	GAGGAAGATATACAGTCCAGTACAGTACTACAATAAATTATACAGTATACA
FIM1_284	rhb1	AGACTAAAAGTCTCTGACACCAGGTCATAGTGTATACTATATTGGATCTGGGAAAGTCGAGCAAAATAAGGGGTTTTCTTCGTAACGGTATAACAAAGTGTGTGATTAAGAGATTATTGCAGTTGCTCATCGGATATTAAAGATAGATATTATAATTGGGAACAAAAAAGAGCATAACAAGGGTTAGG	GACACCAGGTCATAGTGTATACTATATTGGATCTGGGAAAGTCGAGCAAAATAAGGGGTTTTCTTCGTAACGGTATAACAAAGTGTGTGATTAAGAGATTATTGCAGTTGCTCATCGGATATTAAAGATAGATATTATAATTGGGAACAAAAAAGAGCATAACAAGGGTTAGG
FIM1_285	EDC3	GACGTTGGTCGATCTCAAGAAGCGTAATTGTGCTGTGGTGGTGAAATAAGGGATATAGAAAGGGAATCAAAAAAAATAAAAACGCAAAAGTAAAATTAAAAAGTAAAAGTAAAAGGTAAA	-
FIM1_286	VAC8	AGAGCAAGTGAGTTAGAACACTGGAACGGCGGTTTCATACGGGTGAGTGAGGGAGTTAGAATTGAGGCGAAAAACAGTAAATTTGTTTTCAGTTCAGGATTGTTTTTTAGAGTTTTAATTGTTGTTCTGTGCTTTTTAAGCTTGGATAATATAAGAAAGAATAGAGTAATTTTATTTTTTGAAAAGACGGAATAGAAGCCTGGGAAAGTACG	AGAGCAAGTGAGTTAGAACACTGGAACGGCGGTTTCATACGGGTGAGTGAGGGAGTTAGAATTGAGGCGAAAAACAGTAAATTTGTTTTCAGTTCAGGATTGTTTTTTAGAGTTTTAATTGTTGTTCTGTGCTTTTTAAGCTTGGATAATATAAGAAAGAATAGAGTAATTTTATTTTTTGAAAAGACGGAATAGAAGCCTGGGAAAGTACG
FIM1_288	KLMA_10551	AAGATATAAAAGCAAACTCAAAACCTAGGGCTCATT	ATAAAAGCAAACTCAAAACCTAGGGCTCATT
FIM1_291	UBC8	AAGAAGTGGTAGTAGTTCTGCTTTGTGTAATATAGGCACTGAAGGACCGAGACAGTGACATAGTAAAGATGAGGTATGTTTTGGGTTGTAATTTGGGCTGTTTCTGGCCTCCCTTTTTAGTCCGAAGGTTAGAAACGGGGGGTGTGGGAATGAAGTGATAAGGGAGCTTAAGAGACGCTAGTTCTCAGGTTGAATCGTTTAATCTCTCTGGGAAATATCAGTGACAGGAACATCAGTACTAACAAGCCAGCGGGAACGTTGCAGGGTTAAGGGGGGAGGCGATTTCAGACCTCTTGACCTGTTGTTGGCGAACCATAGTGTTTTTCTTAGTTCGAATTCTAAGAGGAGGATCGAGACAGACGTC	AGGCACTGAAGGACCGAGACAGTGACATAGTAAAGATGAGGTATGTTTTGGGTTGTAATTTGGGCTGTTTCTGGCCTCCCTTTTTAGTCCGAAGGTTAGAAACGGGGGGTGTGGGAATGAAGTGATAAGGGAGCTTAAGAGACGCTAGTTCTCAGGTTGAATCGTTTAATCTCTCTGGGAAATATCAGTGACAGGAACATCAGTACTAACAAGCCAGCGGGAACGTTGCAGGGTTAAGGGGGGAGGCGATTTCAGACCTCTTGACCTGTTGTTGGCGAACCATAGTGTTTTTCTTAGTTCGAATTCTAAGAGGAGGATCGAGACAGACGTC
FIM1_292	GLC3	AGAAGATTGTATAAATAGAGGTGCGTTTGGTAATCGAAGGAAACTGTAAGTGACCAAAAAGTAATCTGATAACAAGATTTGAAGAGTTGCTAGGAGATAATAGAGAATTGGTATAGTATCACGTAACAGAAAAAAAGTCAAA	AGAAGATTGTATAAATAGAGGTGCGTTTGGTAATCGAAGGAAACTGTAAGTGACCAAAAAGTAATCTGATAACAAGATTTGAAGAGTTGCTAGGAGATAATAGAGAATTGGTATAGTATCACGTAACAGAAAAAAAGTCAAA
FIM1_293	CWH43	AGTTCTGTCTTGCTTCTAGTTATTGTTAGACGGTATAGGCGGCGCAGAGCTAGGTTTTCATACTTTTGATTTTACTATTTGGTAGATAATATAAGTGCTGAGCTCGAA	AGTTCTGTCTTGCTTCTAGTTATTGTTAGACGGTATAGGCGGCGCAGAGCTAGGTTTTCATACTTTTGATTTTACTATTTGGTAGATAATATAAGTGCTGAGCTCGAA
FIM1_294	HGT1	GAGAGTCGACCGGCAGTTAGAGTGTCAGGCACGGCTTTCGATGTGCATCGATTTCGTGATCGCTAGCTGGGGATGTGCGATGGCGATGGCGCTGGCTATAGCTATGGATATGGCTGGCTGGCTATGTTATGGGGTTTTTTTCCATTAATTCATGCACGTATATTGGTGTTGTTTGAGGGCGGCAGGATTTGTATAAATAGATGGGTTATGGTGGATAATTTATGGGGTATGATGATGAGTTTGGTGTTGTAGTTTTGTATACGTTATTATGATTATTATTATTTTTCTTTGTAACAAAGAACATCAAGCAATAGCAAGCTTTAATACTATAACAAACACTAATCAATCAAACAAGCATTATTGAACGCAAAATATTAAAAA	AAGCAATAGCAAGCTTTAATACTATAACAAACACTAATCAATCAAACAAGCATTATTGAACGCAAAATATTAAAAA
FIM1_296	HGT1	CGGCTGAAGCTATATGTCTGATGTCTGCATCACTGCGCTCCGTAACTTTAGCCTTGTGATTATCGAAATGAACCCTGAATTGCCTGAAATGCGAAATATGAAGAGACCAGGCCAGTTGTGCTAGTAGGGAAACTAAAATAGATACTACGGATTCTTGTGAGCTTTCCATGCAGTAAGTTGGTATACTTTGAATTTGTGCAGCGCCACTCAGGAAAAAGCAACCCTTACTGGATTCTATGCCGCTTCATGATGATCCGAAAGAAGTCTCGATAGGTTTGGTCTTGTACTATAGGAGCAGTGGTTTTAGACCGGGGTTTTTCGCGAATATTTCCTTTTAGGTTTTTTACGGGGGAATAGAAGGTGATTCGAGGAACCATTGTTGTACGAGGATGTCAGTAC…	CGGCTGAAGCTATATGTCTGATGTCTGCATCACTGCGCTCCGTAACTTTAGCCTTGTGATTATCGAAATGAACCCTGAATTGCCTGAAATGCGAAATATGAAGAGACCAGGCCAGTTGTGCTAGTAGGGAAACTAAAATAGATACTACGGATTCTTGTGAGCTTTCCATGCAGTAAGTTGGTATACTTTGAATTTGTGCAGCGCCACTCAGGAAAAAGCAACCCTTACTGGATTCTATGCCGCTTCATGATGATCCGAAAGAAGTCTCGATAGGTTTGGTCTTGTACTATAGGAGCAGTGGTTTTAGACCGGGGTTTTTCGCGAATATTTCCTTTTAGGTTTTTTACGGGGGAATAGAAGGTGATTCGAGGAACCATTGTTGTACGAGGATGTCAGTAC…
FIM1_298	HGT1	CGAATCGGACGGAGTGAGTGACTGATTGTGCGGCGCTAGCTGAGAGGAAAAAATAAAATCATAGTAATAATAATAATTGGTATGGGGTAAAGACGTAGAATTGTTCCGCGCATCTCATCTTGGATAAAATTTGCTTGTCTTCATGATAATTATTCCCCCTTTGTTGGCTTTTCTAATGGATCTGGGTGGGGAAAATCAACGAATTGACGTAGCCAACTAATAGCATTGGGAGGAGAGGATGGGGTCTATAGAATTAGTTTCCCCACTTGACGCGATTTCCGTCTTGCATCTTGGATCTCTTTCTCGACATTATTTTTTTTTGTATAAATACGCCTTGTTGAAACATGATATTGACTGTTGTTGAATTCCATCTCATCTCAATTCCTTTATTATACCATT…	-
FIM1_299	KLMA_10544	AACCTCTAATAGAAGCAATACATTGATTCGTGTAAAGTAATATATCCAGGCAAGAATCCGTCTATGCTGTGATATCAGGTTATTTGCTGATAAATGAATGAAACTCTCGAGAATGACGGCAATAATGAGAGATCGTCTGTGCTTGAACTACTCCGAAAGCCTTTCAAACAGCGGCTACGGTATGAAGAGGCGACAAAACAAGCCCTTGAAGAGCTTTCATACAGCAAAGACAAGGAATTGGCTCGGAGAAATGTGTTTCCTTTGTTAAAAGTACTTCCAATCCGGTAAATCAAGTCAGATAATAAGAGATCCGAT	CAGGCAAGAATCCGTCTATGCTGTGATATCAGGTTATTTGCTGATAAATGAATGAAACTCTCGAGAATGACGGCAATAATGAGAGATCGTCTGTGCTTGAACTACTCCGAAAGCCTTTCAAACAGCGGCTACGGTATGAAGAGGCGACAAAACAAGCCCTTGAAGAGCTTTCATACAGCAAAGACAAGGAATTGGCTCGGAGAAATGTGTTTCCTTTGTTAAAAGTACTTCCAATCCGGTAAATCAAGTCAGATAATAAGAGATCCGAT
FIM1_300	KLMA_10543	ATTAAACAGACGGTAATCATTGCTAGAGTGTATAGTATACAGGCTACAGAATAAAGAAAAAGAAGCGTCAAG	GATTAAACAGACGGTAATCATTGCTAGAGTGTATAGTATACAGGCTACAGAATAAAGAAAAAGAAGCGTCAAG
FIM1_302	POL4	ATGCTAAAAAGAATTCTGGTGCTTGATTTTGATGGGACCATCACCACGAAAGACACTACTAGTCTGATTGGCGAGTCGGTGTACAGGCTAAAGAACGTGAAGGTTCCTTGGAATCACTATACCAAGGTTTATGAGGCACATCATGTTCCAAAACCTAGAAGCTTGGGTACTAATCCATGGATTACGGTTTGTAACTACGAACGCGATGCCAAAAGCTGTGAGCTGGCGTCCATTAACGAGCTAGAAGCGCAAGATCATTTCAAAGACGTGGTCATACAAGATCTTCTGCAAGTGGTGAAACCGCAGGTTCAAGTGCGGCCTGGGTTGCGTGAGATGATGGGCCAATTTCACGAGACGTACATTGTGTCGTTGAATTGGTCAAAAGATCTGATTCACGAT…	GAGTGAAGCACTCAAAATAGCAGTGTATACTCTGTGGCATACCAGGAGTAATAACAAGTAAGTGCAATGCTAAAAAGAATTCTGGTGCTTGATTTTGATGGGACCATCACCACGAAAGACACTACTAGTCTGATTGGCGAGTCGGTGTACAGGCTAAAGAACGTGAAGGTTCCTTGGAATCACTATACCAAGGTTTATGAGGCACATCATGTTCCAAAACCTAGAAGCTTGGGTACTAATCCATGGATTACGGTTTGTAACTACGAACGCGATGCCAAAAGCTGTGAGCTGGCGTCCATTAACGAGCTAGAAGCGCAAGATCATTTCAAAGACGTGGTCATACAAGATCTTCTGCAAGTGGTGAAACCGCAGGTTCAAGTGCGGCCTGGGTTGCGTGAG…
FIM1_303	PGK	ACCAACCATCGGTTGATACATTTTAATACACACTACCTATATAAAGATACAAAA	ACCAACCATCGGTTGATACATTTTAATACACACTACCTATATAAAGATACAAAA
FIM1_305	KLMA_10538	AAGCAGGTAACGATTCAAT	GCAACAGCTTAGCTAACAACAACAGAGATAGTACTGTTGTGATATAGAGTACTGTATATATATATTTGGAATAAAAGTGGTACATTATCATCATACTTGGTTTTTTATTTTTTCCTTGCGTTGCTTCTGTCCGCTCCCCTTTACCAAATAGTCCGAATTTGCAGATAGAAAGATAGAAACCAAGCAGGTAACGATTCAAT
FIM1_306	KLMA_10537	AAAACAACTGCTAAATAGCTCTGGAACCCCACCAATACAGGCATCAGTACAGGCATTATTAGTACCTCAAGTAATCACTCCCCTAAA	GAGACCCAAAACAACTGCTAAATAGCTCTGGAACCCCACCAATACAGGCATCAGTACAGGCATTATTAGTACCTCAAGTAATCACTCCCCTAAA
FIM1_307	IFM1	AAGATAAAAAGGCAATAACAACTGCTGTAACAACTGCCGTATATTAAACCAAAGCCTGGTGTATTGGTTCGACTTTTACTGTAGGTATAGTTTGGAAGCCATTCGTTTTGCTTTGAACTAGTTGTTTTTTGACATATCACTACTAAAGGTAAA	AACAACTGCTGTAACAACTGCCGTATATTAAACCAAAGCCTGGTGTATTGGTTCGACTTTTACTGTAGGTATAGTTTGGAAGCCATTCGTTTTGCTTTGAACTAGTTGTTTTTTGACATATCACTACTAAAGGTAAA
FIM1_308	TSR4	AACCAAGCCGAAGATACTCGTAAGAACAACAGTACTCAGCGAAAA	AAGCCGAAGATACTCGTAAGAACAACAGTACTCAGCGAAAA
FIM1_309	GCN20	ACAACGTTTTACAACACTCCCAAAGCATTATATACCATTGCAAACGGATAACTGTGAAATAAATAACAGTA	AACGTTTTACAACACTCCCAAAGCATTATATACCATTGCAAACGGATAACTGTGAAATAAATAACAGTA
FIM1_310	DIS3	AGGTAAAACGGGATCTTTGAAGGTATCTATAAGGAATATCACACGGCAGACTTGTGAGTTTTTGTA	AGGTAAAACGGGATCTTTGAAGGTATCTATAAGGAATATCACACGGCAGACTTGTGAGTTTTTGTA
FIM1_311	TAT2	GATCATTAGTAAAGTATATTTTTTTTTTTTTCCAGTTTGACTACAACAATATACTTCTAGTATGATGTATGAATATAATATATGTTAGCTTTTATAGCTAGAGAGGCCTGGCTGTAGCAATTAGGAGCATCAGGTTCGTATAGTAAGTAGACTGTGAGGCCTGAAGAAATATAATATACACTCGCTAAA	CCAGTTTGACTACAACAATATACTTCTAGTATGATGTATGAATATAATATATGTTAGCTTTTATAGCTAGAGAGGCCTGGCTGTAGCAATTAGGAGCATCAGGTTCGTATAGTAAGTAGACTGTGAGGCCTGAAGAAATATAATATACACTCGCTAAA
FIM1_313	KLMA_10530	AGGAAGGATTCTTGAGTCGAACAACCCTACTTCTCGTCCCCATCTCACATCCAGAAAACTATCTAAATCACA	AGGAAGGATTCTTGAGTCGAACAACCCTACTTCTCGTCCCCATCTCACATCCAGAAAACTATCTAAATCACA
FIM1_314	KLMA_10528	GAGGTCGGATTTCTAGTGACAGACGTCAGTCAGGAGAAAACAGAGACGAGAGTTACTAATTGTACTATTCACTAGGTTTTGGACCAGAGACAAGAGATAATATAATATTAGTGTGATATAGGATCCAAGGTTCGGCTATATTAGAGTTAGAGTTAGAATTGGAAATTAGAGCAGTACCAGATTTTTTCCCAGTCTTTTGATCGCGACAAGGCTCCTCTTTTTTTTTTTTTTATTTGGTTATTATTATCATAAATCTCCGGGTTTGGCATTTTGTGTCTGCAGTACAGAGATATAATAACTATACAAAGAACAAGAGAGTACGCGATACAAC	AGAGGGATAGTTTCTTGAAGCTTTGTTTTTAGCAGGGCGAGGTCGGATTTCTAGTGACAGACGTCAGTCAGGAGAAAACAGAGACGAGAGTTACTAATTGTACTATTCACTAGGTTTTGGACCAGAGACAAGAGATAATATAATATTAGTGTGATATAGGATCCAAGGTTCGGCTATATTAGAGTTAGAGTTAGAATTGGAAATTAGAGCAGTACCAGATTTTTTCCCAGTCTTTTGATCGCGACAAGGCTCCTCTTTTTTTTTTTTTTATTTGGTTATTATTATCATAAATCTCCGGGTTTGGCATTTTGTGTCTGCAGTACAGAGATATAATAACTATACAAAGAACAAGAGAGTACGCGATACAAC
FIM1_315	TLG2	GTTATCATATGCCATTCGAGCTAGTTTAGAGCAACCTACGGTTATCCTCAAGTTTGTACAGAGAGGTTTTCAATTGTTGTTTGACTATTTTGCACT	GTTATCATATGCCATTCGAGCTAGTTTAGAGCAACCTACGGTTATCCTCAAGTTTGTACAGAGAGGTTTTCAATTGTTGTTTGACTATTTTGCACT
FIM1_316	FAL1	AAGCACGGGAGATCGATAAGAGACGTTGTTTAGTGGCTAGAGAGGGAAGTGTACAAAATTTATAGAAAGCAAGA	TCGACTTGGAATGTTAAATCAAAGAACCTCGGTGGAAGTCTCCGTGAAAAGTTATCCATGGCAATACCATCTTCATTCCCAATGAACGGTTGATCCTCTAGATCCTTATTCGCAACCGTATATTTGGTGCTGGACAAACGTTGGTGTGGAAAGGTCCTTCTATATGATAGGAACAAATTGGTTCTATCACGGTACATAGTGCAAAATAGTCAAACAACAATTGAAAACCTCTCTGTACAAACTTGAGGATAACCGTAGGTTGCTCTAAACTAGCTCGAATGGCATATGATAACCCCAGTTTTCAATGGTCGCTATAACATTTTAAGGTTTTATTATTATTGCAAACAGATTTTCATTTTAACCTGTTTAGTTAATCCTTAAAGCTGAAAAAAATAGAAA…
FIM1_317	KLMA_10525	GACAATCCCCAATCCCAAAGAAGAGTATTCACA	GACAATCCCCAATCCCAAAGAAGAGTATTCACA
FIM1_318	SES1	GTGTAATCTCATTATAGACATTTTATTTAGTTCTAGATTGAATTTATCATCCGTTAAAACAAACTCTGTACGGAAATTAGATAGCATATTGCTTGAATTTAGGCCAGGTTATTGTTAGAGTACAAACAAA	GTGTAATCTCATTATAGACATTTTATTTAGTTCTAGATTGAATTTATCATCCGTTAAAACAAACTCTGTACGGAAATTAGATAGCATATTGCTTGAATTTAGGCCAGGTTATTGTTAGAGTACAAACAAA
FIM1_319	KLMA_10523	GATGGCACTCAAGTCCAGAGTTTCTTAGATCCTTATGACCACTGCTGATTTTCTTGGTTCTTTTTTTTTTGTTTGTTTTGTTTTGTGTCATACTACTACTAGTAGTACTACACAGACACACCCTCTCTCTTTTTCGTGCCATGTATGAAACTGTCGCGCGACGCAAAAGCACAAATTTTGCACAACCTCAGAAATGGACACTAAGACAAGTATGTGTGCGTTTTATTTTGCAGTCAATAGTTTGGGATATATAAATATATGTCTGGAGCATGCTCCTGGAGATATATCTCGTATTAAATTGGATAATTTGTGTCATTAAATTTTCATTTAGATTTAAGAAGGCTTAACTTCGGTTGGTTTGTTGATTCTTTGTTAAACCATCTTAGCAGTTTGTAAAGT…	TAAGTTACTATTATCTTAAAGCCGTTGCTATATTTAATTTACAACAACTACAAAACTACTACTACAGAACTACTACTACAAAACCAATACTTTCGCCTGCATAACTCAGTACAAGTATAAAATC
FIM1_320	ZTA1	AAAGGGTTTGTTTGTATTCCTCTATGAGTTCTAA	GTAAAGGGTTTGTTTGTATTCCTCTATGAGTTCTAA
FIM1_321	FMP23	ATATAAGTAATACTTGGAGAAAAAAT	-
FIM1_323	KLMA_10520	GAGGTGAGCTTGTAAGAGTTGTGTAGAAGTAGTAGTATATGGTGATGAATGTGGGGGAAGGTGGTTTTATGTAGATCCTAAATAGAAACGAAGGACACCCCATAAATTCTGC	AGCTTGTAAGAGTTGTGTAGAAGTAGTAGTATATGGTGATGAATGTGGGGGAAGGTGGTTTTATGTAGATCCTAAATAGAAACGAAGGACACCCCATAAATTCTGC
FIM1_324	ARN1	GAATACACCCAGTTCAGTCCCTATGTGTAAAGTGTAGGATCCCAAGTGTAGGATCCCAAGTGAAGAATCCCAAGTGAAGGAACTGGCACGATGCGATTAACTACTATATAAATGTAAGCAACCTGTTGAGTAGCTCTTGTAACTATGCGAGGTAAGAAGTAAGAGTAGGACCCTTTTTGGCACGCTTCTTATTTGTCATTTATATCTCGATAAGACAAGATTTCTTCAAGCCCAGCAGGAAAGAAAGAAAGAAAGGAAGGAAGG	TAGGATCCCAAGTGTAGGATCCCAAGTGAAGAATCCCAAGTGAAGGAACTGGCACGATGCGATTAACTACTATATAAATGTAAGCAACCTGTTGAGTAGCTCTTGTAACTATGCGAGGTAAGAAGTAAGAGTAGGACCCTTTTTGGCACGCTTCTTATTTGTCATTTATATCTCGATAAGACAAGATTTCTTCAAGCCCAGCAGGAAAGAAAGAAAGAAAGGAAGGAAGG
FIM1_325	-	CTTTCCTTTCCTTCACTGTCGTACCCCAGCTTTTTGTTGATGTGATTTTCAACAACAGAGGGAAATTACGTACGCTGCGGGCCTTTGAGTGGGTCGTTTCAGAGCAATGATTGTCGCATCAGGTGGTTTTTCCGAGGGAAAAATCCGTCCGCCGTAGGTTGACTGTTGACTGGTTG	-
FIM1_326	INU1	CCACGGGAACGGGATAACTCAGGAATCGCTCGCAGGCGTCTCCGTCTAGGCAATCCCAAGGTAAGCCTAGGCACTCCCACAGGGGAAAGAACGGTTGAAGGCAAAGTAGTGCTAACAATTGGTAACGAATGGTAACAAGTGTGTCCGTCTCCACCTGACATTTGCTAGAGCTGGGGATTCCACATTCTTGTGCTCTGAATTCTCAAACCGAAATGGGGCGTTGTTACCCCAGGTATCCGGTTGTAGTTGGCACTGGGGATGGAAAAAAATGATGTTGATGTTGAGTTAGTTGGGTTGAGTCAATTAGTGCGTGAAAGTATCACCACTTTTGTCATCCGGCGTTTCTGTGCGAATCACACACACACACACAGTTTATTGGAGCACTTGTTTCTGGCGTAT…	AATTAAATCCGGGGTAAGGAAGAATTACTACTGTGTGTAACGGTTATATTTCGTTTTTTATTTTTTTTTTCCATTGCCATAGAGAAAGAAAAAAAAAAAAAGAGAGTTTGTGAAGATCTTCCATTCGAATCCCATAAGTGACACATTTAATTTTTTTTTTGTTAGAT
FIM1_327	KLMA_10517	AAAAATTTCTATTCTAACCTTAGAAAAGTGCCCTTTAAACCAGCTGTCCTGGCACTATATCTTTATCATGTGCCGGTCGCTTTCCCTTTCCGTTTCCCTTTTCCTTTCAATTGGTGGCCTGGAATTCCGAACTCATTTTCGCATCTGAAACTAATTCTCGAAACCTTTAACATCAAACAATTGAAAAGATCATCATCACCAGAAATAAGAAAAAGATCAACACAACAGCTAATAACAGTACGAAAGAAAGATCGCTCGAGTGAAAAGGCAGCCAAGAAAGGTCATTCGATTTGGGTCTAGACTGATTATAGACATACCAATTGCACTCAGTAAGAAA	-
FIM1_328	PGU1	-	GTTTTACTATTATTATTATTATTATTATTATTATTATTATTATTCATATTCTTGTTATTGACATCGCCGAACGACCAGCCACCATACCGATTAGACAGGATCTCAAACGTGGGCTCCAGAGCTCACACACTATGCTAAATAACCATCTACCGTAGCAGCTACAGAAAAAAAAACTATAAAAGAGTGAAGGATAAACCACTCTCTTGTGAATCAGGACCAGTAAGTAACTCATAATCTTCTTCTTATCTCTCAAGAATATCACATAACAGTAGTATCAACTTCAATATCGAACAATACTAACTACTACAACAGTAGGAACAGTAACGACAACGACAACGATAGTAACGACAATAACGACACCAACAAACAACAGCAACAGAAAGTAAGCTCAGAAACCAA…
FIM1_329	KLMA_10515	AATAAAAATAGAGGGACTCACAGGGCCATAAAGGACTACGAGAACCCGTAGATGACTGAAAGCACTGTGTGTACGCT	GGACTCACAGGGCCATAAAGGACTACGAGAACCCGTAGATGACTGAAAGCACTGTGTGTACGCT
FIM1_330	BAT1	ACACACCGCCGAGTCGAGACCCCTCCCCCCCACTGAGTCATCGCCCATTCTCTCTTCGGACCTATAAAAATTTGGTGAAAAGTTTTAAAGGTTTAATCGTGAACTTTGCACTATTGCGAAAGAACCCACAGTTATAGAGTATAGATTATTAAAAGGTTTTTGCAATTAGAAGGT	GCCCCATACTGCGCGATGAGAGCCCCGCTAGGGGCTCTCATCGCCAAGTCAGAACCTCTGCCCGATTTTTCACTCACTATTATATACCACTATCACTACCAAGATGTGTCATACCCTGTGACATACCCTGGGTCATACCCTGGGTCATACCCTGTGCCATCATATATATATATATATACACACACTCACACACACCGCCGAGTCGAGACCCCTCCCCCCCACTGAGTCATCGCCCATTCTCTCTTCGGACCTATAAAAATTTGGTGAAAAGTTTTAAAGGTTTAATCGTGAACTTTGCACTATTGCGAAAGAACCCACAGTTATAGAGTATAGATTATTAAAAGGTTTTTGCAATTAGAAGGT
FIM1_331	FAU1	TGGATCGGGCCGTTCTTTCACCGGCCCGGTGCAAGAACATCCCGGTTTCGTTCATTATAGATGAGCCAATTGTATAGGTAGTAAGTAGCAGATAGATAAGAAGAGATAGGCTCCCCCCAACACGTGAGGGACAGGAGACAAGATAGCAGG	AGGCTCCCCCCAACACGTGAGGGACAGGAGACAAGATAGCAGG
FIM1_332	FMP10	ACACAAGGACACACACAGAGTACAGAGCACAGAGTAGAGGCATACATAGGACTGGTACGCAAGTGAAAAGTAATCTGGTCAGTGAAAGAAACG	AGAGCACAGAGTAGAGGCATACATAGGACTGGTACGCAAGTGAAAAGTAATCTGGTCAGTGAAAGAAACG
FIM1_333	SET5	-	GCATATAAAGGGCTGTATATGTGCCCCAAAAGAGTGTCTAGACAAGGAGCAGTCACCCGGTAACA
FIM1_334	SKN7	AGGGCTGTTGCAGCGCTTTTTACGAGTATACGGATAGTATTGTGAGTGTGTGAAGGTGAGTAATTACAGGGCTAAAAAATTTTATAGAGTCAGTAGCTTTGTGGGAGGATAAAAGTATAGAATAACAAGCACACGATTTAGTGGTAAAAAGAGCG	TTGCAGCGCTTTTTACGAGTATACGGATAGTATTGTGAGTGTGTGAAGGTGAGTAATTACAGGGCTAAAAAATTTTATAGAGTCAGTAGCTTTGTGGGAGGATAAAAGTATAGAATAACAAGCACACGATTTAGTGGTAAAAAGAGCG
FIM1_335	ELP6	AGCTTGGAACAAGTGAGGAGAC	GAGCTTGGAACAAGTGAGGAGAC
FIM1_336	TGL3	AAGGCAGGTGAAACACACAGCTAGGATAGCTAGGACATACAATTGCCAACC	AAGGCAGGTGAAACACACAGCTAGGATAGCTAGGACATACAATTGCCAACC
FIM1_338	ATM1	AGACAGCAATGCAATTACTCTTCTTTGGTGTACAATCGGAAATTGGCTCTAGAGAGGGCTGGGTACTTGCTCAGCGACAAGGCTCAGAAAAACACACAGTCGTATGGGGGCAGACCGTACGGTGTGGGTCTTTTGCTGGTTGGGTACGATAACACTGGGGCGCATCTATTAGAGTTCCAGCCATCCGGGAACACGTTGGAATTATACGGGGCAGCGATTGGTGCGCGTTCGCAGGGGGCCAAGACGTATCTCGAGAGGGTTTTGGACGAGTATCGGGATATTGAGGATGCGGATGAGTTGATCAAGCACGGTGTAGAGGCTCTAAAACACTCTTTAAAGGACGAAACGTTAAGCACGAAGAACCTGTCGATTGCCATTGTGGGCCACGACAAGCCATTC…	GAAGGAGGGGGGGGGATGATGATATTACTAGTATGTATAATCTGTTAAACAGCATATTTAGCGAATTCTGGAACGTACTGTTGTTACTTTCAGGCCGGGGCAGGGGCAATAGCCAGGGCAATGGCGAAGCCATTGGTCTTGGCCATGGCCATTGCCATGGCCATTGCCCTGGCCAATAGTCTGATGCCAACAGTCTGATGCCATGTCCTCACGTGACCAAATGCCACAGTTTTCGATCCCTCTTCTTTCTTTTTGGCGTCCAATGTCCCGATTCCCGCAAGCGATGCGATGATGCACACTCACTTTTGCAGATAACCGACATTACAACAATGACAAAGTACAAGAAGGTTTAAAAACAGGTCATTATGGTCATTATCCCTTGAACTTGGGCACTAGTAA…
FIM1_339	ADE4	AAGAGAGTTTTGTTCAAATATTTTAAGCTTTTCTCAAGGGTTTTAATGTTAGATGTAGGTCGTGAGCTTGTGTCCAAAGGATTTTACAAAAGACAAGCTTGAGTTTAGAGAACCAATAAAGAGTTTGAGTCAGCG	AAGCTTGAGTTTAGAGAACCAATAAAGAGTTTGAGTCAGCG
FIM1_340	DYN3	GCTCCAAAAATATATCCAAGGATCGGAGAAACAGCAAATATCAAAATTCCAACCATATTAACGA	-
FIM1_341	RNH70	AAAGCACACTGGTGGACTCTTTCTGAACTACTCCGGACTTCATTTAGTACCAATATTTCAAACTCTTTTTCTTTTTGCGTGTAACTACTCAGTTTGCGGTTATACTAGGAGAGAAAACAAGAAAAGCGTTTACAGAAGTCATAGTGTAGTCGTGCTAGCAGTATCGCGATTGTACTTAGGATAAGGCAACTCTTTTTTTGTGAAGGTTGGTATACAATTGTTTCAATTGAATATCCTTGTGGAGTTTGTACATCCCAATATTTGGATCTTGCAGAAGAAAGGGTTCAATTAAAAACGTTGAAAAGTAAAGGGAACTCCGCTGAATAACTCCGGCTAGCTCAGCCAAAGGA	GTGGACTCTTTCTGAACTACTCCGGACTTCATTTAGTACCAATATTTCAAACTCTTTTTCTTTTTGCGTGTAACTACTCAGTTTGCGGTTATACTAGGAGAGAAAACAAGAAAAGCGTTTACAGAAGTCATAGTGTAGTCGTGCTAGCAGTATCGCGATTGTACTTAGGATAAGGCAACTCTTTTTTTGTGAAGGTTGGTATACAATTGTTTCAATTGAATATCCTTGTGGAGTTTGTACATCCCAATATTTGGATCTTGCAGAAGAAAGGGTTCAATTAAAAACGTTGAAAAGTAAAGGGAACTCCGCTGAATAACTCCGGCTAGCTCAGCCAAAGGA
FIM1_342	KLMA_10502	AGGGACCTTATATATGACTTTAACCAATTCAATGGCCTTTTTGTCTATGTTTTTTACCCTTTTCACCACTAGCATCGCTGTACCATTGAAGCTTTAAAGATCTTTTAAATATTGAGAACTTAAAGCCTAACCTTTGCAAATATATATGGGAAACAAGAGCAATTGGTTGGTATTTATGTTGTGAATACTTTGTTATACTTCGGTATAGAACTATTAAATTCTAGTTTGGTTTGTTTATCAACCAAGAACAAACATAATA	GTATAGAACTATTAAATTCTAGTTTGGTTTGTTTATCAACCAAGAACAAACATAATA
FIM1_343	TAF1	ATCCAAAGGCAAACGGTAGCCAAGTACAGGCTGTAAATTGTGTTTTTAGTCAAGAAAGGCACGTTATAGTGGAAAAAGTTGAATCTGGAGCTTACACAGG	ATCCAAAGGCAAACGGTAGCCAAGTACAGGCTGTAAATTGTGTTTTTAGTCAAGAAAGGCACGTTATAGTGGAAAAAGTTGAATCTGGAGCTTACACAGG
FIM1_344	LIP1	AAGGACAATAGTAGTAACCCGTACCCCGTCAAGACTACATCCAGTATACCTCTATACC	GACCAAGGACAATAGTAGTAACCCGTACCCCGTCAAGACTACATCCAGTATACCTCTATACC
FIM1_345	PRC1	TAACTCAATACTGACTAACTGTAACTGCATTGAGGAACTTTTGTGTCAAAGTAAGTATAGGTGAGGTAAGTGGCTGCAAAAAAAATTGGGCCCCGTTTGCGAATTAAGAGGTTTTTTTTTTTTTTGTGTGTGGACTATATATATAGTGTAAAGCAAACTAAACTGAAACTAAACTAAGCTGAAACCCCCGGTCAGAGCTATAACTAGATTAGATTAGCGCTAGAAGCTGAATAAAGAAAATAGAAAACAGTAATA	TAACTCAATACTGACTAACTGTAACTGCATTGAGGAACTTTTGTGTCAAAGTAAGTATAGGTGAGGTAAGTGGCTGCAAAAAAAATTGGGCCCCGTTTGCGAATTAAGAGGTTTTTTTTTTTTTTGTGTGTGGACTATATATATAGTGTAAAGCAAACTAAACTGAAACTAAACTAAGCTGAAACCCCCGGTCAGAGCTATAACTAGATTAGATTAGCGCTAGAAGCTGAATAAAGAAAATAGAAAACAGTAATA
FIM1_346	LCB1	AGAAAGGACCGCAACAGGCCCTATCACGATCGTTTTGGCAGCTAGTGCGTACTGATTGAGAGATTGTGCATCCGACAGAATAGCATAGATCTCCGTTTGGACCAGTTCAGTGAGCCCCATTGGCCGTTTTTTCTCTCTTTTCTGTTTTAATACCACCAAAAATTAGTTTTCACCATTGGCACAAAGGAG	GAGAAAGGACCGCAACAGGCCCTATCACGATCGTTTTGGCAGCTAGTGCGTACTGATTGAGAGATTGTGCATCCGACAGAATAGCATAGATCTCCGTTTGGACCAGTTCAGTGAGCCCCATTGGCCGTTTTTTCTCTCTTTTCTGTTTTAATACCACCAAAAATTAGTTTTCACCATTGGCACAAAGGAG
FIM1_347	KLMA_10497	AGGCAATATCGAGAAGAGAATCAGTTGGCAAAG	AGGCAATATCGAGAAGAGAATCAGTTGGCAAAG
FIM1_348	EFG1	AGTTACTCATTGACAGCTAGCCGTTAGTACTCAGCAACGCATAAAATTAGGAAT	AGTTACTCATTGACAGCTAGCCGTTAGTACTCAGCAACGCATAAAATTAGGAAT
FIM1_349	SLH1	AGGAGGCCATTGACCACCAACAAGTGACCAAACGGACATAAAAGGCTCTAGTTTGGTATAATAGGAACCGGTGTGTATATTGGTCGGATTTGTTTTCCAATTTTTAGCACT	GAGGAGGCCATTGACCACCAACAAGTGACCAAACGGACATAAAAGGCTCTAGTTTGGTATAATAGGAACCGGTGTGTATATTGGTCGGATTTGTTTTCCAATTTTTAGCACT
FIM1_350	KLMA_10494	GAGGAGCATCAGCTAGCCCCAATCAAAAAT	GAGGAGCATCAGCTAGCCCCAATCAAAAAT
FIM1_351	HER2	AAGACAGTCGGACAAGAGCCATTGGGGAGCTAATCTTAAGTATACTGTGGCACAGGTAATCCTTGGACTAGAAGAAAGGGAGAAGAAGAAGCTCGTTTCGAA	AAGACAGTCGGACAAGAGCCATTGGGGAGCTAATCTTAAGTATACTGTGGCACAGGTAATCCTTGGACTAGAAGAAAGGGAGAAGAAGAAGCTCGTTTCGAA
FIM1_352	YTA7	ATTGATTAGCAAGTTTCAGCACACAAGGCCCTAATTTTTTTTTTAGGTGGCAATTGGTTACCAGCGAGTCAGGTTTCTTTCTGGTTTACCAAGGAGAGAGTAGTTAGACTGGATATAGTGTATCAGAGGGTGGATATCAGAGGAATAAGTAGGTAGTGAGAGAGTGCGCTAGCA	ATTAGCAAGTTTCAGCACACAAGGCCCTAATTTTTTTTTTAGGTGGCAATTGGTTACCAGCGAGTCAGGTTTCTTTCTGGTTTACCAAGGAGAGAGTAGTTAGACTGGATATAGTGTATCAGAGGGTGGATATCAGAGGAATAAGTAGGTAGTGAGAGAGTGCGCTAGCA
FIM1_354	KLMA_10489	-	AAAGCAATATCTAAAGGCTAACTAACACAAG
FIM1_355	FOL2	AGGCTGGTTTTGTTGGTTTTAGGGGCTTACAGGATAGCTGACATTGATATCGGGTGGTAACATCTGGTGGTGTAATAAAATTAAAATTTTTTTGTTGTCTTTTCACTTTGAAGTTGACACATTTTATTTAATATCAATTAATCATACTAT	AGGCTGGTTTTGTTGGTTTTAGGGGCTTACAGGATAGCTGACATTGATATCGGGTGGTAACATCTGGTGGTGTAATAAAATTAAAATTTTTTTGTTGTCTTTTCACTTTGAAGTTGACACATTTTATTTAATATCAATTAATCATACTAT
FIM1_356	TDA1	ACGCAAATT	GACGCAAATT
FIM1_357	KLMA_10486	GCCAAGAAGTTAAGCGAAGAAACTAGTAGTAGTAATAGTGGCG	GCCAAGAAGTTAAGCGAAGAAACTAGTAGTAGTAATAGTGGCG
FIM1_358	HAS1	GAGCCTTTGCTCATGAGGCTGGTAGCAGACCCCTCCCTGTGGGCAGTCGCCGCCTTCGTCGCCTCTTGGCCCAACTACCTGCTCTAAGGCAATGGAAAGATTGTCCAAGGCTTAGCAATAGCAACCGCGTAATAGCACCATTTCATGCAATGCGACAAGACAGCCTTATTTCATTGTTTACATTTGTTCCCTTTTGGGAAACCGGTTCAAGCATAGAACCCTGTCGCACAGAACCACTTGCACAAAGCCCATCGAAGGGTCCCCGAGAGCAAAGAGAAACCCTGCCCAGTAGCCGGGTCCCGGCACTTGGTGTTGCTATTTATGGCCAGGACGAAGGAGACACGACACCCGACACCGAGAGGGACTGGTACGGAGTTTTTTTGGTGCATTTCTCTCCTC…	-
FIM1_360	BUD32	AGTGAGACCCAGGGCAAATCATCCACTACGCA	AACCTCTGATGGTTCCTCTTATTCACAACCCTTTGTGAATCTGTTTTTGTTTCATCGTAGTCAACTTAAAGCTTTTACCCATTGAAAAATTTCAGCTTTAAAGGTTTCTACCGTGCTATTTTATAAGCATGACAAACTATTGAAAGTTGGACATTTATACATAACTACAGATCGCTAGTGAGACCCAGGGCAAATCATCCACTACGCA
FIM1_361	ABZ2	AGGCCGGTTTGGGACGTAATAGACGGGTTATTGCA	AGGCCGGTTTGGGACGTAATAGACGGGTTATTGCA
FIM1_362	APL6	ACGGTGAAAACAGCGGTTTGGTGTGGCAATAAAGTGTCAGGAAACGGGGCGAAACGGTGCTTGATATCGAGACCAAGAGTAGCAGGCTGTGAAACTGTCGTTGGAGAAAGAATTGCGATTTTATTAGCCCTTTTGTA	GGTGAAAACAGCGGTTTGGTGTGGCAATAAAGTGTCAGGAAACGGGGCGAAACGGTGCTTGATATCGAGACCAAGAGTAGCAGGCTGTGAAACTGTCGTTGGAGAAAGAATTGCGATTTTATTAGCCCTTTTGTA
FIM1_363	HSH155	TAGCACTGTTAAGAGGGATTAATGGAACATCAGAGCATTAACGCAGGTACATTAGAAG	GATTAATGGAACATCAGAGCATTAACGCAGGTACATTAGAAG
FIM1_364	GPI16	-	ATACCAGGGATCTAAACCTGACTGAGAAGTACGGATACACCTTTTGTT
FIM1_365	IKI1	AGACTTAGACGGTTTTTGGGGGTGTTTTGGTTTTCTAGGAGATTATAGATTTGTAGGATACTGGGAATCATCATAAGTTAAGA	GAAATCAAAAATGTAGCACATATGGACCGCCTGGCTTCCATTTTTTTTTTTACTTTCTCGTCATGTCCTTAGTTAGTAGTATTGCATTAGATTTTCTTTTTCACTTACAATGACACAATTCAGATTAAACCTGAAATATCAAGACAAATCAAATTGAATGCGATGAGCTTGGAAAAGAAGAGGAAAAAGAGGGAGAAAAGGACCAGACTTAGACGGTTTTTGGGGGTGTTTTGGTTTTCTAGGAGATTATAGATTTGTAGGATACTGGGAATCATCATAAGTTAAGA
FIM1_366	KOG1	TGTGAAACTAACAGCGGGTCTGTGAACCTAATACGAGGTGATAGTGTTAGAATATATTTTTGAGAGTACATTAATTTTAATTTGATCGAAAATTGAGCTTCTAATACTGAGCATTTTACGGTTAAAAGACAAGTTATTCTGTTTGAACTTTGATTTGAATTCTGGATAATTAGAATACCCTAAACA	GTCTGTGAACCTAATACGAGGTGATAGTGTTAGAATATATTTTTGAGAGTACATTAATTTTAATTTGATCGAAAATTGAGCTTCTAATACTGAGCATTTTACGGTTAAAAGACAAGTTATTCTGTTTGAACTTTGATTTGAATTCTGGATAATTAGAATACCCTAAACA
FIM1_367	TNA1	TACTTTTTCCGGAAAGCACTGTTCGTTTAGGGTCCACCAGCACAGAAACTGCCGCAGAGAAGTGCGTTTTCGGCGAGAATTATTCCATTTCGACGCACTGTGCTCGAGCATTGATCGTCAGAAAGAACAGGAAACTATAGAAGGTAGAACTATAGAACTAGACAAGACCAGACCAGGATTTTTGGA	TACTTTTTCCGGAAAGCACTGTTCGTTTAGGGTCCACCAGCACAGAAACTGCCGCAGAGAAGTGCGTTTTCGGCGAGAATTATTCCATTTCGACGCACTGTGCTCGAGCATTGATCGTCAGAAAGAACAGGAAACTATAGAAGGTAGAACTATAGAACTAGACAAGACCAGACCAGGATTTTTGGA
FIM1_368	RAD2	CTTTCGGAAAACAATTTGACAAGTGGTGACCTGGTGGATGGTGGTGGGTGGTGGCTTCTAAATAGTCTCGCAAGAGCCTTGCAAAAATGTGAAAAAGTTGTCCTTTAAATCGGACCCCCACCTGCGGGACAAGAAAACACCAGGAACAAGATTTTTTGACAAGCCGTGGCTGGTACCATTGTGTAGCTGCTGGTGTGTAGATGTAGTAGACGAAGTTTGGGCTCGATTGAACGCCTGCGCCAGGACGATCCTGCTGTGTAAAAGTATCTGGTGGTCCAGCGTCAGCACCTTTTCAGAGTGATTTTTTTTTCAATTTTGTTTTTTTCAGAATTTTTTTGGAAAAAAAAGATTTTGCGGAAATTAATTAATTATTTACTGACGCTGACGCGCGCCAGATAT…	-
FIM1_369	KLMA_10472	TCAACTATTGGGAAGCGATTACACAGCAGGTTTGAAAGGGATCGGTCCCGTGATGGGGGTCGAAATCCTAGCTGAATTTGGATCTTTAAAAGAATTCGCCAAATGGTACAACGAGGGCCAGTTCGATAAGCAGAAGCTAGAAAACGAAACCACGTTCCAAAAGCAACTAAGAAAAAGACTTGTGAAGAATGATATAGTTCTTGACGAGAATTTCCCCAGCGCTGCTGTCTACGACGCATACATCCACCCAACAGTCGACTCGGATAAGACTAAATTTGTGTGGGGCTCTCCAGATTTGGATAAGCTAAGATCTTTCCTTCAACAGACCATCGGCTGGAACAGGGAGAAATCAGATGAAGTGCTAGTGCCATTAATTCGCGATTTGAACAAACGTAAGTC…	GGCTGGAACAGGGAGAAATCAGATGAAGTGCTAGTGCCATTAATTCGCGATTTGAACAAACGTAAGTCCACTGGTGTACAAAAACGCATTAATGAATTTTTCCCTGTGCAGTACCTCCAGCAAGAGAAACAATACAAGTTGGGTAAGAGAATTGAGACTGCGACTTCTAAATTGAAAAAGAGAAGACTAAAATAAGTAGAACCCCTCCCCAGTAAGTAGGTGTAACTTCTTCTTCTTCTTCTTCTTCACCATCATCGATTCCTTTTCGTTGTTGTGTTATTTTTTTTTTAGGTGCTGTCACTGTCAAGATGTCCGCCGGCCGACATGCGACGGGTACCCAGAAACTGGCACTTCATTGTGTCTTCTACCACTACTACTACTACTCCACTATCCGCAGTA…
FIM1_370	MTM1	-	GAATGGATGGTTTGAAGAGCTGTAAAGTGGCAAAGGATTGATATTTGAGTG
FIM1_371	SSP1	ACCTCATCAAGGACAAGCAAAAGTTCGTCGACGACTTGGAACAAGCTTTGTACGCCTCCAAGATCATCTCCTACGCCCAAGGTTTCATGTTGATCCGTGAAGCCGGTAAGACCTACGGCTGGAAGTTGAACAACCCTGCCATCGCCTTGATGTGGAGAGGTGGTTGTATCATCAGATCCGTGTTCTTGGGTGAAATCACCAAGGCCTACAGAGAAAACCCAGAGTTGGAAAACTTGCTATTCAACAAGTTCTTCTCCGATGCCGTTGAAAAGGCTCAATCCGGCTGGAGAAACACCATCGGCCTAGCCGTCACCGCAGGTATCCCAACCCCTGCCTTCTCCACCGCCCTATCCTTCTACGACGGTTACAGATCCGAAAGATTGCCTGCTAACTTGCTAC…	GAGAAACACCATCGGCCTAGCCGTCACCGCAGGTATCCCAACCCCTGCCTTCTCCACCGCCCTATCCTTCTACGACGGTTACAGATCCGAAAGATTGCCTGCTAACTTGCTACAAGCCCAACGTGACTACTTCGGTGCCCACACCTTCAAGGTCTTGCCTGAAGCTGCCTCCGAAACCTTGCCAGCCGGCCAAGATATCCACATCAACTGGACCGGTAAGGGTGGTAACGTTTCCGCCTCCACCTACCAGGCTTAAGCGGGGCCAATCGGGTGCCCAATTCTGTTGATGTTGGCGTCAGCTTCGGCTTCGGCTTCGGCTTCTACAAATAGAAGATATACAAACTAATTCTCTTATTTTTTTTTTCTATCTCTCTCTAACCTTACTACCACAGGGGTTGG…
FIM1_372	GND1	AAACCATTGGCTAGCAATTGTCTATTGTCTATTGTCTATTGTCTATTGTCTAGTGTCTAACAACTATCTCCAGAAATCTCACCCCCCCAGTTTGTC	GCTAGCAATTGTCTATTGTCTATTGTCTATTGTCTATTGTCTAGTGTCTAACAACTATCTCCAGAAATCTCACCCCCCCAGTTTGTC
FIM1_374	SVP26	TGGCACCCCATTGAACCATACCACACCACACCC	TGGCACCCCATTGAACCATACCACACCACACCC
FIM1_375	STB5	AGAGTGGTGTTTTAAAGTAGCTGAGGCATTGGTCTATGGGCTA	GAAACAAGGCTTACAAGCGTCGAGAGTGGTGTTTTAAAGTAGCTGAGGCATTGGTCTATGGGCTA
FIM1_376	FMO1	TGAACAAAGGCTTCCAGCAAAGATCAATTGACTTCGAGTG	ATGCACCACGAACAACAACCCTCCATGATGAAACACCACCCCGCCGCTCCTGACCACGGCAACCACCACCCTGGCTCGGGCTCGGGCTCAGGCCCTATGTGCTCCATGGACATGACTTTCAACTGGAACACCGAAAATGTATGCGTTGTCTTCAAATCGTGGCGCATCTCATCCTACACCCAGCTCTTCTTGTCGGCCTTATTCATCTTCTGCTTCTCGTATGGCGCCGAATACTTGAAGTACTACGTCGGTGTACTCAACCAACGTCTCACGGGATCGCTCACCAGACGCACCAGGATCCAAGCTTCGCTATGGTACGGTTTGCAGTACACTATCTCTATTCTACTAATGCTTATCTATATGACCTATAACGGGTATCTCATCGCAGCTGTGCTTCTA…
FIM1_377	KLMA_10463	TTTCAGGCCTTTGGCCAGGCCAAAGGCCAGGCCTTGGCCCAAGGTACCACCCCCTTATATATGCTCAGCCAATTGACTCAGCTGTCCCTCCACACTTTATTCCTGTATTCTTGTATTCCTGTATTATTCCTGTATATAATAACTCTCTATAATACCATCTATAATACCATGTATAACCACTCCCCCCCACAAGCCAACAGCAACCCCCACCGCA	GGCCAGGCCAAAGGCCAGGCCTTGGCCCAAGGTACCACCCCCTTATATATGCTCAGCCAATTGACTCAGCTGTCCCTCCACACTTTATTCCTGTATTCTTGTATTCCTGTATTATTCCTGTATATAATAACTCTCTATAATACCATCTATAATACCATGTATAACCACTCCCCCCCACAAGCCAACAGCAACCCCCACCGCA
FIM1_378	ENO2	AAGAAACCAGTAAGAATTCTTCTGATTTTCTTTACAAACACATCAACAACAACAAACACAAACTACA	AGGTAGAACAAGACTGAGAAAGAGTGTGTGATCCCTTTGGTGGTAGTAATTTTTTTTTTTTTTTTTCAAGTTTCCAGCATCCCAAACCGAAACCCAACATCATCATGATCCCATCCCATGCCTATGCCCATGCCACATTCATTCATTGCACAACACACAACGTAGTGGACGACAGCATAGCATCAGTTAACTAACGGCCACTTGTTTTTTTTTCTTCCATTTTTTCGTTTTGTTCTAGCAACAATGAGTTCTAATTTTTTTGTTATAAAAGGGACAGTTAAGGTATATGTAAGGTTTCTTGTTCCATTTGGGTTAGAGTTTTGTAGTATTAGTTTTGGTTCTTAGTTCTTTTGGCCTAAGAAACCAGTAAGAATTCTTCTGATTTTCTTTACAAACACA…
FIM1_379	SPC97	AGACAGACAGGGGCTCAAGACGGGAGCTAGAGGAATATTAT	AGCAGACAGACAGGGGCTCAAGACGGGAGCTAGAGGAATATTAT
FIM1_380	PDR1	GAGAAAAGAGGGAAGTATGGCCCTTTTTGTCGATCGGGGGTTGGTATACGATTGATAGTTTAGTTTATCGTGTGGGCGGTTAAGATTTCGCGATATAGGAAGCGATTTAGATTGGGTTTTATTGTAATATATTGTTTTGATTGGATTGGTTCAAGAACAGGAACAGGAACAAGACAAGACAAGACAAAAGAGCGAGTATTGTTTTGGAAAGGGTAAATCGGATTATTTGTGATTGATTGCGGTATTATTTGGAAGTATTGGGG	ATGGCCCTTTTTGTCGATCGGGGGTTGGTATACGATTGATAGTTTAGTTTATCGTGTGGGCGGTTAAGATTTCGCGATATAGGAAGCGATTTAGATTGGGTTTTATTGTAATATATTGTTTTGATTGGATTGGTTCAAGAACAGGAACAGGAACAAGACAAGACAAGACAAAAGAGCGAGTATTGTTTTGGAAAGGGTAAATCGGATTATTTGTGATTGATTGCGGTATTATTTGGAAGTATTGGGG
FIM1_381	PUF4	ATTGCAATAATGGTATATTATAATTCATACAATTTTAATCAATTTGAATCAATAAACAAACAAAGAAACAAGAAAAACCACCACCAAATAGCGCATATCCCCCTTCATTATTGTTTGATCTTTCCATATCAACGCATATTTTTCATTTCATTTCAATACCACCCCTTCCAGCTTTACCAGTTCACCAACTTTTTCAATAAAATCAGCCTTCTTCGGTAACTTTAGAGAAAGAAAGAAAGAAAGAAAGATCAATAGTGCAAAGTCATAGGTATAACCCAGAGTTTGAATAGTGTGTCAGTTCCTTAGCCGTCGCGTCAATTCCGTCTTTCCTGGTGTTAGTAACAACTCAAGGCTGTCAGAAAAAAAAATAACGAACGAAAACTCTTTTCACCATTGACG…	ATTGCAATAATGGTATATTATAATTCATACAATTTTAATCAATTTGAATCAATAAACAAACAAAGAAACAAGAAAAACCACCACCAAATAGCGCATATCCCCCTTCATTATTGTTTGATCTTTCCATATCAACGCATATTTTTCATTTCATTTCAATACCACCCCTTCCAGCTTTACCAGTTCACCAACTTTTTCAATAAAATCAGCCTTCTTCGGTAACTTTAGAGAAAGAAAGAAAGAAAGAAAGATCAATAGTGCAAAGTCATAGGTATAACCCAGAGTTTGAATAGTGTGTCAGTTCCTTAGCCGTCGCGTCAATTCCGTCTTTCCTGGTGTTAGTAACAACTCAAGGCTGTCAGAAAAAAAAATAACGAACGAAAACTCTTTTCACCATTGACG…
FIM1_383	KYE1	GAGCATCTGCAGCACCGAGACCTAACTAATTAATTATATCAACAAACTGTCGAG	GAGCATCTGCAGCACCGAGACCTAACTAATTAATTATATCAACAAACTGTCGAG
FIM1_384	PMA1	AACAGTAATACCGTTTTCCCTTTAGGTAAAAAGAGGTATAGTAACAACAGAAGCAACTCAAGAGATTCAAAAGGAGAAGACTACGAATTTATCTTATATTCCGTTGATATAGTTAACTGTGTGAAACTGTTTTTTTTTTGTTCAGA	GAGGAAATATTTGATTCGTTTTTCTTTTCTCTTTTTATTTTATTTCTTGCTGCTTCGAACAGTAATACCGTTTTCCCTTTAGGTAAAAAGAGGTATAGTAACAACAGAAGCAACTCAAGAGATTCAAAAGGAGAAGACTACGAATTTATCTTATATTCCGTTGATATAGTTAACTGTGTGAAACTGTTTTTTTTTTGTTCAGA
FIM1_385	SEN34	TCGCGGACTGATCAAAGGGTTCACGCGCGCAGACGATGGGGCAGACGCACGGGCTGTGCTGTCTGTTAGTAAGTAAATAATTTTTCCAGTGTGTTTTTCCCTGACGCCATAGCTACTAAGCCACCTTTTTCGTCAGAGCCATGAAAAAAAGTGGTAAATTTTTCTTGGATATAGATAACATAGAGAAGAGAAGAGGAAGAGAAGAGTAAGCGAAGTAGTAGTGGGAAGCCGTGCGTGCGCATTGTTTACTCTTTACTTTACTGGGGCAAGCGCA	GCTGGAGTTCGAGTTCGCACATCAGCCGGTCGTCGCGGACTGATCAAAGGGTTCACGCGCGCAGACGATGGGGCAGACGCACGGGCTGTGCTGTCTGTTAGTAAGTAAATAATTTTTCCAGTGTGTTTTTCCCTGACGCCATAGCTACTAAGCCACCTTTTTCGTCAGAGCCATGAAAAAAAGTGGTAAATTTTTCTTGGATATAGATAACATAGAGAAGAGAAGAGGAAGAGAAGAGTAAGCGAAGTAGTAGTGGGAAGCCGTGCGTGCGCATTGTTTACTCTTTACTTTACTGGGGCAAGCGCA
FIM1_386	PMC1	GCAGCTGAGCGGTTAATTCAAGGTGTTTTGTTGAAATAGGTATTGATAGGTTCATAAACATACACCGGAA	-
FIM1_387	COG7	GAATGGAAAAGACTGACGGTCCTGTAAGATTATAATC	AATTAGCGAAAGGTGTCTACGATACGTTCGAATGGAAAAGACTGACGGTCCTGTAAGATTATAATC
FIM1_388	RPN14	TGTCACTTAGTAGTTGGTGCAGGGGGCTTGTTTTCGTGAAGTGCAACCATATATATTAGAGGTTGAGACGGTTTTTTTTATGCAAG	GGCTTGTTTTCGTGAAGTGCAACCATATATATTAGAGGTTGAGACGGTTTTTTTTATGCAAG
FIM1_389	RFA1	ATAGGAGCTTTGTTTTATCAGTAGAATCTAGCTGAGTAACATTGAAAAGTTACTGATTTGTGAAAAAGACAGGATCCACTCGAAAACGTGCGTTTTTTACTGTATAAAAG	ATAGGAGCTTTGTTTTATCAGTAGAATCTAGCTGAGTAACATTGAAAAGTTACTGATTTGTGAAAAAGACAGGATCCACTCGAAAACGTGCGTTTTTTACTGTATAAAAG
FIM1_390	CDH1	AGGCTTATTGCTATTTGTTTTCAGGGCCTTAGAGGCTATTGTGGTGGATAATACAAGCAATAGAGGTCTGTATACAAG	AGGCTTATTGCTATTTGTTTTCAGGGCCTTAGAGGCTATTGTGGTGGATAATACAAGCAATAGAGGTCTGTATACAAG
FIM1_391	SWD1	GCTGCTGTCAGTTCACGTTCAAAGAGCACTTAAACATCAGGCTGGTGGCCATGAGGTTCAGGAACATGTAAAAACTTGTGTCTGTTTTTTTTCTTGCGCTCTGAAATTAGAAGCTTTATTGTTATTACGTATATACAAAAAGTCATGGTATATACATCAATGTAGAGTTATTGATTTCTAGGTGTATATTCTTGCATGATCTACGTGGTCAGGTGTGTGTACGTGTGTGTGTGATTTCTATCAATTGCACAAATGTTGGGCATATTGCAATTCTTTGGGCGATTGCGAGTACGTGTGCATTGGTTATAAAATGTAGATTTATTTCAGACTTGATCTCATATAGTTCTATCAAGAAAGTGAATCAAGCGACCAATAAGTACAATTTGTGTGGTGTTCCAT…	TATACATCAATGTAGAGTTATTGATTTCTAGGTGTATATTCTTGCATGATCTACGTGGTCAGGTGTGTGTACGTGTGTGTGTGATTTCTATCAATTGCACAAATGTTGGGCATATTGCAATTCTTTGGGCGATTGCGAGTACGTGTGCATTGGTTATAAAATGTAGATTTATTTCAGACTTGATCTCATATAGTTCTATCAAGAAAGTGAATCAAGCGACCAATAAGTACAATTTGTGTGGTGTTCCATAGAGGGCTAGCTG
FIM1_392	ERP1	GATTAGAGCAAACTCAGAAGCCAAGAAG	GATTAGAGCAAACTCAGAAGCCAAGAAG
FIM1_393	NUP60	AGCCTAGGTTGTCACGAAGGGCACTTCAAAGGATCACACATCATTTGGCAATGTCGAGTAATAGGAAATCGTACATTGTACGGAACTCAATAGCTCCTTATAAGAAGCCATCCAATTCCATTGTTACAAGAAACACAAGGGTATGTTTTCTATAAGCAATCCAAATGCTGTCTTTAAAAAACAACGAATTATCAGTACATTCAATTGAACAAGCTTGGTCAAGGGTTGTTATTGATAATTCAAAAAATCTTTTTGGTATTGTCTTTTACCATTTACTAACAGACTTATTGTATTCTCATTTATTTTGGAGATGATTTCATTATAGAAACCTTCGTTCTTTAACAAGATTAAATCCTTCTTCCAGAATCAACAAGGACAGGACAAGGAGGCCAAAAGTGA…	GTCACGAAGGGCACTTCAAAGGATCACACATCATTTGGCAATGTCGAGTAATAGGAAATCGTACATTGTACGGAACTCAATAGCTCCTTATAAGAAGCCATCCAATTCCATTGTTACAAGAAACACAAGGGTATGTTTTCTATAAGCAATCCAAATGCTGTCTTTAAAAAACAACGAATTATCAGTACATTCAATTGAACAAGCTTGGTCAAGGGTTGTTATTGATAATTCAAAAAATCTTTTTGGTATTGTCTTTTACCATTTACTAACAGACTTATTGTATTCTCATTTATTTTGGAGATGATTTCATTATAGAAACCTTCGTTCTTTAACAAGATTAAATCCTTCTTCCAGAATCAACAAGGACAGGACAAGGAGGCCAAAAGTGACACTCAATCA…
FIM1_395	TFC3	ATGGTCGAGTTAATTCAAATAAGTTAATAGCAGATTTGGATAATAGTATTTGAGAACTCATATGAATTCTAAAAAAATTGGGAGAATAATAACTTAAAACTGGAGACATTAAAATAGGATAGTAATCATAATAGTATAGCAAGTTTCTAGAAG	GGTCGAGTTAATTCAAATAAGTTAATAGCAGATTTGGATAATAGTATTTGAGAACTCATATGAATTCTAAAAAAATTGGGAGAATAATAACTTAAAACTGGAGACATTAAAATAGGATAGTAATCATAATAGTATAGCAAGTTTCTAGAAG
FIM1_397	KLMA_10443	-	GATGACAACGACGTGAAGTTATAATTATTTAAAAGACAATTATATATATTCTTCCTGTTCACCATAATTCATCAACGTGTATTACGGGGGAGTTCTGTTTTCTTCCTTGACCAATTTTTAGTTTGTGTCAAAATAAGGTCCTAATAGGTTTATGGCATCGCC
FIM1_398	DOM34	AACCAAGCACCAGGAAGCA	GAACCAAGCACCAGGAAGCA
FIM1_399	RER1	AGGGTTAAGTCTCAAGTTCGGACTAGGTAAGTACCTTTTTTCCCGGTTTTTCGGAATTTAGCTTTTTTTTTTTTTTTCAGTCTTTTCTCGTTCTAAGGAACTTTACGATTGAAAATAACATCAACATTGAATAGTTTGAAATGAAATTACTTAAGATCTTGATCAGAAATAACACGTATGAAGTAAAGATTAAGGCAGGTGAAAGGATATAACTATTCGAGATACCCCAATTATAATTGGAATTGATCAATTTTGCCTCAAAGATTTATCACCA	AGATCTTCCTTGGTATCATATGATTCGTTTAAGGCGCGCATTTAGGGTTAAGTCTCAAGTTCGGACTAGGTAAGTACCTTTTTTCCCGGTTTTTCGGAATTTAGCTTTTTTTTTTTTTTTCAGTCTTTTCTCGTTCTAAGGAACTTTACGATTGAAAATAACATCAACATTGAATAGTTTGAAATGAAATTACTTAAGATCTTGATCAGAAATAACACGTATGAAGTAAAGATTAAGGCAGGTGAAAGGATATAACTATTCGAGATACCCCAATTATAATTGGAATTGATCAATTTTGCCTCAAAGATTTATCACCA
FIM1_401	PGS1	AATGCTTTCAGAAAAACCAGGTAAAGACTTGACTGGAAGTGGTGCTATACATTGTCTGAATTAAGAAGTCAGTATCCATTTTAACTTCTCTTTTGTTGTTGCATTTC	GCTTTCAGAAAAACCAGGTAAAGACTTGACTGGAAGTGGTGCTATACATTGTCTGAATTAAGAAGTCAGTATCCATTTTAACTTCTCTTTTGTTGTTGCATTTC
FIM1_402	KLMA_10438	ATAGACGAGCTCCCACCAGCTACAACCATTGTCATAACTAGAGTACTTTAATTCAAG	GAGCTCCCACCAGCTACAACCATTGTCATAACTAGAGTACTTTAATTCAAG
FIM1_403	DAO1	AATCCAACCGCATAGAAACCTGAAAACGTCATCGATTATCGTGTAGTTGAGATCAGAA	AATCCAACCGCATAGAAACCTGAAAACGTCATCGATTATCGTGTAGTTGAGATCAGAA
FIM1_404	HIS2	AAAGAGAAGTGGTAATTAAAAGCCAGTCACAGAATAAATAGTTGATAATCAAGGTTTTGAAAAATTCTGGCACCATTAAAAAGTGAACCAGCAACCACTCGAGCAAGTTACTTAAATCCGCA	AAATAAGAGAACAGCGGTAAAGAGAAGTGGTAATTAAAAGCCAGTCACAGAATAAATAGTTGATAATCAAGGTTTTGAAAAATTCTGGCACCATTAAAAAGTGAACCAGCAACCACTCGAGCAAGTTACTTAAATCCGCA
FIM1_405	KLMA_10435	AGGAAATTTGATCAGAACGGATTTGGTGCTAATATATT	AGGAAATTTGATCAGAACGGATTTGGTGCTAATATATT
FIM1_406	DED81	AGGTTTAGAGCTAAAGAGAGTATCAGCATCCATTAAGAGGATTAAAAGTGTTAATATCTTTAAGTTCGAATCAGG	AGGTTTAGAGCTAAAGAGAGTATCAGCATCCATTAAGAGGATTAAAAGTGTTAATATCTTTAAGTTCGAATCAGG
FIM1_407	ARG4	GAAGAAAACTTTAACATGAAGACCCATTGATCAATTCGACTTTTAGTGGATACTGGTGGTTGGAATACTGGTGACAGCATAGTCAACGCAGGACGTATTTAGATAGCACGCA	-
FIM1_408	YSD83	AAAAGTGTGTTCTCTGGTTCATAA	CATACCTGTATCAGCACAGGTTGAAAAGTGTGTTCTCTGGTTCATAA
FIM1_410	PES4	-	GGGAGACTATAAACAGAAGACCAAAGGCAAAAGTGGTAATTAATCAGTAAAAATTTGCGTGTCAGTTTTCAGCAATTTTTCAAAAAAGAATAGGATCTATTATACC
FIM1_411	KLMA_10429	GCAGAGAAACTGGGCATAGCATAAGACGTGCAGTGAGGAAAGGAAAAATGAAAAAAAAAAAATTTTAAAAATATAAGTCTCCCGGGGGCGAGTCGAACGCCCGATCTCCAGATTACAATTTTGTATCACATTACAGTCTGGCGCCTTAAACCAACTTGGCTACCGAGAGTCCTTAAATCGGCGGCAGCTTCGTTGAGAATTCGGGTTCTTACGGGGCCGCGTTGGGTTGGTGATCAGGGGACCGGGGGTACTTCCAGTCACGTGTGGCATTTTTGTCGTGTTTATCTCCTGGTTCATCCTGGAAAGAAAAAAAACGGGCGGGAGCCTCGACCTATCACATGACCATGGTCTCTGCGTATGGTGGCACCGCTCGCTCGCTCCTACATCCGAAAACACTTC…	AAGCCAATTGAGCACTCCAAAACCCCCA
FIM1_413	SUR7	AGTGAAAAGATACCAAAGGACTCCAGAGGATACCAGAGGATATTGAAAGATACCAGAGGATACCAGAGGGTGGAATAAGTAATAATATCCCAAGCCAAGGTAAAAGCAAAAGTCATAATATATACTTAAAAAAGGCACTGCTAAGCGCATAGATATAACCAAGATTTTTTTTTTTGAAGAGGAAAA	GGAAGAGGCGATATCAGAGGTAGTGAAAAGATACCAAAGGACTCCAGAGGATACCAGAGGATATTGAAAGATACCAGAGGATACCAGAGGGTGGAATAAGTAATAATATCCCAAGCCAAGGTAAAAGCAAAAGTCATAATATATACTTAAAAAAGGCACTGCTAAGCGCATAGATATAACCAAGATTTTTTTTTTTGAAGAGGAAAA
FIM1_414	GAL80	AAGGTCCGGAGGAATAATAATAGTAATAATAAGAAGAAGAGGAATAAAATATATATATATACATATATCTACTCCAGATTACGAGGTGTTATGGAATTGGAATTAAAAGCGAAAATAGAATCAACAGAAGAGTAGGATAAAACAAAATCAAAGCAAACGGTA	ATACAATGGACACTTTTATTTAGTTAGTTTAGTAGAAGATTACCTGTTATGTGCAAGGTTTAAGGTCCGGAGGAATAATAATAGTAATAATAAGAAGAAGAGGAATAAAATATATATATATACATATATCTACTCCAGATTACGAGGTGTTATGGAATTGGAATTAAAAGCGAAAATAGAATCAACAGAAGAGTAGGATAAAACAAAATCAAAGCAAACGGTA
FIM1_416	RSE1	AGTTGCTTCATTACAGACCAGGCCAGATATAAAAGTA	-
FIM1_417	GSF2	AATCAATCTTCAGAAGGCAGGTAAAGCAAATATCTGAAG	AATCAATCTTCAGAAGGCAGGTAAAGCAAATATCTGAAG
FIM1_418	-	AAACACGAATGGTTTATAGAGTATAGAAAGATTGATATACCACAAGTGTAGTACTTAAAGAGTCTTGCAACGAGTTGTTGGTTTTCCGGAAAGTCTTAGTGATAAGTTATTAAAAAACCAAAAATTGGCTCCAAGGATTTGGACTTTGGCGCATCCGCTTACACACTGACACTAAGATAGGTAGAATCTTCTCTTGAATGAGAGTTTCTAAACAATAGTGTTTTCACATCATT	CAACGAGTTGTTGGTTTTCCGGAAAGTCTTAGTGATAAGTTATTAAAAAACCAAAAATTGGCTCCAAGGATTTGGACTTTGGCGCATCCGCTTACACACTGACACTAAGATAGGTAGAATCTTCTCTTGAATGAGAGTTTCTAAACAATAGTGTTTTCACATCATT
FIM1_419	BFA1	ACACAGGAACTCCTCGGGCGTTTTTAGAA	ACACAGGAACTCCTCGGGCGTTTTTAGAA
FIM1_420	PRP39	ACACAAACATTGAAGAACACAGGTATTGCGTATTTTTTAGTCTAAAGAGCAAAAGGCTTTTTTTAAAACTAAGTTAATCAGCCAGTATAATCTCGAATCTCTTCAAAAGAAGGTTGCTTGGTGCTAAGGAGAAATTTGCGTT	AACCACACAAACATTGAAGAACACAGGTATTGCGTATTTTTTAGTCTAAAGAGCAAAAGGCTTTTTTTAAAACTAAGTTAATCAGCCAGTATAATCTCGAATCTCTTCAAAAGAAGGTTGCTTGGTGCTAAGGAGAAATTTGCGTT
FIM1_421	RAD7	GCAAGTGTACATTTGTTGTCCTGAGGCATGTGTTTATTACTGTAACTGTACGCTTCTCATA	GCAAGTGTACATTTGTTGTCCTGAGGCATGTGTTTATTACTGTAACTGTACGCTTCTCATA
FIM1_425	RPF2	ATAGACTAACGGTTTACTCTGATAGAAGGATCTGAAGGAGGTTAGGAAACGAGTATAGTGAAAG	AAGGAGGTTAGGAAACGAGTATAGTGAAAG
FIM1_426	NUP133	-	AGGTTATTACATCCAGATCAAAGGGCTAACCGAGTGGATTGAGGGACAGATCGATTTCTGGACGAAGGGAAATATTAGTAAAGTCGGAA
FIM1_427	DAD2	AACACAAAAAACGCGTGAGTAAAAGTACTATAGGGTACTGGGAGAAGTATAGAATTGAATATTGAATACAGAA	GTGAGTAAAAGTACTATAGGGTACTGGGAGAAGTATAGAATTGAATATTGAATACAGAA
FIM1_428	SGO1	AGGGAGGGTGCAGTACCGGCGGCTAAGATTGTGAGCGAGTAGTAGGGTTGAGA	-
FIM1_429	CDC21	ATTGACCACAGGACTTTTTAAGGTAGAATCTAGTGGGTTCATCTGCTGTATTATATATAACTAATAAC	ACCACAGGACTTTTTAAGGTAGAATCTAGTGGGTTCATCTGCTGTATTATATATAACTAATAAC
FIM1_430	UFE1	AAGCTAAGGATCTATCAGATAGCAGTTTACACTGTGGTAGGATCAGATTTATCGGAATATATTGTTGGTTGCACTTTCCAAGTTCAATTTCGACG	AAGCTAAGGATCTATCAGATAGCAGTTTACACTGTGGTAGGATCAGATTTATCGGAATATATTGTTGGTTGCACTTTCCAAGTTCAATTTCGACG
FIM1_431	HBS1	GAGCCATCTAGGAGGACAATTTTCAATAATACAAATACTGTAAC	GAGCCATCTAGGAGGACAATTTTCAATAATACAAATACTGTAAC
FIM1_432	KLMA_10411	AAAAAGTATACAGCAATAGGTTACCAAACGGTAGGACCAAGAAAACACTCAGGGTTTGAAGTTACTGCGAAGGAAGGTGTGGATTTTACATGTATTTTGTGTTTAAGATAGT	GAGCCAGAAAGCGTGTGAAAAAAGTATACAGCAATAGGTTACCAAACGGTAGGACCAAGAAAACACTCAGGGTTTGAAGTTACTGCGAAGGAAGGTGTGGATTTTACATGTATTTTGTGTTTAAGATAGT
FIM1_433	MRPL20	GAATTACTAAACACCGAAACCGGGACTAGAGTTTGAGCA	GAATTACTAAACACCGAAACCGGGACTAGAGTTTGAGCA
FIM1_434	PRP16	AATCAACAGCATCTAATAGGCTTTAGAGAGGTTAATTCAGATACATGGGTAATGGCCATTTGAATATATTGGTATACCGTAGGTCAAAAACAGTTTAATTTAGGGATTG	AGATACATGGGTAATGGCCATTTGAATATATTGGTATACCGTAGGTCAAAAACAGTTTAATTTAGGGATTG
FIM1_435	OMA1	AAAGCTATTCGAATAGGCACTGTAACAAGGCTTTCATACAATATATC	GAGTAAAGTATTGGCTAAAAGTTGGTTCCAGGACCAAAGCTATTCGAATAGGCACTGTAACAAGGCTTTCATACAATATATC
FIM1_436	RTS2	AGTCAGATTGCATGGAAAGTGAGAGTGAACATAGTG	AGTCAGATTGCATGGAAAGTGAGAGTGAACATAGTG
FIM1_437	TVP38	GTTTCCCAACCAACTGATTGTCCAAAAAATGCCTGTTCCAACCTGTCTTTTGTATTCGAATCGCTCCCCATTCTTCACTAATTCTTCACTAATGTATAGAATTAAATGTATATATTAGATTCAGACTTGTAAAGGTAAAGCCCAGTTTCCCGAAAAAGGGAGAGCGCAAGAGAACCACAAAGCAGTGCGCACCAGGGTTTGTCGGTAGGT	GCGCACCAGGGTTTGTCGGTAGGT
FIM1_438	-	ACAAAAGACAGGTTGGAACAGGCATTTTTTGGACAATCAGTTGGTTGGGAAACGATTTAAGTCACTGGATGTTTATATGGATGGATACCTGGCTCGATTATGCATTATTTGCTCTGCGTTTGGAGAGTCCGAAACCCGCCCGATAAATCTATTAATACGTGAATTTGTACTCATGTCACGTGATTCATATAGCTACAGAAGCACCTGTCGTGTTGTTCCGAAAGCAAGCAGCAACCCCACAGGCCGTTCGACTACTCCTAGTGGAAGCACGCTCAGCTCTAATCACTACTTGGACATATGCCAAGCAGGAAACAATGCCGATTTTTCTCCGTGCTTGCATATTTCTCTGACTATGTGTCAGTATTACAAGACGTCACAAAGAACAGATATATAAGAGGA…	AGGTTGGAACAGGCATTTTTTGGACAATCAGTTGGTTGGGAAACGATTTAAGTCACTGGATGTTTATATGGATGGATACCTGGCTCGATTATGCATTATTTGCTCTGCGTTTGGAGAGTCCGAAACCCGCCCGATAAATCTATTAATACGTGAATTTGTACTCATGTCACGTGATTCATATAGCTACAGAAGCACCTGTCGTGTTGTTCCGAAAGCAAGCAGCAACCCCACAGGCCGTTCGACTACTCCTAGTGGAAGCACGCTCAGCTCTAATCACTACTTGGACATATGCCAAGCAGGAAACAATGCCGATTTTTCTCCGTGCTTGCATATTTCTCTGACTATGTGTCAGTATTACAAGACGTCACAAAGAACAGATATATAAGAGGAAAGTCTGGC…
FIM1_439	KLMA_10405	AAACAGTAGTTTGGGTAACCTAGGACGTTCAGAATTATCAGATAAGTCATTTGGGACT	AGGACGTTCAGAATTATCAGATAAGTCATTTGGGACT
FIM1_440	ATX2	ATGAACGTTAGAACCATAACCCAAAC	GGAAATCTTACTCTATTTGATCGGATGAACGTTAGAACCATAACCCAAAC
FIM1_441	DIA2	GCTATAGAGCTGTTATTTGGTGCAATCAAACTAGTGAAATCAACTGCAATCTATTTTCTTAGCGCTAACGGTGGTTTATGAGCCAATTCTAGTATATTTGAAGCGAATTGATAGGTAACAATGATATA	-
FIM1_442	TGL4	AGGGATAGCAGGACTGCTGTACCGATCCATACGATCAATAAAGCTGCTGGCAACGCAGTATAG	AGGGATAGCAGGACTGCTGTACCGATCCATACGATCAATAAAGCTGCTGGCAACGCAGTATAG
FIM1_444	MDY2	AAAACGATTCAGGAAAGCTCGATACCGGGTCTTGAGTGGAGATTTATTAAGAATAGTACCTCATTGAA	AGGAAAGCTCGATACCGGGTCTTGAGTGGAGATTTATTAAGAATAGTACCTCATTGAA
FIM1_445	MSB3	GCATTGGAGGATTTAAGAGCGATTGCTGGGGTGTAGCATTTTATATTTGGGCATATAGCGTCGTATAGAGGTTTTTGTTGCTGATAGGTGTAAATTTGTGGGTGAAATTGAAGGATTTACGGGGAATAACG	GCATTGGAGGATTTAAGAGCGATTGCTGGGGTGTAGCATTTTATATTTGGGCATATAGCGTCGTATAGAGGTTTTTGTTGCTGATAGGTGTAAATTTGTGGGTGAAATTGAAGGATTTACGGGGAATAACG
FIM1_446	RIM21	AGTAAAGTGCGTATAAGCTTCTGATAGTTCAGTGAGGTGATACCGTTCGTGTTAATTTTAGCAGAGATATCTTTTGGAAAGATCTTTGGAGGGTTTCTATAGGAGACTTTAGACTTTTAAC	AGTAAAGTGCGTATAAGCTTCTGATAGTTCAGTGAGGTGATACCGTTCGTGTTAATTTTAGCAGAGATATCTTTTGGAAAGATCTTTGGAGGGTTTCTATAGGAGACTTTAGACTTTTAAC
FIM1_447	KLMA_10397	ATCAAAGGCTTAGAAAAGACACAGTACAATTCAGAAAAGGGAGTTTTATATATATATATTAAAATTTTGGAGG	ATCAAAGGCTTAGAAAAGACACAGTACAATTCAGAAAAGGGAGTTTTATATATATATATTAAAATTTTGGAGG
FIM1_448	-	GTGGTCTTTAGGGTGCATCAAGGTGGTTACACGGTTTAAAGTGAAGTGAAAAGATCAGTCAATCATATATTCAATTGGTTTG	-
FIM1_449	STE20	AAGGCGTGAATGCAGCATCGATTAGGAGTCCAGAGAGGTACAGATCGATTCTCGAAGGCAGTTAACAGGGTTTAGTAGTTTCAGGCTTGCAAAAAAGGAGCGAGCAGAAGCGAAT	CGCTACCCTGCTGCCCTATCCCCTTACTTACACACGCACACATTCCATTCTACATACGTATATGTATATTATGTATATATTTGGCAGCGATGAGCTTGCCAATGAGCTCGAATTTTTCATTCATTACAGAGAATGTACGCACAAAACAACAAATCAACGGGCCTAAACCACCCCTCGCACCCTCCAAAACACTCTACACACTCTCTCCGGCCCCCGAGAACGCTCACATACCTTCGCCTGACCCAGAACCGTCCTGGAACCGTCAGGGTTCTCGAGCTAACCTTTTCTTCAGCTTCAACACACCCACACACCGCATACTAAAACGCGAAATGACCAACCCAAATCGCCCATTTAGGAAAACTTGAAACAAAAATATCAAGTTAGATTTGGATCTCAACC…
FIM1_451	-	-	GGACACAATTCAAAATACATACAAATAGGACCCGGACAAGTGATTGCACAATCAAACCAGGGGGAATATACAACGTGCCCGCTCCGGCAACCACCTTCTGACTTGCATCTACTCTCTCTCTCAATATATATATAGTTATGAAGATCTGTCACAAAGCCGGGTAACCCCTTTGAAT
FIM1_452	KLMA_30109	ACAAATAGTGGAATTTAAGAGAGATATAGTGGCTATTTGAGAGCTTTCTGCGGTGCAATTTGGTATATTTGAGTCGCAAAGTGGTTATATTTTAGGGGATATTAGATTATTTTAGAGTGAGCAGCCCAGAGAAATTAATTGTTTGAAATTGGCGTTAGATTGAGGAATTGAGTTGCCAAGAGTGTTAATTTGGCCCTTATTTTCAGTTTAATACGGATACACAGTGGGTATTTGGGTATTAATTTGGGGATAGGGTATATACAGTGGTTTATTTTTGGGTTTTTTTGGTAGGAGAATTGTTTTGATTTGGGATTGGATAAGGTAGATAGAAGATTGAAAAT	AGCACAAATAGTGGAATTTAAGAGAGATATAGTGGCTATTTGAGAGCTTTCTGCGGTGCAATTTGGTATATTTGAGTCGCAAAGTGGTTATATTTTAGGGGATATTAGATTATTTTAGAGTGAGCAGCCCAGAGAAATTAATTGTTTGAAATTGGCGTTAGATTGAGGAATTGAGTTGCCAAGAGTGTTAATTTGGCCCTTATTTTCAGTTTAATACGGATACACAGTGGGTATTTGGGTATTAATTTGGGGATAGGGTATATACAGTGGTTTATTTTTGGGTTTTTTTGGTAGGAGAATTGTTTTGATTTGGGATTGGATAAGGTAGATAGAAGATTGAAAAT
FIM1_453	-	GATGAGCGATGAGCAATGAACGGTGAGTAGTGAGTAGTGAGCGGTGAGCGGTGAGCTCACAACGACAGTAAAGACATAGTTACACGAAATGGAACCTAAATTATACCGGTCGGCTGTTTTTGGTTTGGTTCCTTTTTTTTTTTTTTTCCAACTTTGCTACCCTTTGAATTTATCATATATAAACGGGTGGTCTTCCCGTCTTTCCATCTTTCCTGTGGGGAGCATATACCCATATCTATATACTCCTCCCTGGCCCAGCTCAACAGACTAACCCCAAAAATTACCGGCCGTTTTCCAACTAACTACATTCATTCCTTTGAAATTAAAACCTACCTACCCTAACTAAAACTAAAACTAAAAA	GCTACCCTTTGAATTTATCATATATAAACGGGTGGTCTTCCCGTCTTTCCATCTTTCCTGTGGGGAGCATATACCCATATCTATATACTCCTCCCTGGCCCAGCTCAACAGACTAACCCCAAAAATTACCGGCCGTTTTCCAACTAACTACATTCATTCCTTTGAAATTAAAACCTACCTACCCTAACTAAAACTAAAACTAAAAA
FIM1_454	-	GAATTAGAATTCGAGTGACTGTGTGGCAACG	GCTGGTGGGGGAGGTGGGTAGTGTAGTGTAGTGTAGTGTGTTTAAGTGGGTTCTTGGGGTAGTCCCTTTTTCTTTTAGGAGTAAGGTAGTTTGCTAAGAGCAGTTAGTTTTTAAGGTTTTAAGTTGTATATATATAATGTGTATGTTGTAGTACGAAATGGGTTCATGGTGGATCAATTGAATGGAGAGTGTTAGGGCTGAGAGGCTGGAATTAGAATTCGAGTGACTGTGTGGCAACG
FIM1_455	AHP1	AAGAACCCACTTAAACACACTACACTACACTACACTACCCACCTCCCCCACCAGC	AAGAACCCACTTAAACACACTACACTACACTACACTACCCACCTCCCCCACCAGC
FIM1_456	MCH5	AGGTATAGGGGGTTCAGACCGGGATAAACTCGATATTGAGCCCGTAGTATATAGTATATATCACAGGGGAGTGTAACAGGGGATTCTTGTGGTTAAGT	AGGTATAGGGGGTTCAGACCGGGATAAACTCGATATTGAGCCCGTAGTATATAGTATATATCACAGGGGAGTGTAACAGGGGATTCTTGTGGTTAAGT
FIM1_460	-	GACAAGGGCATTAAGGGCAGTAGTAGCTGTCATTGTATCATCACATAAAGTATCCATCTATAAAAGCGGCAAA	GACAAGGGCATTAAGGGCAGTAGTAGCTGTCATTGTATCATCACATAAAGTATCCATCTATAAAAGCGGCAAA
FIM1_461	PEX28	AAGCCACAACGGACCAGACTGGTATAGTGGTGGTACCTGAGGTGTTTTTGGAATCTATATAAATATAATTGGCACCGCAAT	AAGCCACAACGGACCAGACTGGTATAGTGGTGGTACCTGAGGTGTTTTTGGAATCTATATAAATATAATTGGCACCGCAAT
FIM1_462	GLE2	TAGCACAAGACGGATTCTAATTTG	GCTGATTTGAGGTGCTGGGGTAGCACAAGACGGATTCTAATTTG
FIM1_463	-	GAAATTTGCTATTAGAGGGCAAGGAAAACTTTGATTAGA	GGCCTTGAAATTTGCTATTAGAGGGCAAGGAAAACTTTGATTAGA
FIM1_464	SGT2	GAATAATTGACGAAACTCGAGGATTCAAGCCGATTGATTATAAACGCTAATAGCAAGGGAGGCGAATTTACTTATACTAATAGTAATAAGTTAAAACAGAATTATTAAAGAAT	GAATAATTGACGAAACTCGAGGATTCAAGCCGATTGATTATAAACGCTAATAGCAAGGGAGGCGAATTTACTTATACTAATAGTAATAAGTTAAAACAGAATTATTAAAGAAT
FIM1_466	-	AGTGCGTGTGTGTCACATTAATTACTTTATTTCACGGATTTTACACTGTTTGGTTTGATTTTGGTTTGGTTTTCTCATTTTTCTTGGAGAAGAGCATATTCATTCATTCATTCAGTTTTGAATTCAAGATAGACTAAGAGCTAAAACTAGTTT	CTTTGATTTGGTTTCATAGTGTTGAAACTCTTCAATTTCTTCTGGTTTGGCTGTTTGTGTTGTACTCATCGAAAGCTTTTTGGAAGATAATAGTGGTAGTGCGTGTGTGTCACATTAATTACTTTATTTCACGGATTTTACACTGTTTGGTTTGATTTTGGTTTGGTTTTCTCATTTTTCTTGGAGAAGAGCATATTCATTCATTCATTCAGTTTTGAATTCAAGATAGACTAAGAGCTAAAACTAGTTT
FIM1_467	UTP23	-	GTTCTCAAGGGTATTTGATCGTCCAGAAAGACTTGGGTAATAGATAATAGGTATATATACC
FIM1_468	KLMA_40042	GGCAGAAGGGTTGGTTTGCACGGGATAATCGGTGCGCCAGTTTAAACTTTGGAATAAAAAAGGGAAAAGCAGGACTATTGCC	TTTCATAGCAAAAAGCCTTTAAAATGAGGCGATGAGCAAAGAAAGTGGGTGGTAGTGGGTATATAAAGGGGGAAAGCGAGGGGTTGTGGGCGTGTTTGGGGTTTGGTAAGGGCGTGTCGGTGTTGAGAATTGGTGGGGGTATGTTATGGATTGGTTTGTTGGGGGCAGAAGGGTTGGTTTGCACGGGATAATCGGTGCGCCAGTTTAAACTTTGGAATAAAAAAGGGAAAAGCAGGACTATTGCC
FIM1_469	YNG2	-	GAGCGTGGGGGGCCACTCGTACGTGATCGAGAAGTTGCCCGATGTTTTTTAAAGGCTTATATATCGTATATATAGGGCAATCAATATACAGTTGAGTTAAGTTTTAGTAGCTGCTCAGGAACGCTTTTTTTGCAGATCCAAGTCGCTGCCACTGGAGGAGGATGGTGCTGCTGCTGTCCCCTCTGAATCTGCAAACGGGTTCATCGACACGTCGTCCGGTCCACCCGCAGGCCCGTACTTCCGCTTCAAGTACCGCTCCAACGCAAGCGTGTTGCGCGAGTTCGCCTTGTACGCAATCCCAACGATGTCACCAACAATGGGAATCAACCCCAACACAAAGTCTATGCATATGTTTCCCAACATCTCAGCCTGCACGGGCACCGGCAACCCGCCCTGCAC…
FIM1_470	KLMA_10395	GCCCTGTATTACTATTATTAGTCTTACTATTAGACGTATATAAAGTTATATAATAATGTACAACCGTTTCCAAGACATAACTATGAGTAGTTGCCAAAAAGAAGGGAAAAGAAGCGAAAGGGACCCCATTGCAGAGCCAGAGAGGTCACG	GCCCTGTATTACTATTATTAGTCTTACTATTAGACGTATATAAAGTTATATAATAATGTACAACCGTTTCCAAGACATAACTATGAGTAGTTGCCAAAAAGAAGGGAAAAGAAGCGAAAGGGACCCCATTGCAGAGCCAGAGAGGTCACG
FIM1_471	GAP1	GGCCTTTTAGATTGGCTGGCTGATAATGGTGGAGTCAGGGTAGTGTAGTATGTTTTAGATAGTGACTGATAAAGCCAAGAGCAGAGTAGAGAGCAGTGATTTGCTGATAGTGAGTGAGTACTACTCCAGTGGACTGACACTTGTATATAAAGGAGGGATGTGGGCCACCATTGGGGCCTGGTTTGGCTTGTATACTGTTTGTGTTGGCCTTGTCTTTTGGCTCCAGTCCCCAAGAAATAATCAATACCTTATTCAACC	-
FIM1_472	KLMA_10393	AAATAAAAATTTTTTTAAAGGTTTTTCCGTTTAGATTTAGGGAATTTAAAGGTTTTTCGTTTCTTTTTTGGAAGCGATGAGCTATTAGATACATCGAAAGAAGCAAACCAGGAGAAATAATCGGCGTTTGCGTGACTCGAAGAAGCGGAGAAGCGACTCGAGTTGTTATAAGTTTGGTTCGTATAAATATAGGCGCGTAATAAGTTGTTTGTTGGTACCCTGAAATAACAAGGGATACATAAGCATAGACACAGGCAAGTAAGCAAGCTAGCAAGCAGATCTAGGGAT	GATGAGCTATTAGATACATCGAAAGAAGCAAACCAGGAGAAATAATCGGCGTTTGCGTGACTCGAAGAAGCGGAGAAGCGACTCGAGTTGTTATAAGTTTGGTTCGTATAAATATAGGCGCGTAATAAGTTGTTTGTTGGTACCCTGAAATAACAAGGGATACATAAGCATAGACACAGGCAAGTAAGCAAGCTAGCAAGCAGATCTAGGGAT
FIM1_473	SAT4	AAGAAACATTGTTTTGTGGCACTAACAGGATTGTTTACAATTTGTGAGGTCGTTTGTTTGTTTAGAGTGTTGTTTGAGCGCCAAATCGCTTTCATTTCCAGTTTATTATAGTCTTTTAAAGAGAATATTTGCGCTGTTTTTTTTTAAATATTTGTTTGTGAATCAGATATCATTCCTTCTACTGGTGCTACGAGCTTGAGCTTCAATAGTTCACATTCTAGTGGGTAATAGATTTATAATCTGTGCCTTTGGTTTGGTTTTTTGTTTGGTTTTTTCATTGGGTGGAGTTTCATTCATTGGTGCAGCTTCTATAGGGTACTACTATATTTGTTCTGCAGTCTGGAGGAGAAATAAACATCAAGGTAGTTGTGTGCTTGTATTGTATTAATATCTAGGTGC…	GAGGTCGTTTGTTTGTTTAGAGTGTTGTTTGAGCGCCAAATCGCTTTCATTTCCAGTTTATTATAGTCTTTTAAAGAGAATATTTGCGCTGTTTTTTTTTAAATATTTGTTTGTGAATCAGATATCATTCCTTCTACTGGTGCTACGAGCTTGAGCTTCAATAGTTCACATTCTAGTGGGTAATAGATTTATAATCTGTGCCTTTGGTTTGGTTTTTTGTTTGGTTTTTTCATTGGGTGGAGTTTCATTCATTGGTGCAGCTTCTATAGGGTACTACTATATTTGTTCTGCAGTCTGGAGGAGAAATAAACATCAAGGTAGTTGTGTGCTTGTATTGTATTAATATCTAGGTGCCGGTTTTAATAGTTTCAGTGGGTTTTCTCTCTCTCTCTCTCTCCG…
FIM1_474	rplN	TTTAATCATTCAACATGTCCACGTGACCGACATTAGAAGCTAAAAAATTTCAACAGGCCAAATTGAAAGAAGAAGTCAAAAGGCTTCTCTACTAAAGGTTTAAAGAAGAACTTTGATAGTTTTAACAAGAAAGCAACTGGTTTTACTGTTCATAAAGGCTACATACAAGGCTTAGCAAAGGGAGTGAAACACTGTAAATATAGAAAA	AACTGGTTTTACTGTTCATAAAGGCTACATACAAGGCTTAGCAAAGGGAGTGAAACACTGTAAATATAGAAAA
FIM1_475	NNK1	AGAGATCCAGGGCCCAAGAAGACGGCTAATCACGCAGCAGGATAATATTCGGTACGGAGGATTGTTTTTCGGTACATTTTGCGGAGCGAAACGGTGCGAGTGTTGTTCAAAACGAGAGGTTAATTTAACTTAACTTAACTTAAGTTTAGTTTAGTTTTAATTTTAAGCGTAGCCCCTGGTTCGAGATTGCGTGTGTTTTTCAGTTGAGACAGATACGCTTGGTTGTTCTGGCTTGGTGTGTGTGTGTTTATACTTGTTTCTGCTGAGAA	AGAGATCCAGGGCCCAAGAAGACGGCTAATCACGCAGCAGGATAATATTCGGTACGGAGGATTGTTTTTCGGTACATTTTGCGGAGCGAAACGGTGCGAGTGTTGTTCAAAACGAGAGGTTAATTTAACTTAACTTAACTTAAGTTTAGTTTAGTTTTAATTTTAAGCGTAGCCCCTGGTTCGAGATTGCGTGTGTTTTTCAGTTGAGACAGATACGCTTGGTTGTTCTGGCTTGGTGTGTGTGTGTTTATACTTGTTTCTGCTGAGAA
FIM1_476	QCR8	CATATTATTGTACATCTGGTTGTTTTTGGCTGGTATTTGGTTAATCAGTTTAGATTACACTTTTTTCCAGTGGGTAGTACATCAACTCAAACTAAAACACATCAATCAATACACAAACAAA	AGTTTAGATTACACTTTTTTCCAGTGGGTAGTACATCAACTCAAACTAAAACACATCAATCAATACACAAACAAA
FIM1_477	FPS1	TTGATCAATTAGTATTGTGTTAGGTGCCCAATTACCCAGCAAGTATCGGTAAGAATAGAA	TTGATCAATTAGTATTGTGTTAGGTGCCCAATTACCCAGCAAGTATCGGTAAGAATAGAA
FIM1_479	SNU114	CATAAAACCTTTAAACATTTAAAGCTTTTATTATGATGAACCTCTCAAGAGAGAGAGCTAAAGAGAGAGAGAGAGGGCCAAGGAGATTTGATAGTCCACGGTGCCCAAACGTATTATTCAAAGGGACTTGTAATACTAAAATATAGAAT	CATAAAACCTTTAAACATTTAAAGCTTTTATTATGATGAACCTCTCAAGAGAGAGAGCTAAAGAGAGAGAGAGAGGGCCAAGGAGATTTGATAGTCCACGGTGCCCAAACGTATTATTCAAAGGGACTTGTAATACTAAAATATAGAAT
FIM1_481	ZRT3	TCAACGTTTAGGAAACAAGGGATCAGTGGTATAAAGTTATAGAGGAACTGGTATTAGTTTTGTTGCATAAGGATAGCTATTCGAATAGAGTGGATCAAGATTTTTGGGTACTGACTGAAATCAGAAGAATAAAAG	TCAACGTTTAGGAAACAAGGGATCAGTGGTATAAAGTTATAGAGGAACTGGTATTAGTTTTGTTGCATAAGGATAGCTATTCGAATAGAGTGGATCAAGATTTTTGGGTACTGACTGAAATCAGAAGAATAAAAG
FIM1_482	LST4	GATGAGACCGTAGGATTAGAATCTAGGTCTAATCCTCCCCGACTTTCGTGAACATTTTTTGGTTGTAAGGTATTTCGATAGATTGAAGCATCGTTCTGCGAAGAATAAAGAAGAAAA	ATGAGACCGTAGGATTAGAATCTAGGTCTAATCCTCCCCGACTTTCGTGAACATTTTTTGGTTGTAAGGTATTTCGATAGATTGAAGCATCGTTCTGCGAAGAATAAAGAAGAAAA
FIM1_483	SET2	ACCGTTGAAAGGGGAGGGGTATTTAGGTTTAGAAGAGTTGACCGAGTTCTAGATAGGCCAGTATTTTCGTTGAATATATTTCACAGAATTAATTTTAAGAACTTTTTACCTGTGTATTTTAAAGTACTTTGAGCGAGAGGTAAACATAAGGCAACCAACCATTAACCCAATTGGATATATTTGTAGGCTTATAGAGGGTTGAAGCACTATAAATTTAATATAACATTCAAT	TGACCGTTGAAAGGGGAGGGGTATTTAGGTTTAGAAGAGTTGACCGAGTTCTAGATAGGCCAGTATTTTCGTTGAATATATTTCACAGAATTAATTTTAAGAACTTTTTACCTGTGTATTTTAAAGTACTTTGAGCGAGAGGTAAACATAAGGCAACCAACCATTAACCCAATTGGATATATTTGTAGGCTTATAGAGGGTTGAAGCACTATAAATTTAATATAACATTCAAT
FIM1_485	STE3	AAGAGGGATTCCAAACTAGTTCAAAACATTTACAAACAGTGAAACCATAACCTCAAAATCGAGATGATTATAAGGCCTGGCATACATATATATATTTATATATATACAGCTTCATCCCGTGATATGAATTCATGCAAATGGGTAGACCATCATAATGTTGTTATATTATAATGATGAAAGGAGGGAGAACATATAGATAGTTGTTATCACTGTGTCCCAAAACAATATTCCAATTACTATAGGAATAATAATAATAATAATAGTAAAAACTGAC	-
FIM1_486	CPS1	AGGCAAAAACCAATAAAGGAAAACTAATACATATATATATAAAATAT	AGGCAAAAACCAATAAAGGAAAACTAATACATATATATATAAAATAT
FIM1_487	RFA3	ACCCTCAAGGAAGCACACACCTGTATATTTTGTTTTATCCG	GGCCGAGAAAGCGAGACCAGATTGGAAAAGCCGTAGAGGCCGGAACATAAGGGGAAGGTGAAGGGCTCTCTCTCTCTCTCTCCACACAAGGGGCCATGACTCAGGACTGGCGATGGTGATAGGTGATAGCAGGGGTAGCGACCGCACATTGCGTGTGCAAGTATATTGGCTGGGTGTGGGTTCGGTGGGCCGGTGGTTAAAGGCACAGGAAACAAAAGGGTCCACGTCACATCACGTGACACAAACTACATTTTTCCAGATATGAAATTACATAATCAATATTACCCGGAGACATTTACCAACACACGTGACTGACGCCAAAACTCTGTCTCTTTCTCTTTTTTTTTTTATTATTAATTTGGAAAGTTCACGCGTTCCGAGTAAAGGTTTACTATTTTA…
FIM1_488	KRE9	CGATCGTTCGGAGAAGCTTTGGTTTAGGACCCTTCTGATCTGCTTCTTCTTTTCTTTTCTTTTTCGCTCTCGCTAGCTCATCGCTCTATAGAGATCATCGCTACAGACAAATAGATAGATACACACATACCATAAGTTTTTGGGGG	CGATCGTTCGGAGAAGCTTTGGTTTAGGACCCTTCTGATCTGCTTCTTCTTTTCTTTTCTTTTTCGCTCTCGCTAGCTCATCGCTCTATAGAGATCATCGCTACAGACAAATAGATAGATACACACATACCATAAGTTTTTGGGGG
FIM1_489	SWI3	AGGCCAATTCAAGAGGCAATTTGGGACTACACAAGGGTGTTTACGCAAATATATATATTTGTGCACCGGGAAATCTGTTTCAAGTGTGCCGAGGAATACTTTTTTTGTTGTCATTTTTTGATTGAATA	AGGCCAATTCAAGAGGCAATTTGGGACTACACAAGGGTGTTTACGCAAATATATATATTTGTGCACCGGGAAATCTGTTTCAAGTGTGCCGAGGAATACTTTTTTTGTTGTCATTTTTTGATTGAATA
FIM1_490	COY1	ATTCTAAAACTCTATTCCTCTTTCTCTGTGAACGGTAAATTTCCCTCTGTTCAACCCAATAATTTCAAAAGTTGGCTTAATATGGATATTTAAAATTAAAGATATCAGGAACATTTAAACTGTTATAATAACAATGACTATTTTCCCTTTAATGTTAGGAGAGAAAAGAAAGATCAGAGGCATCTGGTACCTGTCATAGGACTATATTAGCT	GGCATCTGGTACCTGTCATAGGACTATATTAGCT
FIM1_491	RPL17B	GAGATCAAACACCCCTCAAACAGAGTATACGCA	GAGATCAAACACCCCTCAAACAGAGTATACGCA
FIM1_492	ATG27	ATAGCAGAGTGGCTTAGGCGTCAGGGTACCAGGATACGTTTGGATATATCGAGGAAGAACCAATCGAGAATAAAAACTGGGAAAGAAAAAAAAAAAACACAGACGTCTTGCATACATTAACTACTCTTTTTTTATTAAGGGAGTCTGAAACCAAATCAAATCAAAT	GCTTAGGCGTCAGGGTACCAGGATACGTTTGGATATATCGAGGAAGAACCAATCGAGAATAAAAACTGGGAAAGAAAAAAAAAAAACACAGACGTCTTGCATACATTAACTACTCTTTTTTTATTAAGGGAGTCTGAAACCAAATCAAATCAAAT
FIM1_493	PFD1	ACGCGAGGAATTCTGCTTATACGTAGCATATTGTATTTGTGATGAATGATTCAGCTCGTTTGGTAGCGAGAACGAGGCCTTAACGATGTTAATCTTTCAAACCTTTTCCACTTCTCATGGATATTGATTGTAAGTTTAGAAGGTTTAATTGAAAAGTTTCAATGTTAAAGGTTTAAAAGAATATATATATATTTAACAATAAGAAGAGCGAATCGAATTGAAATTTGGAATTTTAAAGAGAGGAAAGGTGGCATCTATCAGGGGGATCGGGAAACCAATAGAGCAGCAGTAGTAGTAGTAGTATTAACAGGAACA	GCATCTATCAGGGGGATCGGGAAACCAATAGAGCAGCAGTAGTAGTAGTAGTATTAACAGGAACA
FIM1_494	ATP12	AACATCGTTAAGGCCTCGTTCTCGCTACCAAACGAGCTGAATCATTCATCACAAATACAAT	AAAAGGTTTGAAAGATTAACATCGTTAAGGCCTCGTTCTCGCTACCAAACGAGCTGAATCATTCATCACAAATACAAT
FIM1_495	KLMA_10372	AAGGGAGGTCAAAAGGTCCAGCAAGACATTATAGCATAGTCATAATCATCACGCTAGCTACGATTTTCTAGGAAATATATTGTTTAGTACTACTACTACGAAGCTACTCAAGCTGGCCGGCTGGTGAAGTAAACTACATTATTTGAGTTGACAATAAG	AAGGGAGGTCAAAAGGTCCAGCAAGACATTATAGCATAGTCATAATCATCACGCTAGCTACGATTTTCTAGGAAATATATTGTTTAGTACTACTACTACGAAGCTACTCAAGCTGGCCGGCTGGTGAAGTAAACTACATTATTTGAGTTGACAATAAG
FIM1_496	MNN11	AGTCAACAAGAGTACCAGAGGTGTTCAAAGAAGTGCCCAACTATATTTCAGCTAGTAAATAGTTGATCAAACGGATAATTATCCTGCAATAGGCCACCAGATTGACACTTTGATCCTGTTTCTACTTTTAGGTTTAGTTCCTGAGATAGAAGCAGACTCAGCACCAGCTTCGTCGCACTATTACTTACCCTTAGTGATTTGATAGAATATTTGGTAGTAGTGGTGTATTAAGAGCAGAGTAGAGCACTTTCTCCTTTTTTTTTTGATTGGTTCTATTTGGTTCTGTTTGTTTTCTAGTTTGCGTTGATACTATTGGCACTTGTTTTGTGGCTATTCTCCAAGAAG	AGTCAACAAGAGTACCAGAGGTGTTCAAAGAAGTGCCCAACTATATTTCAGCTAGTAAATAGTTGATCAAACGGATAATTATCCTGCAATAGGCCACCAGATTGACACTTTGATCCTGTTTCTACTTTTAGGTTTAGTTCCTGAGATAGAAGCAGACTCAGCACCAGCTTCGTCGCACTATTACTTACCCTTAGTGATTTGATAGAATATTTGGTAGTAGTGGTGTATTAAGAGCAGAGTAGAGCACTTTCTCCTTTTTTTTTTGATTGGTTCTATTTGGTTCTGTTTGTTTTCTAGTTTGCGTTGATACTATTGGCACTTGTTTTGTGGCTATTCTCCAAGAAG
FIM1_497	FEN2	ACCGGAAAGGGTCTTGGTACAGCTATCCAGGGATCCAAGAGCCAGCTCCACTCGTATCGCTTC	AGGGATCCAAGAGCCAGCTCCACTCGTATCGCTTC
FIM1_498	GON7	AGCATCGTCACGAAACAAGCCCCAATATACCTGTATAAACGGCCCACCCATCCACT	AGCATCGTCACGAAACAAGCCCCAATATACCTGTATAAACGGCCCACCCATCCACT
FIM1_499	RIM1	GTTTCATTCGTCTCATACACGGCTATATCCAGATACACGCGTATCTCAGCCCCAACCAGTTTCTCACAGTCTCCTGACTCCCTTCTCTCTGCTCAACTCCGCGCGTTCCCGTCCTTTTCCCATAATCGGCACTATATAATATAATATATATATATATATATAAACAGCCAACCGTTTTGAAAGTTAACAAAGAGTAACACTCTTTTGAGAGATTAGAAACAGAAGAAAGAACAACAAAAAGAAGGCCAATTCCACGCA	CCCCCTCCCCCGTTTCATTCGTCTCATACACGGCTATATCCAGATACACGCGTATCTCAGCCCCAACCAGTTTCTCACAGTCTCCTGACTCCCTTCTCTCTGCTCAACTCCGCGCGTTCCCGTCCTTTTCCCATAATCGGCACTATATAATATAATATATATATATATATATAAACAGCCAACCGTTTTGAAAGTTAACAAAGAGTAACACTCTTTTGAGAGATTAGAAACAGAAGAAAGAACAACAAAAAGAAGGCCAATTCCACGCA
FIM1_500	KLMA_10367	GCTCTCTCTCTCTCTCTCTCGCTCGACCGTGAAGTGTCACTGGCACTGGCAATGACGACGCCAGTTTGGGACTATGCTGCATGCTTGAGGCCTTGGCTTGATACCTTGGGAGTGTAACGTCCAAGGCGGCCGTTCCCTTGACCGGTGAGTTGAGCTGACAACATGGGGTAAAAACGCATGTTTTTGAGGCATGTACTTGACTCACGTTTTTCCGTCATGCAACCCGCCCCTCCCAGGGTACAAACTTGTGCCCTGGGGGGAGGAGTCCCAGTCAATCGACCAGTCAATTGACCAGCTGACCCGACCAGACATCATATACGAATCACGTGGACCAATCGTATCCAGTGATTACACATGGATATCCGGGTAATATGCTAAACTGTTGAACGTTTTGAATTT…	-
FIM1_501	KLMA_10366	AGGACTTGGACCCTGTATTCATTATATACGTATCGTTATCTTTTAGCTTCCCAGTAGTACTGGAAAGGGCAGTGTTTTGTTTTTTTTTCCTTCTTCTCTGACT	T
FIM1_502	PAM17	AGGAGTAGAATTCGGAATCGGATATTGAATAAGAGTAAGAATAAGAATAGCAATAGCA	AGGAGTAGAATTCGGAATCGGATATTGAATAAGAGTAAGAATAAGAATAGCAATAGCA
FIM1_503	DAS1	ACCACATTCTGTATTCATAGAGCTTCTGTGTGCATGCCTTGTATCTACGCTACTCCAGAACCTTATAACTAAGGATCTATCGGTAGGTAAAGGGTATTTTTTTGCTGTTTTAAGGCTTGGGAAGTAATAGAAAGTAAAGAAGGACAAAAAAAAGGGCGGTACA	ACCACATTCTGTATTCATAGAGCTTCTGTGTGCATGCCTTGTATCTACGCTACTCCAGAACCTTATAACTAAGGATCTATCGGTAGGTAAAGGGTATTTTTTTGCTGTTTTAAGGCTTGGGAAGTAATAGAAAGTAAAGAAGGACAAAAAAAAGGGCGGTACA
FIM1_504	OAF3	ATTATAGAAGGATTGCTGAGTCATATGCACCACTTTTAGGCGAACCATTGATTAAGATTGGGTATTCTCCTTTTTTTTTTTTTTCTCCATTAGTTTACTACTTGGTACACGTCATATACATCAATTAGTCTACTTCAGATACACCCTAAATCTAACAAA	ATTATAGAAGGATTGCTGAGTCATATGCACCACTTTTAGGCGAACCATTGATTAAGATTGGGTATTCTCCTTTTTTTTTTTTTTCTCCATTAGTTTACTACTTGGTACACGTCATATACATCAATTAGTCTACTTCAGATACACCCTAAATCTAACAAA
FIM1_505	LAS1	GCGAAATACGTGTGCAAATCACTGTTATTCATAAGAGGGAAAGGTTACGGGAAGCAAGGGGTATAATACAGCTGTTCCATAGTCCTTTTTTTAATTTTGTCTTTCTGTTTCATCTTGTTA	GCGAAATACGTGTGCAAATCACTGTTATTCATAAGAGGGAAAGGTTACGGGAAGCAAGGGGTATAATACAGCTGTTCCATAGTCCTTTTTTTAATTTTGTCTTTCTGTTTCATCTTGTTA
FIM1_507	TFA2	GTTCAGGCATCTGGGAGGCGAATCTAAGGCGATAGTGACCAAGAGAATT	GTTCAGGCATCTGGGAGGCGAATCTAAGGCGATAGTGACCAAGAGAATT
FIM1_508	KLMA_10359	CAATATAGGTTTCTGATATTTCTCTATTGCAGCAATCCACCTGGTATAACAA	GTATAACAA
FIM1_509	KLMA_10358	GCAAAATCGAGGCCTAGCGTATCGGAAATTACTCTTGGAGTGGTGCTATTGAATACCTGCAAGTTTGTTGGTGGGTTTTGGTGAGACTTTGTGGTGTTTTAGGAGCGTTTTGTGGCATAAACGTGATAACGTTGTTCCCCTTTTTTAGGTTCAGGACTATCTATCATATCATTGGAAATCCGTGGTTGAAAGTCGTTTAGAAGAGGCGAGAGGAGTGTGTGATAGACGAT	GCAAAATCGAGGCCTAGCGTATCGGAAATTACTCTTGGAGTGGTGCTATTGAATACCTGCAAGTTTGTTGGTGGGTTTTGGTGAGACTTTGTGGTGTTTTAGGAGCGTTTTGTGGCATAAACGTGATAACGTTGTTCCCCTTTTTTAGGTTCAGGACTATCTATCATATCATTGGAAATCCGTGGTTGAAAGTCGTTTAGAAGAGGCGAGAGGAGTGTGTGATAGACGAT
FIM1_510	SFH5	AAATAGGATTTAAAAATCTGCTACTACGATCCCAGGAGCTTCTGCGAATCAATTAGAC	-
FIM1_511	BIO2	GGCCCCGGCCCACGCCGGTTACACAGACCCCGTACCAGGTTTAAAGGCTTGCGCTGGCCCGGCCAATAAAAAAATTTTGCTACGCTACACAGGTGTACTGTTGTCCCCACGCTACGGCCAGTGGTTCAATAGCAGCGATTCATGATACATCATCGTCATCATCGTCATCATCATTTAGCCATATATAAATGTGAGAAAAGAGTTTCGAAAAGTGTACAGAGAATTTGGTTGATGAATCAGTTGAATAAAAATTATTTGGGTAGGTAAAGACACCGAAGCAAACAGAGCTAATTGAATTGACT	AAGCAAACAGAGCTAATTGAATTGACT
FIM1_513	TIM17	GCCTTCACGCAAGAAGATAGAAGATATATTCCCTGGGGGAACACTGCACTTCGAATAACACATTTTTTTTTTTTGGGCTTCCTTTTCTGGCTTAAACTGTTACCGACGAATTTAGTCATCTAATCTATCTATAATATATCAAGCTATAAGCA	GCCTTCACGCAAGAAGATAGAAGATATATTCCCTGGGGGAACACTGCACTTCGAATAACACATTTTTTTTTTTTGGGCTTCCTTTTCTGGCTTAAACTGTTACCGACGAATTTAGTCATCTAATCTATCTATAATATATCAAGCTATAAGCA
FIM1_514	YAK1	AGTCTGAGGCGATTGCTTTGGGTATATCATATTATATTAGGCAACTGTTAATTATTGGCCAAATTTTTAGACGCAATAGTGGGTGATTATTCCTATTTGCAGAAGACTTTTGGAAAACTGTGAAGTCCAAGGTAGTTTTGCCATTAATCGAAAGACGGACATTTCATCTAAAGAACAAGTTGTTTTTGCTTGAAATCCTGGTTTCAG	AGTCTGAGGCGATTGCTTTGGGTATATCATATTATATTAGGCAACTGTTAATTATTGGCCAAATTTTTAGACGCAATAGTGGGTGATTATTCCTATTTGCAGAAGACTTTTGGAAAACTGTGAAGTCCAAGGTAGTTTTGCCATTAATCGAAAGACGGACATTTCATCTAAAGAACAAGTTGTTTTTGCTTGAAATCCTGGTTTCAG
FIM1_515	RPB4	GAAATAGGAGTGCTCAGCGTTATTATCTCGGGGTAATAGGAGCGATTGAGTGCGAATAAAAAAAT	GAAATAGGAGTGCTCAGCGTTATTATCTCGGGGTAATAGGAGCGATTGAGTGCGAATAAAAAAAT
FIM1_516	YUR1	GGATCACGAACGACCACGTCCCTCGTATCATTCCATTACATTATAGTACAATGGGCTCTGTGAGAGATACGAGGATCTTGCTCATCTGTAAAGATCCTAGCACCCTCTATCGTGACGCGCTCTTGAAGGAAAAGAGTACTGCTGAGTTATTCAAAGAGATCATCAGCGTCAAGAAGTTGAAGCAGAGGTTCAGAGGAAAGAAGCTAAAGGAGCTATACAACGAGTTTGACCTTGTTGTGGCAGATTACAGAGTTCACCACTTGCTACCAAACATTTTGGGAGCTACCTTTTACCATTCCAACAGGAAACTTCCGTTCGTTGTCAGAATGTCAAAGCAGGTGAAGGAAAAGGGCCAGAAGATGAAAGAGGAATGTGATCCCAAGTATATCAAGGCACAGG…	-
FIM1_517	UTP30	ACATATAATAATCGTCACACCTCGGAT	ACATATAATAATCGTCACACCTCGGAT
FIM1_518	TIF1	AGTAGCTTGTATATTAGTTACAAGGATAGTGCAGGTATTAAACCAATAGAATACAATACAAACGCAAT	AGTAGCTTGTATATTAGTTACAAGGATAGTGCAGGTATTAAACCAATAGAATACAATACAAACGCAAT
FIM1_519	GLG1	ACATAACGATTGAGTTGAGTTTTTGGTTAGTGTGAGATTTAGTGGCAGACACACACAGATATATATATAATATAGG	AAACATTATTGTGTGTGAGATCTATTTTTGATTATTGTTCGGGGCAACATTGGGTTAGTCGTAAGTATAAGAGGATATAACACAAACAAAAAGACGAAAAGTGACGCACAGACAGAGACATACTCCCCTTTTATATTATAGAAGAAAGAGAAGAGAGAGTTCTGATAGAAGAGTACATAACGATTGAGTTGAGTTTTTGGTTAGTGTGAGATTTAGTGGCAGACACACACAGATATATATATAATATAGG
FIM1_521	KLMA_10346	TGGAAGTGCAATGCACCCTGAGCTCTCAAATTAGAAAGGACAGAATAATAATAATACACAGTAAGTAGGCTTCAAAACTTATTCTTTTCTATCTTATGTTTTAGAAAACAGTTGCTAAGATAATACACTATTT	-
FIM1_522	TRM2	ATGGTCTTGGAGGTGGATAAATTCAAACGTACACTTGGAGATATCCCCCACTATAAAAAAGGTGATATTAATGGAAAAGCTGCACAATATCACCTTAAAATAGTTGTTGTTGGGGATGGTGCAGTAGGTAAAACGTCGTTGTTGATCTCATATACTCAAGGGAAGTTTCCTGAAGATTATATTCCTACTGTGTTTGAGAACTATGTAACGAATTTACAGGGTCCAAATGGTAAGATAGTGGAACTTGCATTGTGGGATACTGCGGGACAAGAAGAATACAGTAGATTAAGGCCATTGTCCTATACAGATGTAGATATTCTTATGGTTTGCTACGCTGTTAACAGCAAAGTTTCTTTCTACAACGTCGAAGAGATGTGGGTGCCTGAAGTTAGGCATTTT…	AAGGTAGCTCGTTAAGAAGCGTTTGT
FIM1_523	RHO4	AAAGAGATAGACAATA	ATCCAAAGAGATAGACAATA
FIM1_524	DYN1	GAAAATTCACCAGGAAAAAGCTATACACT	GAACCAGAAAATTCACCAGGAAAAAGCTATACACT
FIM1_525	LCB3	-	CAATTGAGCTAACCAATGGTTAAGTGCTAAAAAGGTGGAGCTAAAATATAATAAGGC
FIM1_526	-	GATGGTCATGCATTTTTGAGATCTGCTATCGATAAGTAGTGTTTGAGCACACCCAAGAAGTCACGATGAGTATGTTATTGTTTTATTTGGCCTATAGTCTTCACCGTTTGTAAACAATAATGACTGTCAGAGAGAGACAGGGCATTTGTATATAAACGGTGATGGTATGTCATTGGTGTATATTGGACAGCTCTGGTGCAACTAGTATGTAGAATTCACTGGAGCATAAAGAGTAGCAAGCAGCAAGAGTCTCTAAATTTTCTAGAAGAGCTGACCCATCATCTGACATA	AAGCAGCAAGAGTCTCTAAATTTTCTAGAAGAGCTGACCCATCATCTGACATA
FIM1_527	PFK1	AAAGGAGATATTTTTCGTTGTGAGTGGTAGCTTGTTTGTGTGTGTGGTTTTTTTTTTTTTTCCGTAATCAATATCATCCGATACTAGGACATTACTAGGAAAATAGAGACCAAGGTTATAAATACTTGAACCCTGTTTTTAAGAGCTGGTGCATAGTTTAGTGTTTAGTTGTTGGTAAATTGGCTGGTTATTTGTGGATTTAGCTACTAGTTGAAGCAAAGGATATTAAGGCCAAGACAAAATAAAGGGCTAAGGCTATACAGAGCAAAGTGAAAGAATAGATAATATTAGC	AGGACATTACTAGGAAAATAGAGACCAAGGTTATAAATACTTGAACCCTGTTTTTAAGAGCTGGTGCATAGTTTAGTGTTTAGTTGTTGGTAAATTGGCTGGTTATTTGTGGATTTAGCTACTAGTTGAAGCAAAGGATATTAAGGCCAAGACAAAATAAAGGGCTAAGGCTATACAGAGCAAAGTGAAAGAATAGATAATATTAGC
FIM1_528	YAP1801	AGACACACCATGCCAATCACAAACGGCAAGGCTCTAGAGATCACAGAAATATGGACATCAAGAGAAGCAGGGTCGCAGCACAAACCCACGGCGACCATTGTCAGGCCAGGTACGATGTGCGCGTGCTGATGGTGAATGCACGGTTCCTCAAGAGTTCCAAGGGTAACCACCAGCTCAAGATCGGCACAGATTCATCACTAAAAAAGACTTGCTACTACTGTGATGCTCCAGGCCTGGACCTAGGTCCAGGCCATGGGCCTGGCGCCCAGCAGGATACCGCTTGCGTGCCCTGTGCCCTGTGCCAGCACTGGTCGTGCTCGCGATGCACCTTGGGCACAGACCGATGCCTCAACTGCATGACCGGGTAACACCTGGAACTTTTGCCCAACTTTTTTCATT…	AGACACACCATGCCAATCACAAACGGCAAGGCTCTAGAGATCACAGAAATATGGACATCAAGAGAAGCAGGGTCGCAGCACAAACCCACGGCGACCATTGTCAGGCCAGGTACGATGTGCGCGTGCTGATGGTGAATGCACGGTTCCTCAAGAGTTCCAAGGGTAACCACCAGCTCAAGATCGGCACAGATTCATCACTAAAAAAGACTTGCTACTACTGTGATGCTCCAGGCCTGGACCTAGGTCCAGGCCATGGGCCTGGCGCCCAGCAGGATACCGCTTGCGTGCCCTGTGCCCTGTGCCAGCACTGGTCGTGCTCGCGATGCACCTTGGGCACAGACCGATGCCTCAACTGCATGACCGGGTAACACCTGGAACTTTTGCCCAACTTTTTTCATT…
FIM1_530	FMP43	AGATGGAGGATTGGAGCATTAGAAATGGGAATTAGAGGTTGGGAAAGGTGAATTCATCAGTCAATCGGATCGGATCGAATCGAATCGAATCGAATCGGATAACAGTCGTGCAAAG	AGATGGAGGATTGGAGCATTAGAAATGGGAATTAGAGGTTGGGAAAGGTGAATTCATCAGTCAATCGGATCGGATCGAATCGAATCGAATCGAATCGGATAACAGTCGTGCAAAG
FIM1_531	LSC2	TTGGACGCACTGGTAAGATTATTATAAAGGTCTGTCTAGTTCCCAGTTTATACTAATACTACTACTACTACAACAACTATCATAACTAGCAAA	GACGCACTGGTAAGATTATTATAAAGGTCTGTCTAGTTCCCAGTTTATACTAATACTACTACTACTACAACAACTATCATAACTAGCAAA
FIM1_532	SDA1	GAAAGCGCTTGAATAGGTTTTTTGGAGTTGGTATTTTTGGGAAAGGAACATCAGGGATAAAATCTAGTTGTAGAAGTGATAAAAAGTTAGGAAATA	AAAGCGCTTGAATAGGTTTTTTGGAGTTGGTATTTTTGGGAAAGGAACATCAGGGATAAAATCTAGTTGTAGAAGTGATAAAAAGTTAGGAAATA
FIM1_533	TDS4	GCAATAGAGCAGGTGTCAGTAGTATTACAGGGCTTCAAGTTAAGGTTTACACATTAAGGGAGTGATTTAAG	AGAGCAGGTGTCAGTAGTATTACAGGGCTTCAAGTTAAGGTTTACACATTAAGGGAGTGATTTAAG
FIM1_534	CPD1	GTCGTCAGGTTTGGTTCTAGGACTTAGGTTTGGACCAGAGCAAGATTTAGCACTAATAGAAAGTATTTGACACCAAGTGCAGCCATATTGGTAAGAGATAAGGTCACATAGCTATACGTTTTTGTATTGCATTAATTAGGGAAATAAAAAAAAAAAAGAATAGGAACG	GTCGTCAGGTTTGGTTCTAGGACTTAGGTTTGGACCAGAGCAAGATTTAGCACTAATAGAAAGTATTTGACACCAAGTGCAGCCATATTGGTAAGAGATAAGGTCACATAGCTATACGTTTTTGTATTGCATTAATTAGGGAAATAAAAAAAAAAAAGAATAGGAACG
FIM1_535	SOL3	AAAAGGAAAAGGAAAAGGAAAGACAAGCACAAGAAACCCAACAAACCCTTGGCTTTTATA	GAAAAGGAAAAGGAAAAGGAAAGACAAGCACAAGAAACCCAACAAACCCTTGGCTTTTATA
FIM1_536	MGA1	CGTTTTCCCTTCTCACTTCTGTTTCATACCTTGTAGGCTGAACCAAGGCTAGAGACTGAACCCCACAGTCCCAGGCCAATTCTAATTCTAATTCTAATTCCAATTCACATTACGTTCTATTTTCCTGTTGGCAGGTCACCCACCCCTGAAGCCTGAATCAGCAATAACCGAACCGAAATACCGGTATTCCAGAAGAACAGGTATTATTTTACATCAGGCAAAAAGAATTACGAAAAAAAAAAAAAGGAATTCAATTATATTAATACACACAAGAGGCATAGATCAGGCGGTTGATATAGAACACATCCGTATTCCTGCCCCACTTACTCATTCCATTCCCTATCGGAAGTGCACGGGATAAAATACATCATCATTACACAGCGTTACTCTCGTTCGGTT…	GGATAAAATACATCATCATTACACAGCGTTACTCTCGTTCGGTTTTACCTGTTACGTACCTAACCCGGACTAAGTGAATCATTACTTTCACTTTCCTTTTTCTTTCCTTTTCTACCTGATTTCGAGAATTCATTTCACACACACTCACATTTGTGCTGGACATAATAAGAGGAAGAGTAGTGTTCAAACGATTGATTGCCACCAGCTTTTCACACAAACATTTCTTACTAAAGCAGGGACCTTGAATCTTTTTTTTTCCCTCTCAACTTACTACCACTCTGCCACTGCTACCTTAAAGCGATTGTTATTCTATTTTAAAAATTCTTCTTCTTCTTTCTTTTTTTTGACTCTATACTGTCAGT
FIM1_537	KLMA_10329	AGGAATCTTGCATCCTCTAGTATAGGGTCAATTCGGAAAGGTAGAAGGTAATACCGTGGAGAGGCATAAAAATACCTCGAGTGTTTTGAAGGAAGGTGATAAGTGCCTGAATAATAATAAAGGTAAG	AGGAATCTTGCATCCTCTAGTATAGGGTCAATTCGGAAAGGTAGAAGGTAATACCGTGGAGAGGCATAAAAATACCTCGAGTGTTTTGAAGGAAGGTGATAAGTGCCTGAATAATAATAAAGGTAAG
FIM1_538	DNA2	AGCAGCCCAGCAAGTTTCAATAGTTCTAGTTTTAACCCATGAATGTTTGTTCTTGAATAATAGCGTATACTAAGTTCGGAAAATTACTACGCATAAACGGATAAAGAACAAAA	TTCAATAGTTCTAGTTTTAACCCATGAATGTTTGTTCTTGAATAATAGCGTATACTAAGTTCGGAAAATTACTACGCATAAACGGATAAAGAACAAAA
FIM1_539	KLMA_10327	AGAAGATTATTAAACATCACATCTTCACAATTGCAATAAACTTTGCACACCTTAATATTTGAA	TATTAAACATCACATCTTCACAATTGCAATAAACTTTGCACACCTTAATATTTGAA
FIM1_540	PRP8	AATTTTGGCTTCTGAAGGAACCACAAGTGTTGACAAGAGGAGAACTATACCAGTACG	GACAAGAGGAGAACTATACCAGTACG
FIM1_541	CDC23	GTACAGGATCGAAGGAAGCAGCTCTTTGAGATCTGTACAAGCTAGTAAGGATTTTGAATATAGCAGGTTGAA	ACAGACTCAGTACAGGATCGAAGGAAGCAGCTCTTTGAGATCTGTACAAGCTAGTAAGGATTTTGAATATAGCAGGTTGAA
FIM1_542	KLMA_10324	AGAGAATAAGATATATAATCAAGTCAATTAACC	AGGCTAGCAAGTAGAGATCAAAATCCTTATCTACTAATGGTATGCACTCAGCCATACTGTCCGCATTTTTATCGATATTACCCAGATCGAAAAGAACTCCACTTGATGAAAGCATCTGCCTTTTTTTCAAAGGTGATTCATCATCCCCATCAGTTACCAGGGACAGTTCTGCGTTGATTGGCTTTTCTTCATTCAATGTGCACATCCCCATCAATGCCTCGCTAGACCATTTCGCACTTTGAAATAATTTCCATCGACTTAAATCAGTGCTAGACTGCCGTAATTGACTTTGTGCATCTTCAAGAACAACTTGCTCCATTTCAACCTGCTATATTCAAAATCCTTACTAGCTTGTACAGATCTCAAAGAGCTGCTTCCTTCGATCCTGTACTGAGTCTG…
FIM1_545	DNAJA1	GAAGTTTTCCATTGAAATCGAATTTCTACGTGAATCGTCAAATACAAAGGCTCATTCTCACACGTAGCAAGTTAGATATAGTTCTATTTGTAATAATAGAAGAAGGTAACCACAAATAACGGGAAACTGTCCTAGGTAAATTGCATTATCTTCAGATTCTTTGAAACCAGTTTTCTTCTTTTCTGGCAGCAATTCTGATTGTTTTAAGTTGTGAAATCGATTTGATTCATTGATACATCTCTGATACAACAAGATCGTAGATTTAGGAGCCAATTGTTAGGAT	-
FIM1_546	GAS3	ACGGAATTCGTGCTTGAGAGTTGCTGTCATATATCGACCCTATTCATTCGTTTGGGAAATATCATCTGCTTTCCCCCATATAACTAACCTATTTTTGTGTCGTATCTCAAGCGATATTAGATAAAAAGAAAGGTACGAAAGTAAAAGTATC	AATTCGTGCTTGAGAGTTGCTGTCATATATCGACCCTATTCATTCGTTTGGGAAATATCATCTGCTTTCCCCCATATAACTAACCTATTTTTGTGTCGTATCTCAAGCGATATTAGATAAAAAGAAAGGTACGAAAGTAAAAGTATC
FIM1_547	SKY1	GACATAGGACCGTTTTTCACTTCGACAAGTGTTCAAGAAGGATTGCGAAGTGCTGGAGCAGAAGATCAGTGGTATTTTGGCGAAGTTTGGAGTGCTGGAAGTAGGTTCAAAGATTGTGTTTTTATTTATAAGTTTGCGTTGAAAGAACGGTAACTTTATGGATATTTTGATCGAGCACAGTGCTTAGAGTATAGTAGCATAAGGGATTTGAGACGATACAGGAGCGACTGGGATTATTTCGATTGTTGTTTTGTGTTTAAATTGTCTGGGAAAGAGAAGTTTAGCAGTAGGAAGTTGTTTTCTGTCATTATTTCTATAA	GTCTTTACACACACGCACTGTGCAAAGACTCCAAAAGAAGAAATTCAAACCCAGAAAATTAGGTTGTCATAGACTAAATAGAAGAATTCATACAATGCCTTAGAATCCGTTTTAATATTATTATTGATAATAATAATCCGAGAAGAAAAAATAGAATTTCGGTATTTCACTCCAAAGTTAAAGGTTGGAAAAGTTGTGGGGATAAGGAAGAGAAACAGGACATAGGACCGTTTTTCACTTCGACAAGTGTTCAAGAAGGATTGCGAAGTGCTGGAGCAGAAGATCAGTGGTATTTTGGCGAAGTTTGGAGTGCTGGAAGTAGGTTCAAAGATTGTGTTTTTATTTATAAGTTTGCGTTGAAAGAACGGTAACTTTATGGATATTTTGATCGAGCACAGT…
FIM1_549	KLMA_10318	GATACCCGGAATTTTTGCATTATTCCTGTAGCAGTCTGTGGCTTCCCAATTGGATATTTTTAAGAGGAATAGCAGTGCA	-
FIM1_550	GUA1	GTAACAACTTGTTTCTTTGGAAGTATCTACCCTTCTTGCAACAATCCGTATCGCC	GTAACAACTTGTTTCTTTGGAAGTATCTACCCTTCTTGCAACAATCCGTATCGCC
FIM1_551	HEM4	-	GACCATAAAGTAACCA
FIM1_552	TRS130	AAATAAAATAGTACAATTAACGGACGTAATTTACCAAAAGCAGCAACCCAAGTACTA	AGTACTA
FIM1_553	KLMA_10314	GAGCAACATATC	GAGCAACATATC
FIM1_554	ERG8	GTCATTGAGCCTCGAGAATCAACGAGAAATAATATAAA	GAAATAGGGTGTCATTGAGCCTCGAGAATCAACGAGAAATAATATAAA
FIM1_555	KLMA_10312	GTTGTCAAACTATTTGATAGCTAGAATTGTGCTATAATTTGTTGCGTATATTATACAGTACGAGGTGACAGAAGATATC	AACAACACTGTTGTCAAACTATTTGATAGCTAGAATTGTGCTATAATTTGTTGCGTATATTATACAGTACGAGGTGACAGAAGATATC
FIM1_556	FMP42	ACCTTCAACCTTATTCGTATCAACACCTCTCTGTGTAAAGGCAAAAGTGTTCTACTGCATCGAATATCTTGTCGAATTATATGAAAAGTTTGGAATAACAGTAAGCGAAAGAAGGTTAGGGGACAAAAGCAACCG	AGGAAAGAGATCACCTTCAACCTTATTCGTATCAACACCTCTCTGTGTAAAGGCAAAAGTGTTCTACTGCATCGAATATCTTGTCGAATTATATGAAAAGTTTGGAATAACAGTAAGCGAAAGAAGGTTAGGGGACAAAAGCAACCG
FIM1_557	FSH3	GCTGTTTCGAACCCATCCGATAAACTTCTTGCAGC	GCTGTTTCGAACCCATCCGATAAACTTCTTGCAGC
FIM1_558	FSH2	AACCGAGCTTCAATTGGCTACTTGTTACTTGGTCGGGTGTATATCTATAAATTGCTGATTAGTATTTTCCAAAAACACACGGAAAGA	AGCTTCAATTGGCTACTTGTTACTTGGTCGGGTGTATATCTATAAATTGCTGATTAGTATTTTCCAAAAACACACGGAAAGA
FIM1_559	UBP8	CATAGAATTAAAGGCTAAGAAGCTGTATTCTAGATTATAATACTTCAAAGTACCTGTTTCTGGGTAAATTCGATTAGGGGTGAAAATATTGCTAAATTTAGGGCAATTTTTATTGTGCATTATTAACA	GCATAGAATTAAAGGCTAAGAAGCTGTATTCTAGATTATAATACTTCAAAGTACCTGTTTCTGGGTAAATTCGATTAGGGGTGAAAATATTGCTAAATTTAGGGCAATTTTTATTGTGCATTATTAACA
FIM1_560	PLP2	GCTTGCAAAACATCCAGTAAAGATCACTTTGTATTTTAAGATCAGCAAAGGCATATTAAACCAAAAAGCGAGTCATT	GCTTGCAAAACATCCAGTAAAGATCACTTTGTATTTTAAGATCAGCAAAGGCATATTAAACCAAAAAGCGAGTCATT
FIM1_561	MRE11	CTATCTTAGATTGAGATCGCTGACGATGAATTCTCCGGAGCCTAGGTGTTGGGTGTTTCCGACACGTCTAACAGCGAACTGATGGTCGGCTTTGTTGTAATCAATGATGGTAACAGAGGTGTTAAAAACGATAATTTTACTAGCATTTTGCTCGTCGTAGTTTAGCAACCGTAGTATTTGTCTGATTGCACCACCATGACTTACAACTGCTAGATTCTTATTGGCAGCATTTTTAGTCACAATGTCGTTGATCACGCCAGACAAACGTTCTTGAAACACATGCGCATCTTCACCGAAATCACGGAAAGAAGGTTTCCCCATTTTTTCAGCATAGGCCTCAGCATCTCGCAAATACATTCCTTCTATCACACCCATGCATCTTTCTCTTAATTTGTCGGT…	GTTCATTTGTGCTATCTTAGATTGAGATCGCTGACGATGAATTCTCCGGAGCCTAGGTGTTGGGTGTTTCCGACACGTCTAACAGCGAACTGATGGTCGGCTTTGTTGTAATCAATGATGGTAACAGAGGTGTTAAAAACGATAATTTTACTAGCATTTTGCTCGTCGTAGTTTAGCAACCGTAGTATTTGTCTGATTGCACCACCATGACTTACAACTGCTAGATTCTTATTGGCAGCATTTTTAGTCACAATGTCGTTGATCACGCCAGACAAACGTTCTTGAAACACATGCGCATCTTCACCGAAATCACGGAAAGAAGGTTTCCCCATTTTTTCAGCATAGGCCTCAGCATCTCGCAAATACATTCCTTCTATCACACCCATGCATCTTTCTCTT…
FIM1_562	KLMA_10305	AAGAGACAAACGCTGCTCCAGTGAGTTGCCAGTAATCCTCTCTACTGTAGCAGATAATCGAC	GGTAACCTGTGCTGTCTTTCTTTTATCCGCCTTTTCGTGGCATCGTGGGTTTGACCTTAACTTATAGCTTCAAATTCAAATTGACTATTTAACTCACTTATTATTTACTTTTACAAGCTCGTGATGTGGTTAAAACGACAAAACGAAAACAACAAGAGACAAACGCTGCTCCAGTGAGTTGCCAGTAATCCTCTCTACTGTAGCAGATAATCGAC
FIM1_563	RDL1	AAGGTACGTCCAACACATCAGCTACAGTTGCAAGA	AAGGTACGTCCAACACATCAGCTACAGTTGCAAGA
FIM1_564	RDL2	ACCTAAGAAGTTTAAGTGCAACGAGTTTATC	ACCTAAGAAGTTTAAGTGCAACGAGTTTATC
FIM1_565	RRP36	AAGACAAGAAGCCTTGATATCACGCTGTTATTGAACTTAATAAGTAGTACAAGGTTTCGGGAAATCAGATCATTCTAAG	AAGACAAGAAGCCTTGATATCACGCTGTTATTGAACTTAATAAGTAGTACAAGGTTTCGGGAAATCAGATCATTCTAAG
FIM1_567	RPB7	GGCCATCCCTGTTAACTGAATTGAAGTTGTTCAGCTTTTTATCTACAACCAATTAGGAAAGAGTAAAAGTACAGTTTTTGGAACTCTGTTGTATTATATTTTCGTTGACGTTAGGCTCGCCATTGAAATTGTTTTTAGAACACGAACAAGAAGAATATATAGGTAATCGGTCTGGTACTCGAGAATTCTAAGGATATTTGAATAAGAATCAGTAAAA	GCCATCCCTGTTAACTGAATTGAAGTTGTTCAGCTTTTTATCTACAACCAATTAGGAAAGAGTAAAAGTACAGTTTTTGGAACTCTGTTGTATTATATTTTCGTTGACGTTAGGCTCGCCATTGAAATTGTTTTTAGAACACGAACAAGAAGAATATATAGGTAATCGGTCTGGTACTCGAGAATTCTAAGGATATTTGAATAAGAATCAGTAAAA
FIM1_568	DIT1	ACAGAAGAGATCATAGATACCAAGGCAAATATAATACCCCAATAAAAGTTTAAAACTCACAAAC	AAGGCAAATATAATACCCCAATAAAAGTTTAAAACTCACAAAC
FIM1_569	DIT2	-	ATAGCACAAAACAAAGAACCACAACCAATCTCC
FIM1_570	URH1	AGTTTCAAGCTATTTACAAGTAGATAAAAACTCCTTGTGAGGATTATTTCAATATCAATAACTAAAAGTAACTGAAATCGAAATTCATT	AGTTTCAAGCTATTTACAAGTAGATAAAAACTCCTTGTGAGGATTATTTCAATATCAATAACTAAAAGTAACTGAAATCGAAATTCATT
FIM1_571	KLMA_10296	AACAACAAAATAATAATTTAAACCTCACTTATTACCATCAATATTAGAG	AACAACAAAATAATAATTTAAACCTCACTTATTACCATCAATATTAGAG
FIM1_573	HPT1	GAAACAGTAGTTCTTGTTTTGTAGTATTATGATACCTCTTTTCTTATCAACCCTGGCAGCTATATTCTAACAAGTGTTGGTGTTGTTATAACCTATAGCTCTCCCAACTTTTTTCCCGGATTTTTTGTTAGGTATCAGATCAAGGCCCTCTGGTGATACTCATCTATAGTCATTTTTTATTTTATCTGAACC	AAACAGTAGTTCTTGTTTTGTAGTATTATGATACCTCTTTTCTTATCAACCCTGGCAGCTATATTCTAACAAGTGTTGGTGTTGTTATAACCTATAGCTCTCCCAACTTTTTTCCCGGATTTTTTGTTAGGTATCAGATCAAGGCCCTCTGGTGATACTCATCTATAGTCATTTTTTATTTTATCTGAACC
FIM1_574	UTP5	AGGCCCAGATTGATTGGACGGTAGTAGAGACTAGGTGAAGGATAGTGCTACTGTATTTCGTGTGGAGAAATATATATACATACAGATAGAAAGAGGACAGTC	AGGCCCAGATTGATTGGACGGTAGTAGAGACTAGGTGAAGGATAGTGCTACTGTATTTCGTGTGGAGAAATATATATACATACAGATAGAAAGAGGACAGTC
FIM1_575	NCB2	GTGGAACTCTATGATATAGTCGTAAAATAGGTAGAAGAGGTCGAGAATTCAGAGTAGAGAGAAAGACAATAAGTTAAAATAGAAAAATACTGCGTACTGGTACAAAGAAGAAAGTTGCCATAAAAAACGTATAATAGAGTAGAGATATTAGAGTTATTATTAATATACAAGAGAGAGACTCGAAGAAAGAAACAAAG	AGAATTCAGAGTAGAGAGAAAGACAATAAGTTAAAATAGAAAAATACTGCGTACTGGTACAAAGAAGAAAGTTGCCATAAAAAACGTATAATAGAGTAGAGATATTAGAGTTATTATTAATATACAAGAGAGAGACTCGAAGAAAGAAACAAAG
FIM1_576	SXM1	ATCTAGAGTGTGCGAGTACGAACTACGAAGTCGATTATCATACTGGCTAATACAGGTTAGATCTAGTTATATTTGTTTTGAATCAAAAATCTAGTGTTTCTTCTGGTATCTTTTCACTGTATTGGTTGTATTTTTTCATTGGATTTAATTAACTAAAACGGC	GTGCGAGTACGAACTACGAAGTCGATTATCATACTGGCTAATACAGGTTAGATCTAGTTATATTTGTTTTGAATCAAAAATCTAGTGTTTCTTCTGGTATCTTTTCACTGTATTGGTTGTATTTTTTCATTGGATTTAATTAACTAAAACGGC
FIM1_577	SMP3	AGGTAGATCTCATAGCCAATGCTCTAATTTTGCATCGATCGCTCTTTCTTTAG	GAGAATCTAGGTAGATCTCATAGCCAATGCTCTAATTTTGCATCGATCGCTCTTTCTTTAG
FIM1_578	RPT3	ATAGTAGACAATCACAAATCCGTGTAAATATTCAAAAAGCGTTTTACTATTGGCATAAGCGTTACCAGCATTGTGTGGTATTTAGCTTGTTGAAAGAATAGCAGTCAAGGATATAACAAAGACAATAAATTACATTTGAT	AGACAATCACAAATCCGTGTAAATATTCAAAAAGCGTTTTACTATTGGCATAAGCGTTACCAGCATTGTGTGGTATTTAGCTTGTTGAAAGAATAGCAGTCAAGGATATAACAAAGACAATAAATTACATTTGAT
FIM1_579	SHE9	AACGAATTAAAGGCCTTAATTTCTCTAATCG	TCATGGGTTCTTTTTTACCTTTATAATGGGCATAAAGTTATTATCCTTTAGGGAATTATTAGAAGTAGTTACCTTAGCACCGATTCCCACAAGTTCAGGTCGTGGCTTTTCATGCGGTAGGTTCGGCTTTTTTAGATCGTCATTGTTTTCTTCTGATGGATCCCATCCCATACCTCGGAGTAGGGCGGCTCCGAAACCTTCTACCGGAACTTCTTCATATTCTTCTTCTTCAGTTTTCTCCGGCATTTTATGTCTTGGGAGTGAATTAAGATATATCTGTGTACTAGGATCATTCTCCGTTTGATGATTGCTGGGTTGTTTAGTCGGGAATAGTGCACTTCGAAGAGGCTTAGGGGGTGTAATCGCCCTCACCTTATCATTTTGTGATTCAGAATCTTC…
FIM1_580	SPP2	-	CGATTAGAGAAATTAAGGCCTTTAATTCGTTACAATTTTTCTATTCAGTTAGTCCGGTATTGGTTATTTACATTAATGAAGATGACAATCTTGAATATAAACATCTTAAGAATAAGTAAATAAACGCAAAAAAAGGAAACAAGAACATGAAAGCTAAGAGTTGATCGTAAAAAGACCTCTACTGACTACG
FIM1_581	MDM32	ACTTAAAGCTCTTTTTATATCGTGCACAAACTACATTGCTTATATTGGTGAAACTTTCTATTGTACACTAAACAACAGTA	CTTATATTGGTGAAACTTTCTATTGTACACTAAACAACAGTA
FIM1_582	PNO1	AAGTTCAGAAGACTAGAACGCAGAAGTGAGAAGGAATATCGTTACAATCGGAATATAAAAT	GAGAAGGAATATCGTTACAATCGGAATATAAAAT
FIM1_583	PTH1	ATCATTTAAAACAGTACTGGATATCAGAATTGACTAATCAAGTACCGCTCTTAAAGAGCAACAATATCCTAGCTTAATGTTCTGAATTCAACATATACTAGCTACTAATTAAAAAA	-
FIM1_584	GTR1	AGAGTATCATCATCGTTGACTGTACAGGAAGTCAATTGGGAAAGAGTCTGAGACAAGAACTTCACA	AGAGTATCATCATCGTTGACTGTACAGGAAGTCAATTGGGAAAGAGTCTGAGACAAGAACTTCACA
FIM1_585	NDI1	TGTATTTTTGGATTGTAGATTCTCCAGTTAAGTAATTAATCGCTGGTTGGCTTACTCATTGCTAGCATTTGACACCAACTGGAAGTTTTTTTTTTGTCTATCGTCTATATTATTTCCTTTTATTCGGATCTTCTATAACCGGAAAAAATAAAGCGAGTAATAATATCAATATTCATCAGCA	GTGTATTTTTGGATTGTAGATTCTCCAGTTAAGTAATTAATCGCTGGTTGGCTTACTCATTGCTAGCATTTGACACCAACTGGAAGTTTTTTTTTTGTCTATCGTCTATATTATTTCCTTTTATTCGGATCTTCTATAACCGGAAAAAATAAAGCGAGTAATAATATCAATATTCATCAGCA
FIM1_586	DSS1	GAAGCTCATCTCATCTCATCGCATCGGTGAAACGTAACAGCGTCATAACGGAAGTAAAAACAAGAGGATAGAAAGTTCACCAGACCAGTGATATAAACCAAA	AACGTAACAGCGTCATAACGGAAGTAAAAACAAGAGGATAGAAAGTTCACCAGACCAGTGATATAAACCAAA
FIM1_588	MRPL33	AGGATTCGTTGCTGGAAAATCATCAGTTTTAGGACCCCAAGGCAGCTATTGACAATAAGATACCTAGGGTAGTAATTTAAGGACCAATTTTCGTTAATTGTATCACGTCATATTATATAATATC	AGGATTCGTTGCTGGAAAATCATCAGTTTTAGGACCCCAAGGCAGCTATTGACAATAAGATACCTAGGGTAGTAATTTAAGGACCAATTTTCGTTAATTGTATCACGTCATATTATATAATATC
FIM1_590	KU70	GTAACTGTGTACCTTCGAACCAACCATATCCTAAATTGCATGAGGGTGAG	AGTGTAACTGTGTACCTTCGAACCAACCATATCCTAAATTGCATGAGGGTGAG
FIM1_591	PFA4	AGATTAAATTGATACGAGACTTTGCACCTATTTTGGTCGAACCTTGGGAACGCTTATGAAGTTTGTGTAGGAAG	AGATTAAATTGATACGAGACTTTGCACCTATTTTGGTCGAACCTTGGGAACGCTTATGAAGTTTGTGTAGGAAG
FIM1_592	SIN3	ATAAAGAAAGGGGAAAGAAGCATAGTTAAGTAGTGACTTTCTGCACGGTATAGGTGGGATTGATTGACTGCAGCTTAGATATCATACGTGGAAGCGTGGTGCTGATCAAGTGAGGCATATTCAGAGATCACTTTAGAACCGTGTTCCTTTTTTTTTTTTTTGAGCATTTTCGTTCCTAATTCTTGTTTTCTTTTGAAAAGCGTTGAAAATTTAAGATTCTATTGAATTGAACTGCGCGTGTTTAAGTGCGACAATTGGAAGAAGCAGCGCTAACAAGAAATATTAAGATAGGAGAC	GCATAGTTAAGTAGTGACTTTCTGCACGGTATAGGTGGGATTGATTGACTGCAGCTTAGATATCATACGTGGAAGCGTGGTGCTGATCAAGTGAGGCATATTCAGAGATCACTTTAGAACCGTGTTCCTTTTTTTTTTTTTTGAGCATTTTCGTTCCTAATTCTTGTTTTCTTTTGAAAAGCGTTGAAAATTTAAGATTCTATTGAATTGAACTGCGCGTGTTTAAGTGCGACAATTGGAAGAAGCAGCGCTAACAAGAAATATTAAGATAGGAGAC
FIM1_593	RPB11	AGACACGGGATCCCAGGGTATCTTTTTTGTTAGTTTCCATTTTTATAGA	AGACACGGGATCCCAGGGTATCTTTTTTGTTAGTTTCCATTTTTATAGA
FIM1_594	CDC5	AAAGAGAAGATTATAAACACTCATTACATACAAGTGCGTTATAACACTGTTCTATACTTGGCTGATAATTTGTCTATCCTATTCTATAAGGCGGAATTGGTATATCAGTCTAACGTTGAATTTATCCTCAGGTGCAATAATCTGGACCGGATATCACAGTTTACATCATTCGCATACAGGAGCTGCTGTATAACATATTGCAATCTTCCTAACCGACTATATCAACTCAGGTGTGGTTTATTAAGTTGAAGTTCAATATCTATCCAGAAAGAATATCACCATTCACTAGAATTGTGGCTAATTCTTTGGATCGAATTGAAACCTGAAGCATCAAAAACCTTATACTAATTACTGCTTAGTAGAACAACATTATTTTGGTTCCACTATTTGGTGCACAAA…	-
FIM1_595	TOP1	AAAGCTTCACTGATTACGGATTTGGCAGTGAATTGATGTTTTCAAAACAACATTTTAGAATTGACCCATTAGATTGGATAGCCTACTCACTTTTCGGTTTATAAGTGTCACTTTGTTACTGATAATATATTTATCAAGCGTGCATTTAGTATCGGATCACACAACTAAAAAGAGAGTTTTGGTAACTAAGCTAAAATATAATAGCAATTTCAATTTCACTTGCTAAAGCATTCCTGCGGTGCTTTTATTTTTTAAAAAGTATCAGTAATATTGGACCCCGTGTACATTTAGATCGCTAACTCGCCTACTCTTACTACCTCATCGAACGAAA	AGAATTGACCCATTAGATTGGATAGCCTACTCACTTTTCGGTTTATAAGTGTCACTTTGTTACTGATAATATATTTATCAAGCGTGCATTTAGTATCGGATCACACAACTAAAAAGAGAGTTTTGGTAACTAAGCTAAAATATAATAGCAATTTCAATTTCACTTGCTAAAGCATTCCTGCGGTGCTTTTATTTTTTAAAAAGTATCAGTAATATTGGACCCCGTGTACATTTAGATCGCTAACTCGCCTACTCTTACTACCTCATCGAACGAAA
FIM1_596	MIC17	ACACCAAACACGCTCAAACACTTAATCGAATCTGAAAAGTATTCATTAAGCATAGGAAAGTAATACTACAACCCAAAAGCATTAATAACATAGACAAA	ACACCAAACACGCTCAAACACTTAATCGAATCTGAAAAGTATTCATTAAGCATAGGAAAGTAATACTACAACCCAAAAGCATTAATAACATAGACAAA
FIM1_597	AIM34	AGTC	AAGGACAACAGAATTTCTTTCTAAACCCATTAATTTAACTCGCTAGCCATTTTGCTAATTATTGCACTGAGTTGATTTCCAGCTGGGAAAAAAGGTACACTTGTGAATCTCGCTGTTTATAATATAACAATACAATCAAATCGGTTTGGAGAGCAATTAATCATACGATCTCTCTTTACTGTCCAATAACCTAAAGAACTAGTC
FIM1_598	COQ10	TTAAGCTATTTAGATAGCCAAGCAGGCTGTTTCTTTTAACCTATTGACATCCCTACCATGTTAAGCTTGTTGTAACAAATATATTTTACGAGTTTTTCATTGATTTGATGTTAAAGAATCTTTAGAAGCCAAATACCAATAAACGAACAAGAAATATAATATGCAATGAATGGTCTGCAGGCCACACAGGCTCAATTAAATTGTGTTATAGTTTGTGTGGGTTAAGAAAG	AGGCCACACAGGCTCAATTAAATTGTGTTATAGTTTGTGTGGGTTAAGAAAG
FIM1_599	MDM12	ATCTAAATAGCTTAA	AGGGATGTCAATAGGTTAAAAGAAACAGCCTGCTTGGCTATCTAAATAGCTTAA
FIM1_601	RCL1	GGATATTAGGAGGAATACCCTTGGTTTATAGTGTTTGGTTGAGGGAAAGAAATTGAGATAGTGTAGTTTGAGATAACCTGAATATATTAAGTGGAAGAA	GGATTATTATAATATTAGGGATATTAGGAGGAATACCCTTGGTTTATAGTGTTTGGTTGAGGGAAAGAAATTGAGATAGTGTAGTTTGAGATAACCTGAATATATTAAGTGGAAGAA
FIM1_602	TAF4	GATAATAGTGCTAGAAACTGATAAACAATTGTTTTCAGCGACACAATCAGCTCTTGAATAGACTTCATCGTTGAGTAGAAAGTTTTTTTTCTTCAACAAAAGAGGGGACAGTCGAAAACGAAGAGTGTTTATACCAGTTAGAGACGGTCATTGTCTGTACATTTATTCAGTGTTGTGGGTACTGCTAGCATATATATCAAGGGTTTGAATAATAGTGAGGAACT	GATAATAGTGCTAGAAACTGATAAACAATTGTTTTCAGCGACACAATCAGCTCTTGAATAGACTTCATCGTTGAGTAGAAAGTTTTTTTTCTTCAACAAAAGAGGGGACAGTCGAAAACGAAGAGTGTTTATACCAGTTAGAGACGGTCATTGTCTGTACATTTATTCAGTGTTGTGGGTACTGCTAGCATATATATCAAGGGTTTGAATAATAGTGAGGAACT
FIM1_603	PLB	AAGCATTCTCACATAATTGAAAGAGCTCTTAGGAATAAATTGGTTCAGGTTCTTTGCTCATAAAGCTACAGAGAACTAAGCACAAATTTTCCAAATTACGTATTTGATCTTTCGTA	AAGCATTCTCACATAATTGAAAGAGCTCTTAGGAATAAATTGGTTCAGGTTCTTTGCTCATAAAGCTACAGAGAACTAAGCACAAATTTTCCAAATTACGTATTTGATCTTTCGTA
FIM1_604	HTZ1	AGAGAATACTAGTAAAAACGTATGAACTGAGCATAAACTGGACGGAAAAGCAGCAGTATATTAAATATTATACTGGTTTAAGTTTGAATTTGGATTTGATATTAAAGTTTCTAGAAGAAGGAGCTTAGGACATTCAATATCGGAAACAATCGTCAGATCAAGAATCGCAATAATACCAAAGTAATAATAATAATAACAACAATAATAATAAATATAACAAG	AGAGAATACTAGTAAAAACGTATGAACTGAGCATAAACTGGACGGAAAAGCAGCAGTATATTAAATATTATACTGGTTTAAGTTTGAATTTGGATTTGATATTAAAGTTTCTAGAAGAAGGAGCTTAGGACATTCAATATCGGAAACAATCGTCAGATCAAGAATCGCAATAATACCAAAGTAATAATAATAATAACAACAATAATAATAAATATAACAAG
FIM1_605	KLMA_10258	CGTTAAAGGGAAAGTTTATATATCTGTCCTTTAGTATTTCAATGATAACTGTAAATTCAGAGCACACATTTTTATAAAGGTAAAATCTTAAAGGGAGAATATAAAGAAAGTGTTGGAACAAAGTGAAAGCTTAAAAAGAGTTCTAAAGTTTTGATAGACAGCTACCTGTAAAAGCAGTAGGCACAGATCGTACTAGGTGCATCAAGGTACTGACTGTGTCGTGGTACATATGTTGTTTTCGGAATAGAAGTTCGGGTTAA	AAAGCAGTAGGCACAGATCGTACTAGGTGCATCAAGGTACTGACTGTGTCGTGGTACATATGTTGTTTTCGGAATAGAAGTTCGGGTTAA
FIM1_606	HRD1	GAAGAGAAGTTAACTACAGTGACCAACTTTGATTTAAACAACCAGAGAGTATTAGTTAGGTTCCTGCTGATACGTTTTTAACTTTATCACACTACTTCATCGGTGTTGTTAAAA	GTGTTGTTAAAA
FIM1_607	RRN11	ATTGGAATGCATATCAGGCTACTTTTCGCATTATAATAAAATCGGATCAACCAA	AAGTGATTGGAATGCATATCAGGCTACTTTTCGCATTATAATAAAATCGGATCAACCAA
FIM1_608	SOH1	AGGGAGAGGCAGACAATCGATCGATCATTCACGCAAGGCCTTCCAACAATACCAGAAACTAACTAACCTCACAAGGAAAGTAAGGAGCATAATAGCTAGAGAATTACAAAGAAGTAGTGCAGTTGGTA	GATCGATCATTCACGCAAGGCCTTCCAACAATACCAGAAACTAACTAACCTCACAAGGAAAGTAAGGAGCATAATAGCTAGAGAATTACAAAGAAGTAGTGCAGTTGGTA
FIM1_609	PYC2	AAGTCGTTACTCCCCCAAATACAGGCAATCAATATTGTTTTGGACCCTGACCTGATACATCGTTACTACTTACTGGTCGGTATTCTGCAACTTAATTGATCAACTTATTTTGCTATATTTTTTTATTTTTTTTTTCCTTTATAATTTGTGAAGAAAAAAAAAAAAAAGAGAGCTTCCAAACGAAAACTGGAAATTAAATAAGAAAAGATCATACAAGGGCGGCTAAAGGAAAGAAATTCAATTCCAAAGGGCTCATATACACAGACAAACGATCGTCTTGAATAGTGTGTTAACTAATTCAGGAGAGAAATAATATAATATAATAAAATCAAATC	TACATACAAGTCGTTACTCCCCCAAATACAGGCAATCAATATTGTTTTGGACCCTGACCTGATACATCGTTACTACTTACTGGTCGGTATTCTGCAACTTAATTGATCAACTTATTTTGCTATATTTTTTTATTTTTTTTTTCCTTTATAATTTGTGAAGAAAAAAAAAAAAAAGAGAGCTTCCAAACGAAAACTGGAAATTAAATAAGAAAAGATCATACAAGGGCGGCTAAAGGAAAGAAATTCAATTCCAAAGGGCTCATATACACAGACAAACGATCGTCTTGAATAGTGTGTTAACTAATTCAGGAGAGAAATAATATAATATAATAAAATCAAATC
FIM1_610	DUO1	AGTGTGATCGGTTCTCAGAAAGGTTTGTAAAGGAGTTGGGAAAATATTGAAAGAACAGAGCAATTGGTGAAAG	GTGGATGAAGAGCCTCTGTGACCGCTAGCAGTGGATAAAAACGTTGGATATGAATAGTGGAGTACTTCTAAGCGAATCAGAGACTGATACCAGCGAAACGAGCGAAAGACAAAGCGGATTATTATCTGCCCAAGGTTCAATAAAGGGTAAGCTAGAAGAGTTTAGTGCGAAGCTCGATCGGCTCCGTTTGGACGACGAAAATTCAGAGGAAGAGCATGCCCTAAAATCACAGTCAGTTTCCGTGAATAGCGAAGGGAATATTAGCCGTAGTGCTAGTGCAAGTGCTAGTGCAAGTGCCAGCGCTAGTGCTAAACTAAGGAACTCCCAATCGCCAGTGCAAGAGTATACATCTGATACAAATCCCGGAACTGACGCAAGCTTTAGAGTCAAAATAAGACT…
FIM1_611	ATG12	GTGGATGAAGAGCCTCTGTGACCGCTAGCAGTGGATAAAAACGTTGGAT	GTGGATGAAGAGCCTCTGTGACCGCTAGCAGTGGATAAAAACGTTGGAT
FIM1_612	YBP1	GACTGCTCTTTGGATCATTATTATAGTTGTGGTAAACAAGCTTACATCAAATTTAATC	GACTGCTCTTTGGATCATTATTATAGTTGTGGTAAACAAGCTTACATCAAATTTAATC
FIM1_613	HPC2	AGTGAGTGAGAATAACAGTTTGAAACGGGTACAAATTGAGACAGTGAAGATACCCGGTGTTTTGAAAAAATCGATTATTTTCTTTGGTGGAAAATAACGTCTTAAGACACATAGTAAGAATAAATTAGACGTTTGCAACACAGCCATTATTAGTAAGTATTTTGTTCCATAATTGAGAAGAAAACATCTTTTATTCTGATTGATACCTAATACTAACATTTCTGATACTTGAATTATCAATTATTGCACTAGTGAGCGGGACTAAAAGTGAAGATGCAAAGGATGCACCTGCAGCAAATGCAGTGCCAGAATCTGTTATTGAGGCACCGGAATCCAGAGCACCCAGCTCCAATTCTAACTCTTCTTTAAACAGCGAGCAACCACCGACTAAAAAA	AGGAAATAGATAAGTAGTGAGTGAGAATAACAGTTTGAAACGGGTACAAATTGAGACAGTGAAGATACCCGGTGTTTTGAAAAAATCGATTATTTTCTTTGGTGGAAAATAACGTCTTAAGACACATAGTAAGAATAAATTAGACGTTTGCAACACAGCCATTATTAGTAAGTATTTTGTTCCATAATTGAGAAGAAAACATCTTTTATTCTGATTGATACCTAATACTAACATTTCTGATACTTGAATTATCAATTATTGCACTAGTGAGCGGGACTAAAAGTGAAGATGCAAAGGATGCACCTGCAGCAAATGCAGTGCCAGAATCTGTTATTGAGGCACCGGAATCCAGAGCACCCAGCTCCAATTCTAACTCTTCTTTAAACAGCGAGCAACCAC…
FIM1_615	PKP2	AAGTTCCATTATCTCTCGAGTATCTAGAAGAACCAGAGGGACCAGGAATCCACTACATCAGAA	AAGTTCCATTATCTCTCGAGTATCTAGAAGAACCAGAGGGACCAGGAATCCACTACATCAGAA
FIM1_616	UBC2	AGATTATAAACCGACAAAAGTTTAGTAGTAGTTAATTTGGTTTTATTTGTGTCATTTGTTTTGAGAATAAGCATCACTTTGAAAAGATACCAATAAAGAAACTTAAACTACGACATTTATAAGACAGCGTGATATACAAACCGGAGGAGGTATAATAGTATAGAGCAGCAATATTTGATATCTAGTGTGGATATTTAAATTCCCTATTGAGATATATTCAACATAGTACGGACACGGCGGTGATTAAAGTGAATTTTAGAAGCTTATAAAAAGTCCAGTTAAGGGATTATTAGCACATAATTAATACATACAGTATTTGCACTATTGACCTATAAAGG	GTTGAATTTTGGTGTAGATAAAATAGATTATAAACCGACAAAAGTTTAGTAGTAGTTAATTTGGTTTTATTTGTGTCATTTGTTTTGAGAATAAGCATCACTTTGAAAAGATACCAATAAAGAAACTTAAACTACGACATTTATAAGACAGCGTGATATACAAACCGGAGGAGGTATAATAGTATAGAGCAGCAATATTTGATATCTAGTGTGGATATTTAAATTCCCTATTGAGATATATTCAACATAGTACGGACACGGCGGTGATTAAAGTGAATTTTAGAAGCTTATAAAAAGTCCAGTTAAGGGATTATTAGCACATAATTAATACATACAGTATTTGCACTATTGACCTATAAAGG
FIM1_617	KLMA_10246	ACGCAGCAGGCAGGCAACTTACCGGGTTACCAAATACTGACCACAACTGTACATACA	AGGCAACTTACCGGGTTACCAAATACTGACCACAACTGTACATACA
FIM1_618	SDS23	ACATCACTTCGCTTGACTTCACAGTGCCCCTCCACAAGGTTCATCGACACTAGCACACCCTCAGGTCCCACACAGTACAATCCCTTGAGTGAGTTCTACCATCCAAAGTTTCCCCTAGGCCCCTCCTGTATTATCGTAACTTCGGAAATTAGTTACAGCAGCTAAATTAGTACAGGCTACAAAGCATCCAAAGTTGTACTTTCTACTACTACTACGTAAACGAGTTCAAGTTCGAGTTCAGAAGAAAAATATTTATTCAATATAAAG	ATCGACACTAGCACACCCTCAGGTCCCACACAGTACAATCCCTTGAGTGAGTTCTACCATCCAAAGTTTCCCCTAGGCCCCTCCTGTATTATCGTAACTTCGGAAATTAGTTACAGCAGCTAAATTAGTACAGGCTACAAAGCATCCAAAGTTGTACTTTCTACTACTACTACGTAAACGAGTTCAAGTTCGAGTTCAGAAGAAAAATATTTATTCAATATAAAG
FIM1_619	OLE1	AAATAACCAAGGACTAACTAACTAATCCGGGGCTAGCTGGAAGTAAAGGATAGATTTGATTTCAAGAAAGAAAGCAAAAAACAGGCTTGCTACTGCTAGTGAATAATTGGTATTTCGGAAAAGTGCCAATAGGAATAGAATAGAATAGAATAGGAATAGGAATAATCATAACAAATACC	AAAACCAAATAACCAAGGACTAACTAACTAATCCGGGGCTAGCTGGAAGTAAAGGATAGATTTGATTTCAAGAAAGAAAGCAAAAAACAGGCTTGCTACTGCTAGTGAATAATTGGTATTTCGGAAAAGTGCCAATAGGAATAGAATAGAATAGAATAGGAATAGGAATAATCATAACAAATACC
FIM1_620	MET8	GCCAAGATACGTTAGCT	GGCCAAGATACGTTAGCT
FIM1_621	NGR1	CGACACCCACATAAACAAGACGCGAGGGTAGTTTATTCGATTTTATTTTTGGGTTCCACCATTTGATCATACTACTAAGGATAGGGTATAGAGTAAACATAAAAGCTCTTGCGATTATTATAATTATTACTCTTCGGTTTCCTTGTTCCCCAGCATTTTAGACATTCTACTCTAATTTTTTTTTTTTATTTTTTCGTTTTTGTTTTTGCTTTTGTGACGTTGCGGCATCGCGATCGATCCTTTTTTTTTTTTCCTCTCCAAGTTTGATCTTTTGATCTTTTGATCTTTTTTCGTACTGATCTGCTTCAACATTGCGACCGCAGCAGAGTCCGAGAATTTTTGAGTTGTAGAAGTATACACGACACCAGGCATCCTAGCGAACTGTGTGCTGTATTGTAT…	-
FIM1_622	KLMA_10241	GAACAGTGTGTTCGCGCGGCAAAGATAGGATT	GAACAGTGTGTTCGCGCGGCAAAGATAGGATT
FIM1_623	ERV14	TTAACGAGCTAACTACTTGTATTGATTAATTTGGTAGTTAAGAAACGAAATAGAACACTGCTATTTGATTTGAAATCTAGGAACCGAG	AGTTAAGAAACGAAATAGAACACTGCTATTTGATTTGAAATCTAGGAACCGAG
FIM1_625	KLMA_10238	GCCGATCACTCAGTCAACAATTGACAGTGAGCTCATTTAAACAACTTTGATGTATTCATGGACTAGCTTTTGATTCAAGTTAAGTCTGTCCTGTGGTTTCTAAGTAGCAACAATCGTTATACAACTTCACTACTATCAGAGTAAAAGGTAAGTAAATACTTTTATTACAAT	GTGGTTTCTAAGTAGCAACAATCGTTATACAACTTCACTACTATCAGAGTAAAAGGTAAGTAAATACTTTTATTACAAT
FIM1_626	HRI1	AAGAAACAACAGGCTATACATA	AAGAAACAACAGGCTATACATA
FIM1_627	ULS1	GGAGATCAGCAGTTGCAGTGGTTAGCTAAGTACCAGACTAATTGGTAAATTTTTTTTTGAAACAGCTATAGTATTTTAGCACCAACTTTGGTTTGAAAAGGAGCCACCTTTACGTGTGTGTGTGTTTTTTTTTATTCCGATTTCCTAGACAACAAGTGAATTCTTGTTATCAACTAGGTTATTTGAGGTTGGCAATACGATAAGGGCGCCACTTTGTGTCCCGAAGGATTGAAAGACATATATTGTAATAGCCAGACACGAAGAATACTGGGAATTCAG	GGTGATCACGGAGATCAGCAGTTGCAGTGGTTAGCTAAGTACCAGACTAATTGGTAAATTTTTTTTTGAAACAGCTATAGTATTTTAGCACCAACTTTGGTTTGAAAAGGAGCCACCTTTACGTGTGTGTGTGTTTTTTTTTATTCCGATTTCCTAGACAACAAGTGAATTCTTGTTATCAACTAGGTTATTTGAGGTTGGCAATACGATAAGGGCGCCACTTTGTGTCCCGAAGGATTGAAAGACATATATTGTAATAGCCAGACACGAAGAATACTGGGAATTCAG
FIM1_628	KLMA_10235	GCGAAATCGAATTCACTCTCACGTACCTGATCTGCAGTGTACACCAGGGAAAGGATTTTATTTTATTTGTTTTTTTTTTTTCTTTCTTCGCATTGAATGAACCCTTGTAGAGTTAGTTATTAAAGCTTTATCCATTCTTTAGATCAATCACCAAAGAACAGAACACACAACCCTAACTCAGGAAGTTACCAAGAACTAGTATCGTAATATCAT	GCGAAATCGAATTCACTCTCACGTACCTGATCTGCAGTGTACACCAGGGAAAGGATTTTATTTTATTTGTTTTTTTTTTTTCTTTCTTCGCATTGAATGAACCCTTGTAGAGTTAGTTATTAAAGCTTTATCCATTCTTTAGATCAATCACCAAAGAACAGAACACACAACCCTAACTCAGGAAGTTACCAAGAACTAGTATCGTAATATCAT
FIM1_629	KLMA_10234	GATCTCCCATCGATTGCGACTACTAGACTAGAAGAGACTAGACAAGACATTCACAGGTTGAAACCATAGGCTACCACGCTCGTTTTCTTCCTTCCAAATTATAACTAAAACTCAATTTTTTTTACCTTATAACTACTACTGCTGCTACGCCCTAGTACTATTTCTACTATTTCTGGCACAATTCGCTTCTTCTTGATAACGAATCGAACACTTAAAGAAGGAGAAATACTAGAGCAGAGAGCATTCACAAGTGAAGTAAAGAAAATAAAATAAGAAAAAGGACTATACTTTACCTTATTTTATCTTTACCTTCTCATTCTTTCAAGGTTCAGAGCTAGTATATTGTGGGGTTTCGAGTGTTTTATTACAACATTCATTTACATCACCAACACTATAGCC…	GATCTCCCATCGATTGCGACTACTAGACTAGAAGAGACTAGACAAGACATTCACAGGTTGAAACCATAGGCTACCACGCTCGTTTTCTTCCTTCCAAATTATAACTAAAACTCAATTTTTTTTACCTTATAACTACTACTGCTGCTACGCCCTAGTACTATTTCTACTATTTCTGGCACAATTCGCTTCTTCTTGATAACGAATCGAACACTTAAAGAAGGAGAAATACTAGAGCAGAGAGCATTCACAAGTGAAGTAAAGAAAATAAAATAAGAAAAAGGACTATACTTTACCTTATTTTATCTTTACCTTCTCATTCTTTCAAGGTTCAGAGCTAGTATATTGTGGGGTTTCGAGTGTTTTATTACAACATTCATTTACATCACCAACACTATAGCC…
FIM1_630	KLMA_10233	AATCGTTAGCGCACTACCTCATCCACCGTGGAAACAAACAAACAAACAAACAAGCTCAC	AGCGCACTACCTCATCCACCGTGGAAACAAACAAACAAACAAACAAGCTCAC
FIM1_631	MSB1	GTGAACAAGGCTAAAACGGAAGTTGGAAGAGCTTTAGTTTTTGAAGGTTTCTTTCTCCAAAGGTAAAGATTAGCT	GTGAACAAGGCTAAAACGGAAGTTGGAAGAGCTTTAGTTTTTGAAGGTTTCTTTCTCCAAAGGTAAAGATTAGCT
FIM1_632	ECM38	TCACACACTCACGCACCTTTCTTTGTGGGTAATGTTTAACTGAGAGTCCAAGACTAATCATTACAAGGATATCAGTTCAGGACTATTGTCGGTGTTGATCCCTTTACG	CAAACGAAGTCACACACTCACGCACCTTTCTTTGTGGGTAATGTTTAACTGAGAGTCCAAGACTAATCATTACAAGGATATCAGTTCAGGACTATTGTCGGTGTTGATCCCTTTACG
FIM1_633	TUF1	CCCAACATCCACTCTATTTTCTGGCTTGAATATCCGCTCATAGCCTGGCGATCCCTTGTATATTTCGTTCAAGACATCGAACTCTTCGAGTACATCCCTTTTCTTTAGTCTCTCGGCCATTCTTTTCTTCTTGTTTGTGGGACAGTGTATAGCCACCGGCTGTACGATTCTCTGCTCTTCATCATTGCTGGGAGTTTTGCGCAAACGTTTTCTCTTCTTAGTAGATTTCCTTTGCCTCTTCTCTTCGTTTATTGACACATTCCGGTAGTAGTCAGCAACTAAACGTATATGGTTCTTACCTTGAAGATGCGATTTCCGTACGCTAGCAGTATCATGGGTAAGGTAAGATTTGCAGTACAAACAATAGAATCTAACCATATTAAAAATATAGGGCTTACG…	GCCCAACATCCACTCTATTTTCTGGCTTGAATATCCGCTCATAGCCTGGCGATCCCTTGTATATTTCGTTCAAGACATCGAACTCTTCGAGTACATCCCTTTTCTTTAGTCTCTCGGCCATTCTTTTCTTCTTGTTTGTGGGACAGTGTATAGCCACCGGCTGTACGATTCTCTGCTCTTCATCATTGCTGGGAGTTTTGCGCAAACGTTTTCTCTTCTTAGTAGATTTCCTTTGCCTCTTCTCTTCGTTTATTGACACATTCCGGTAGTAGTCAGCAACTAAACGTATATGGTTCTTACCTTGAAGATGCGATTTCCGTACGCTAGCAGTATCATGGGTAAGGTAAGATTTGCAGTACAAACAATAGAATCTAACCATATTAAAAATATAGGGCTTAC…
FIM1_634	YHC1	AAGAAACAACAAACAACAAGTCTGCGTAAGCCCTATATTTTTAAT	AAGAAACAACAAACAACAAGTCTGCGTAAGCCCTATATTTTTAAT
FIM1_636	KLMA_10226	ATGGAATACTTGCACAGTTATAGAAGAATAAGTGGACTACCTTTACCTCTTTTCCGGAAATCGCGAAGGATAACAGATAGGATGTTCAGAGCTGTACCATTGACCCTAAGAGCCAGCCGTGGTTTTTCCACCGGTTTAGTCAGACGTAATGTCATTCAAGAGCTATATTTGAAGGAATTGAAATCTGTGCATTTGAAGCCAGTCACTGCTGCTGATGCCCAAGGTTCTGTCAAGCCATGGACCCCTCCAGCTGCCCCAAAGATCCCAGAGCTAGAACTTCAATCTGCTGATGCTTTGAAGGAGTATGCTTCTTCTGAAGTGGAAACTGTTAAGGAAGCTACTGAACAAGCTGCCGAAGTTGAAGAAGGTGACTGGTTAGTGTTGGAAGAAATCGAAGAT…	ATGGAATACTTGCACAGTTATAGAAGAATAAGTGGACTACCTTTACCTCTTTTCCGGAAATCGCGAAGGATAACAGATAGGATGTTCAGAGCTGTACCATTGACCCTAAGAGCCAGCCGTGGTTTTTCCACCGGTTTAGTCAGACGTAATGTCATTCAAGAGCTATATTTGAAGGAATTGAAATCTGTGCATTTGAAGCCAGTCACTGCTGCTGATGCCCAAGGTTCTGTCAAGCCATGGACCCCTCCAGCTGCCCCAAAGATCCCAGAGCTAGAACTTCAATCTGCTGATGCTTTGAAGGAGTATGCTTCTTCTGAAGTGGAAACTGTTAAGGAAGCTACTGAACAAGCTGCCGAAGTTGAAGAAGGTGACTGGTTAGTGTTGGAAGAAATCGAAGAT…
FIM1_637	GSP1	ACGCTGATAATCTAATATAGAC	GCTGATAATCTAATATAGAC
FIM1_638	GCD7	ACCATCGAGAGAGTATTCCATCAAGAACATCTAAAGTTTCCAATCCTAAGCAATTGATTGTACCTGGAAAAATCTTTCGTCATC	GACCATCGAGAGAGTATTCCATCAAGAACATCTAAAGTTTCCAATCCTAAGCAATTGATTGTACCTGGAAAAATCTTTCGTCATC
FIM1_639	PET18	AGCAGCATCCTGTGGACC	CTGCTCTAACGATTTCCCGGAATACTCATTGCAGTTTAATTTATATATAGGGTTTCTTCAAACACTGGATCCCAGGAGAAGGACAATCACCACTTTATCTCAGGAGAAAATATACAAGGCACAACACCGAGCAGCATCCTGTGGACC
FIM1_640	GUF1	AAGACAGGGTCCTACAGATTAGTGTTCGTCATAGTGACTTCCATTACAACACGTGGTT	AAGACAGGGTCCTACAGATTAGTGTTCGTCATAGTGACTTCCATTACAACACGTGGTT
FIM1_641	MEC3	-	AACGGCAATTCGCCATCCTAAAGTAATGCATTTGAA
FIM1_642	SER1	AGGATAATAGCTTAGGGGAGTTGTTTAATTTCGTTAATTAGTGCTGAACAGTCATTTTAGTTAGCAGATTGTTACTATAAGTAAATTGGAAGAAGAAGAGGTAAGCTAACTAACTTTACAATA	GATTGAGGATAATAGCTTAGGGGAGTTGTTTAATTTCGTTAATTAGTGCTGAACAGTCATTTTAGTTAGCAGATTGTTACTATAAGTAAATTGGAAGAAGAAGAGGTAAGCTAACTAACTTTACAATA
FIM1_644	KLMA_10218	AACGAAGATAGATATAGCTGAGTGCTGCCATCTGAAACTGAAAGTAGAAA	GAAGATAGATATAGCTGAGTGCTGCCATCTGAAACTGAAAGTAGAAA
FIM1_645	LAS17	TTCTTGAAATTATACTATGTAAAAAGTTGTATATACACTTACAATAAAGGGTTGATGGAGGGAAGAAGAGAGATAAGAACATCTAGAAACCGCATTTGGTAGGCTATAGAGTGTAATTAGGACTATCCCTGAAGAAAAAAAA	TTCTTGAAATTATACTATGTAAAAAGTTGTATATACACTTACAATAAAGGGTTGATGGAGGGAAGAAGAGAGATAAGAACATCTAGAAACCGCATTTGGTAGGCTATAGAGTGTAATTAGGACTATCCCTGAAGAAAAAAAA
FIM1_646	CTS1	TGAAAGCATAGAACTACAACTCGCATCAACCAGTGTACCTCTTTCACCGCTCCTAAAGTCATAAACGTGAATTTCTTTGATCGTTTATATTTGTCACTCCCTTTTGAAAGAAGACACTTGAAATCATTATAACT	GTGAAAGCATAGAACTACAACTCGCATCAACCAGTGTACCTCTTTCACCGCTCCTAAAGTCATAAACGTGAATTTCTTTGATCGTTTATATTTGTCACTCCCTTTTGAAAGAAGACACTTGAAATCATTATAACT
FIM1_647	NNT1	AACGATAACATAGCTGGTGGTAGAGGCCTATAAAGGGTTCGTGTACTGAATTCCTAAGTCTAGATTTTGGCCTGTTTAGTCTTGGCAAAAGCAAAAAAAATAATTAGTGCGTG	AATTGGGGTTTTATGCAAGTCGTTGGTTGATACCAATATCAAAATTACTCTGTTTAATGACTCTACACCATCAAACCCAATCTACTGAATAGAGCCACTTACACGACTACACCATATTTTATGTAAAATTCTGCTTCATATTTATAGAATAAGGCAAAATATAAGTCACGGACTTTTTTTTGGTGCCTTTATGCTCTGTTCATGTGTTCCTTACTCCAAAAACCTTTATGTTCTCCAACTTACCCATAGAAGAGAAGCAAGTATACCTTTGCGGACAAAAGTTGATGATGCTGAATTGAAGTAGAAAAGAAAGTACCAGGACATATTGTAGGTCACGTGCTAGCTTAGTATTGACAGAATTTTTCACTTTCCCTCTCAAAGAATATGGCATGCGATGAG…
FIM1_648	ECI1	ATGGTGTAGTCGTGTAAGTGGCTCTATTCAGTAGATTGGGTTTGATGGTGTAGAGTCATTAAACAGAGTAATTTTGATATTGGTATCAACCAACGACTTGCATAAAACCCCAATT	-
FIM1_650	KLMA_10212	AAACAGAGTTTCGAAACTACCACCACTGTCATCCTCACACACCCAGGTTGCAA	-
FIM1_651	KLMA_10211	AGAGTTGACAGACCTAGTCGCGTGTATCCAGAATATATTTGCAAGGAACATACATTTCTAAGACACGTTCAGGGAAGTTTTTGCAGCGGATTTGGGATCACAGGTGGCAGTGATAATAAATAGTAAATAATTTGAACTAGTGGTTGAAGCAAAGAGTTGGAAACG	AGAGTTGACAGACCTAGTCGCGTGTATCCAGAATATATTTGCAAGGAACATACATTTCTAAGACACGTTCAGGGAAGTTTTTGCAGCGGATTTGGGATCACAGGTGGCAGTGATAATAAATAGTAAATAATTTGAACTAGTGGTTGAAGCAAAGAGTTGGAAACG
FIM1_652	YSH1	-	AAGGCACGATCGAGAGCACACCTGACCTCTATTGTTTAAATTTGGGCACCAGGCTCTCTTTTTCTCTTGTAGATC
FIM1_653	DBP9	GAACGACGCCACTATTGAGCTTTGAAAAACTTGAAGTATCTGTTACCCATTAGAATTATAACTGCATTGTACTTGAAATCTGAAGCTCTACAAACAGCAGTATCATA	AGCTTTGAAAAACTTGAAGTATCTGTTACCCATTAGAATTATAACTGCATTGTACTTGAAATCTGAAGCTCTACAAACAGCAGTATCATA
FIM1_654	PEX8	ATCTGAACATCAACGTACGCTATCGGGCAGCTCAAAATAAAT	AACATCAACGTACGCTATCGGGCAGCTCAAAATAAAT
FIM1_655	KLMA_10207	AAAAAGGGATAAAGACTTAGAGATTCCAATACGCCTAAAATACCAGGAGTTACAGACAAAAGTATATGCTCCAGTATATATAAAATATCATACACTCAGGGATCCAATA	GAAAAAGGGATAAAGACTTAGAGATTCCAATACGCCTAAAATACCAGGAGTTACAGACAAAAGTATATGCTCCAGTATATATAAAATATCATACACTCAGGGATCCAATA
FIM1_656	PAC10	AGCTACAGTATTTGCAAAGACTAGTCATATATAACTTAATTGCTAGAG	GCTACAGTATTTGCAAAGACTAGTCATATATAACTTAATTGCTAGAG
FIM1_657	KLMA_10204	-	AAACACTGAAAGAGAGAAGTGACTAGAGTGCATCTAGATATGTCTAGTTACATTTTCTAGTAATATACATCAATTTTGCCA
FIM1_659	KLMA_10203	ATCGAGGTTACTAAAGGGTACTTTAGATAGTGAACAAGACATTTAGTAGTGTCTAAGAAGTGCAAGAGCCA	-
FIM1_660	KLMA_10202	GTTCGTTCATTATTGCAGCCAAGCCAAAAGCTTAAACCTTTCCAAAGGAATTTTGAAAACCTTTTTTATATAAGGGCTGCAATAAAATGCTGCCAAAATTAGTTAGTACCTTTAAAAGTTTCAACGTGACTTAGAAGCAGCCCAGCTCCTAGATCAATAACAGACTAATTATATATTCACTGGGTGTGAC	GTTCGTTCATTATTGCAGCCAAGCCAAAAGCTTAAACCTTTCCAAAGGAATTTTGAAAACCTTTTTTATATAAGGGCTGCAATAAAATGCTGCCAAAATTAGTTAGTACCTTTAAAAGTTTCAACGTGACTTAGAAGCAGCCCAGCTCCTAGATCAATAACAGACTAATTATATATTCACTGGGTGTGAC
FIM1_661	SLX5	GACAAAGAGGGTTTAGGATATCTGAAACGGTACCAGCTCACCGATAGAGTTCTATCTTTTTTTCTATTGGAATTATAGGTTAAATTTTTGGGCCCTTGTG	AAAGAGGGTTTAGGATATCTGAAACGGTACCAGCTCACCGATAGAGTTCTATCTTTTTTTCTATTGGAATTATAGGTTAAATTTTTGGGCCCTTGTG
FIM1_662	NOP1	ACTTGGATAGGAGCTAGTTAGTTGTGTCTTGTGTTGTGCATTCTGTTGTTTTGAATCTTTCATTGAAGCAGAACAGGTTGTACTTTAGTCGAACACACTTGAGTATTATTGCAAAGATAAATTAGAATAGAAATAGAG	-
FIM1_663	FLO5	AAAAGAGGTCAATATACCTTGTCCGTTACAAAAAAATACAATTAGTATATTGAGCGCTGACAAAAAGGCTTGATAATTCAGAGCTGAGACATCATCTTCAACAGTGTGAGTAATCATCATCTATTGAAAAGAGTGTTAACGTGGAGTGAATAATACTGCTTGTGAAAAAAGGTTTATTTGGGGGTGCCAA	AGTTTAACAAAAGAGGTCAATATACCTTGTCCGTTACAAAAAAATACAATTAGTATATTGAGCGCTGACAAAAAGGCTTGATAATTCAGAGCTGAGACATCATCTTCAACAGTGTGAGTAATCATCATCTATTGAAAAGAGTGTTAACGTGGAGTGAATAATACTGCTTGTGAAAAAAGGTTTATTTGGGGGTGCCAA
FIM1_664	TSC13	AACCTGATTGGACTTCAGAAGCCGCCTCTAGTATCGTAACTTTGATAGAAACTTAGCC	GATACAATCAACCTGATTGGACTTCAGAAGCCGCCTCTAGTATCGTAACTTTGATAGAAACTTAGCC
FIM1_665	CDC7	AAGAGAAAGCGTGTTGGAAAGCTAGTCATTAGCAGCGGCTTTTAAAGCTATAAACTGGCTCAGGGTATTAGGAGATACGAAGTATCATATTAATAACTATTT	AAGAGAAAGCGTGTTGGAAAGCTAGTCATTAGCAGCGGCTTTTAAAGCTATAAACTGGCTCAGGGTATTAGGAGATACGAAGTATCATATTAATAACTATTT
FIM1_666	ERP3	AGCCACAACTAAGTTACTGGGTTACTAAAACTATTTCAACACAAGGTTTAAAAGCGA	AGCCACAACTAAGTTACTGGGTTACTAAAACTATTTCAACACAAGGTTTAAAAGCGA
FIM1_668	KAP104	AAAAAGTGTGCAGATTTCTAACCTTCAAC	AAGCCAAAAAAGTGTGCAGATTTCTAACCTTCAAC
FIM1_669	BUD14	CAAGGCCATTAGCGGTGGAATTTGGCGTCTTTGAGATACAGCAGGAAGTAGATATAGGGATATCTGCTCGAGGTTGGAGTTGCTTGGTTTTTTTTGAACTGTATAGTTCAATTTTTTTTTTTTTTTTGTTTGTTTTAAAGAGCAATTGGATAAAGCCTTGAGATATAGATAGAGAGGTATTGAAGAAGAGGAATTAGACAGAGTTATTGAGGGCTATTTTGTTGATATTTAAGGTTTGGTCAAGGCTAGAATAATAGAGAGAGTA	CAAGGCCATTAGCGGTGGAATTTGGCGTCTTTGAGATACAGCAGGAAGTAGATATAGGGATATCTGCTCGAGGTTGGAGTTGCTTGGTTTTTTTTGAACTGTATAGTTCAATTTTTTTTTTTTTTTTGTTTGTTTTAAAGAGCAATTGGATAAAGCCTTGAGATATAGATAGAGAGGTATTGAAGAAGAGGAATTAGACAGAGTTATTGAGGGCTATTTTGTTGATATTTAAGGTTTGGTCAAGGCTAGAATAATAGAGAGAGTA
FIM1_670	ADE1	ATACTGTACTCTATCAGTGATTCTATTACTCGTTGGTTCACTAGTGTAAGCAAACCCCCCATCAAAGATATACAAGAAGAACAAACCTCAACA	ATCAAAGATATACAAGAAGAACAAACCTCAACA
FIM1_671	KIN3	GATCATTGTGTCCAAACG	GATCATTGTGTCCAAACG
FIM1_672	CDC15	GACTCGTCGTATTCGAGGTATGAATCAAACCAAAATTGCTCAATATAAGAAGACATAGGCTCGCGCTGAGCTAACTGTTCATCATACTCCCTTAACTCCTTATCCAAGATCCGCAATACCTCCTGAGAATTTTCCACTGCTTGTTGCGTTCTTTCGAAACTTCTACGGTCTTGCAATGGTTGTAACCTCGCCAAGTATCTTTTTAGTGTGTCCTCCAATGGAGGAATAGGTAATCTGGGCAACACCTGTGTCCCAGCGTCTCTTATAGATGGCATTTTTGGAGTCTGTTCTTTTTACTGTAAATATATATTCCTTGTGCTTACTTGCTTTGGATGATTGAACATAGTTGTAAAATTAGCGACATCATGTCCACATTTCGGTAAAAGTCGACTCAAGTTC…	-
FIM1_674	OSH2	ATTGAAATACTAGAGCAGCTTAACGTTACCGTGTCGGGTGTCTGTTTGGGTTTTTCACGCCTGATAGGGAAATCACTAAGCTGATATCTGAAGAACTTCATAGAATTTGATTATAACATTACTCGTATAGTTTGCATCTACGAAATTTGACTTTAAGGAGACCAACAACATACACACATATTAATATAAGGTAGA	TTCAAGAGCTTTATTGAAATACTAGAGCAGCTTAACGTTACCGTGTCGGGTGTCTGTTTGGGTTTTTCACGCCTGATAGGGAAATCACTAAGCTGATATCTGAAGAACTTCATAGAATTTGATTATAACATTACTCGTATAGTTTGCATCTACGAAATTTGACTTTAAGGAGACCAACAACATACACACATATTAATATAAGGTAGA
FIM1_675	och1	TCCAATGCGCGCCCTACGTAGACCCAGGGCACGCAGATATGGCCTAAACCCTAGAAATGGTCGCCCCCCCAAAGGGACACCCTTTCCAGCAGTCTTCAAGTCTTGCATTCTCGAGCTCTTTATTTGCCTGTACATTCTTGTTACATATACTCTCATCTATTTTAATCATCGCTAATCCTAGAATCACCCACAGAACAGAGAGCTAAAAGTTGCAAATGCCATACCAAAGGTGAAACCGGCAAGCTCTCGGCCTGATATAGAGGAGTCTCTCCACCCCCCGCCTTCCTGCCTCCCCGCCTCACCCTG	GGCAAGCTCTCGGCCTGATATAGAGGAGTCTCTCCACCCCCCGCCTTCCTGCCTCCCCGCCTCACCCTG
FIM1_676	RPN4	AAGTCTACAGAGGCCAGGAAACGGGCATCTGAGTGAGTTATTTAGAGCAAGAGAAGACATTGAGTGTATTTGAACTTTCGAGGCGAAAGTTAGCTAGCAGGTTGGAATATAGGAATTATTTCGGCGATTAAATTTAGGGCCTCAAAAAATAATAGCATTAGTAATTAGGAGCAAAGAGGATAAG	AGGAAACGGGCATCTGAGTGAGTTATTTAGAGCAAGAGAAGACATTGAGTGTATTTGAACTTTCGAGGCGAAAGTTAGCTAGCAGGTTGGAATATAGGAATTATTTCGGCGATTAAATTTAGGGCCTCAAAAAATAATAGCATTAGTAATTAGGAGCAAAGAGGATAAG
FIM1_677	GPM3	AAGGCATTGAG	AAGGCATTGAG
FIM1_678	KLMA_10181	GAGAGGAAACCAGTTGTATTTGTGATTCAAAACAATTTTGGATTAGCAGTTTGTTTATCTCTTTTTATTATCGTTTTTTTACAGGGTATCAGCACCTTCGTCTATCGCTAGGATACACTGTTACAATCATTTGTTCGTAAGTTCTCAAGTCTAAGTTCCAAA	GAGAGGAAACCAGTTGTATTTGTGATTCAAAACAATTTTGGATTAGCAGTTTGTTTATCTCTTTTTATTATCGTTTTTTTACAGGGTATCAGCACCTTCGTCTATCGCTAGGATACACTGTTACAATCATTTGTTCGTAAGTTCTCAAGTCTAAGTTCCAAA
FIM1_679	ARG1	AAGCAAGTAGCAGATTGACTCAATTGAGAGGATAGTTGCAACAGGAAAGAGCGATTTCACGCAAGAGCATAGATCTAAGTAGTTTACAAAA	AAGCAAGTAGCAGATTGACTCAATTGAGAGGATAGTTGCAACAGGAAAGAGCGATTTCACGCAAGAGCATAGATCTAAGTAGTTTACAAAA
FIM1_680	GPD1	-	CATCATCATTCGCGCGTTACACTGTTTGTTGGTGCTGTTTCAGTTGGCTCTCTTGGTTTGTCTATCTGTTTCTTCTTTTTCTTGTCTATTTCTTTTTCTCCGAAACGTAGTATATGTACGTATTTGGTGTTGTATTACATAGTTGAGCCTTAGCCAGTAAGAGTTTCGGAAGGGTACGGAAACCAAAAGTATATAAAGAGAGTGGAGGAATCAGTTTTCAGAT
FIM1_681	MAM3	AAGGCTTTATACCCTATTTGGTGTACAGAAATATCACGAAACCTGAATAGGTGTAAAGCTGCACACA	AAGGCTTTATACCCTATTTGGTGTACAGAAATATCACGAAACCTGAATAGGTGTAAAGCTGCACACA
FIM1_682	RTK1	GATAACAGTAGGATTATCGAGGGAGCAGTGTAGGAGAAAGG	GATAACAGTAGGATTATCGAGGGAGCAGTGTAGGAGAAAGG
FIM1_683	PRS5	GCCAGCATATTTATTACCGGCCAGGTACTCGTGTGGATACCAACGAACTAACAGTACCCTAAGAACAACTCGTCTAGTCCCTCTGCCGTGTCTCTGTCTATATACACATATAAATAGTTACTTCGCCCAGATCCTATGAACCCTGAATTCCATGCAGAAGTGCACATTAATAAATGTTTTACAAGCACTTCAGGAGCTAACTCTGGTGTTTTTCATTCACCACAAGACCGCAGTTCATGATACTAACACCAATGGATTGGTCCTTCAGGGAACACCATATATGTCTATCCGTTATTGTCCTTTTATCTTTTTTCGTTATCCAAGCATGGCATATGGCATCAGAAGGTCCGAAAAATTTTAAGACCATACCACACTATTAATCTTCGATGAGATAGATTA…	GAGCAGAGGGTGTCAGGACTGTTGCTGAGAGTTGCATTGGCTGGTAAACTAAAACTTTGGTTTCGAT
FIM1_684	APM4	AGGTCAAGGGTTGTGTCCAACAGTCAGGTTGATATAAATTGATACGAGAAGAAAATC	AGGTCAAGGGTTGTGTCCAACAGTCAGGTTGATATAAATTGATACGAGAAGAAAATC
FIM1_686	ARP2	AAGGAACGTAAAAGGAAAGTTGCAACGAAT	AAGGAACGTAAAAGGAAAGTTGCAACGAAT
FIM1_687	MPS1	ACGTAATTTTACTCGATTGGAGAGAGTATAGATATCTGTAGAGGTAAACATCAACGATACCCATTTTACTGTAGCAGGTTTTGGCTTCTATTGCTTGTTTACAGCACTG	GAATAACACGTAATTTTACTCGATTGGAGAGAGTATAGATATCTGTAGAGGTAAACATCAACGATACCCATTTTACTGTAGCAGGTTTTGGCTTCTATTGCTTGTTTACAGCACTG
FIM1_688	KLMA_10171	ATGATACACTAATTATATAGCAGCCGTTGTATTAAAACCTTTCATCGTACCAGGGATTTGAACTTCATATTATATGTATATTATTGATCT	GTATTAAAACCTTTCATCGTACCAGGGATTTGAACTTCATATTATATGTATATTATTGATCT
FIM1_690	KLMA_10169	ATCCATTGATCAAACTTTCCGAAACTTGTGGTGTCCCAATAAAACTTTACTACTAAAGTAGGTTTTGTCGTCTAAGGTTCCTGAGGTAGTCGTTAAAATAAGAAAGGAAATTTACGCCTAGTGCGCAATAAGTTTGGTTTAATATTGCAAAGTATACACTGTAAGAATTCCG	CATTAAAGTATCCATTGATCAAACTTTCCGAAACTTGTGGTGTCCCAATAAAACTTTACTACTAAAGTAGGTTTTGTCGTCTAAGGTTCCTGAGGTAGTCGTTAAAATAAGAAAGGAAATTTACGCCTAGTGCGCAATAAGTTTGGTTTAATATTGCAAAGTATACACTGTAAGAATTCCG
FIM1_691	TRM10	AGTTCAGCCATAGATCCGAACCTGAGACTACCTTATTGAAGATATAATTTTGCACGTGACCTATTTTTGTTATAGGTAAAAAGAAGAAATGGAGCACAACAAGTAAATTTGAC	-
FIM1_692	RFC4	AATTGAACGTTGGAAGTTGTGCTCATAGTCCACAGAAATTAGCCTTGAA	GGAATTGAACGTTGGAAGTTGTGCTCATAGTCCACAGAAATTAGCCTTGAA
FIM1_693	VPS52	AGGTGCGTGTGATAACTCA	GCTCAAGAATCGGTAGGTGCGTGTGATAACTCA
FIM1_694	HMI1	TGGAGGA	-
FIM1_695	VPS72	ATTGAAGCGCCAGACCTCAGTTATAGCTTATCTTCACATCACCAAGGAAC	ATTGAAGCGCCAGACCTCAGTTATAGCTTATCTTCACATCACCAAGGAAC
FIM1_696	COQ3	-	AGATATCTCTTGTTCTTTATACTTGTTTAAAGATGAGATATTGAACTTTTCTGTTTCTTCAGCAATTTTGAGTCTTTCTTCTTGTGTCAAAGGTCTGATGTTCTGTTTTTCTCTCTGCTTTCTAAGCTTTTCCTGGATTAATTTACGGCGTTTTTCAGCTTTGGTGAGGCTCTCATAAACCTTTAACTTATTCGCCACAACAGCACTTCTCTTCGAAGTACGACGAGACACAGCTAACAAACTCTCTGCATTAATCTCATCGCTCGGAGATTTATACGTTTTCTGGGTTCCGGTTGTTTTTGCTCTCTTAATAACGGGTACATGGTTTTTCTTCTTTTGACTCAGCTTGCGCTTTTGGCGTTCTTGTCTTTGAAGTTCGTGTTCTCCCGCTTCTGCATC…
FIM1_697	VPS60	AGGCTACAAGTCAACAGTACCAAGAAAGTGATTAAAGAACATTACTGGGATTAAGAAGATTTTGCCTGCTAAA	AGGCTACAAGTCAACAGTACCAAGAAAGTGATTAAAGAACATTACTGGGATTAAGAAGATTTTGCCTGCTAAA
FIM1_699	SNT1	GAGAGTGTAGTTTGATGGTCAAAGGGTAAGAGTTATAAGACTAGTGAGGACGAGCAGACGAACAATCCAGTACGATTTTCCTTTTTTGAGTGTATTTTGAAAGTGGGAGAGTACGATTCTAATCTAATCTAACAATCAGGTGAGAGAAACTCGTTGTATTTTGTTCGTTGTTTGTGGTTGTCTGATTCCCGTTGTGAGTAGCGCTATCGAATCTGTGACGTTTTATTGATTCTAGTATAGGTAGCTTATAAGAAACCGAGAACAGGGGATAAACACTTGAGGTCCTAAAGAGTACTAGTAGAAGGG	AGATATTGATTTAAGGAAAGAGAGCATTTTCTGGATTCATTATTTTGACAATTTTTAGTGAGAGTGTAGTTTGATGGTCAAAGGGTAAGAGTTATAAGACTAGTGAGGACGAGCAGACGAACAATCCAGTACGATTTTCCTTTTTTGAGTGTATTTTGAAAGTGGGAGAGTACGATTCTAATCTAATCTAACAATCAGGTGAGAGAAACTCGTTGTATTTTGTTCGTTGTTTGTGGTTGTCTGATTCCCGTTGTGAGTAGCGCTATCGAATCTGTGACGTTTTATTGATTCTAGTATAGGTAGCTTATAAGAAACCGAGAACAGGGGATAAACACTTGAGGTCCTAAAGAGTACTAGTAGAAGGG
FIM1_700	FEN1	GCAACACCGGATACATTCCTGTATAAGCGACTTTGTATTAATATTGAGTTTTTTGCAAAACTCTTCTGATCAATTATAAGACACTATTCTGTGTGAAAACAGTCCGTTCCTTTCGCTATCCGATAAACATATTGTTTGTCTTCTTAAGTCGTTGTTTTGAGTATCCAATTGTTAAGT	GCAACACCGGATACATTCCTGTATAAGCGACTTTGTATTAATATTGAGTTTTTTGCAAAACTCTTCTGATCAATTATAAGACACTATTCTGTGTGAAAACAGTCCGTTCCTTTCGCTATCCGATAAACATATTGTTTGTCTTCTTAAGTCGTTGTTTTGAGTATCCAATTGTTAAGT
FIM1_701	RRP43	-	AAACATTGACACCATTCCTAAGCAGTTTAGACTCAGTGTATGTATCATTTGCTATTTAGAAACTTTCTGTTTCTTTCTTGGCCTATTGACATCAAAATGGAGCGTAACCACATTATGATTTGCCGAGAGCACTATTACGGTTTTGTAAGAACTTGAAAGACTTAAATACATCTGTCATATCTATCTTCATTAAGTTATGCTTCTGTTTATTATTTTACGCAGCA
FIM1_702	RBK1	AAACTATAGAACTTCGAAC	AAC
FIM1_703	UBP12	AAGGGTATTACAGCCACATTGAATAATCGGAGTTGTGACAAATTGTACCTATCTATAGTTTTGGAAGCGACTGTGTTTCTTTGTCCACT	TTGCCTATAACAACTCTCATTTCGGTTTATTTACATAACAAACTACAACAAACTTAATTTTTTTCATCAAAAAAAAAAAAAAATACATGGAAGTGTTAACACTTCGATGCAAAGAATGATGAGATGCGGTTTCGCAATCAGGAAGTGAAGGGTATTACAGCCACATTGAATAATCGGAGTTGTGACAAATTGTACCTATCTATAGTTTTGGAAGCGACTGTGTTTCTTTGTCCACT
FIM1_704	PHO87	AGGTAGCTTGCTAAGGAACAGCCAAGGAACAGCCAAAGG	AGGTAGCTTGCTAAGGAACAGCCAAGGAACAGCCAAAGG
FIM1_705	ACO2a	AGATTGGATACGATTTCACCAAATGACACAGGAAACAGTGATATATATATATATATATATATGTGTGTGTGTGTGTGTGTGTCGACACAAGCTGATACCGGTCTATTCAATTTTTGTACAATTCTCCCCTACAAAGGCTAACCACCACTACCACCACCCACCTCTGCC	GATTGGATACGATTTCACCAAATGACACAGGAAACAGTGATATATATATATATATATATATGTGTGTGTGTGTGTGTGTGTCGACACAAGCTGATACCGGTCTATTCAATTTTTGTACAATTCTCCCCTACAAAGGCTAACCACCACTACCACCACCCACCTCTGCC
FIM1_706	BUD5	TTGAAGTGATACAGTAAAGAGTAATTTGTGGTTCAACTCACGGTGTCTAATCTTGCTTACACTTAAAAGGGATTGCGCATTTTATTTCAGTTTTTAGACTGCTTGCAGTACTATATCGTACTGTATCACATTTGAAAGGGATAAATTACCTTGAACG	GATACAGTAAAGAGTAATTTGTGGTTCAACTCACGGTGTCTAATCTTGCTTACACTTAAAAGGGATTGCGCATTTTATTTCAGTTTTTAGACTGCTTGCAGTACTATATCGTACTGTATCACATTTGAAAGGGATAAATTACCTTGAACG
FIM1_707	ECM25	GTGAATACAAATATCCAAAATCCATTTGCTGGTGTAAACAGCTTAAACATATCGGTCAATAGAAA	TCGATGCCTAGTTTACACTGCTAAAACATTAAAACTTCTCGTGAATACAAATATCCAAAATCCATTTGCTGGTGTAAACAGCTTAAACATATCGGTCAATAGAAA
FIM1_708	KLMA_10150	AGTGTGAAAAGTGGATTGCAGATATAGA	GGATTGCAGATATAGA
FIM1_709	RCY1	-	AATAAGCACCGAGCAAT
FIM1_710	KLMA_10148	AAGAAAGCAAGCCATCAACAGATGTCAG	AAGAAAGCAAGCCATCAACAGATGTCAG
FIM1_711	KLMA_10147	AAAGCGCGAGAAACACAACATTATACG	AAAGCGCGAGAAACACAACATTATACG
FIM1_713	KLMA_10146	AAGTAAGGACTCTACTTTCCTTGCCAAATAAATTGCTTAGTTCCCCATATTTTTTTTTTTTTTTGGTTTTCTGTTAATTCGTCTGATTTGACGTTGGATTTGACACATTTCCCTTAAAAACTGTCCTAGAGTAAAAAAAGTAGGCACAAATTAAAACCTAATAATAGCACATGTACA	TTTATCTTTCGGTTCAATTAAGCTCGTTAAAGGTACATCCAATCAAGTAAGGACTCTACTTTCCTTGCCAAATAAATTGCTTAGTTCCCCATATTTTTTTTTTTTTTTGGTTTTCTGTTAATTCGTCTGATTTGACGTTGGATTTGACACATTTCCCTTAAAAACTGTCCTAGAGTAAAAAAAGTAGGCACAAATTAAAACCTAATAATAGCACATGTACA
FIM1_714	KLMA_10145	ATACGTTGCGTTACTTTAAGGTGTTGTATCGGAGTATTCTAATAGCTCTTTCGATGGATTTACATTGAACATTTTTGTTTTCTCTACAGTTTATTGCGCAAGGTTGCCTGTTATTACTTGTGCTATAGTTTTATCAGCATTTTGTA	GACTTGATCATTGAGTTATTTCGTTATTTCGTTATTTCGTTATTTCCTCCAACGATACGTTGCGTTACTTTAAGGTGTTGTATCGGAGTATTCTAATAGCTCTTTCGATGGATTTACATTGAACATTTTTGTTTTCTCTACAGTTTATTGCGCAAGGTTGCCTGTTATTACTTGTGCTATAGTTTTATCAGCATTTTGTA
FIM1_715	LAA1	ACTCGCATAACATTCAACTTGTTTGCTGTTATGGTTTAATTGGAAAGGTCCAAGTTGATATAGAGAA	ACTCGCATAACATTCAACTTGTTTGCTGTTATGGTTTAATTGGAAAGGTCCAAGTTGATATAGAGAA
FIM1_716	MATA2	AGCCACGACCGCACCAAAA	AAAACCACCAGCCACGACCGCACCAAAA
FIM1_717	MATA1	-	GAGGTTACTCTTGGAGCCCAACCCCAAGAAACTTAGACTGTATTGTCTCTTTTGCTCTTCACTCACCA
FIM1_719	SUI1	AACCGAATCGACACTTAAAACATCAT	AACCGAATCGACACTTAAAACATCAT
FIM1_720	CWC25	AAGAAACAAGTCGTCAACGCATTTACACC	AAGAAACAAGTCGTCAACGCATTTACACC
FIM1_721	VPS75	GCAAAACAGGTTAAGATGTCCAACAGTAGTTCTGTAAGGTATGGTGATTTGTAATATTAAGCATTAACTCGTTTGGAGATGTTCATTTAGTATGATCATTTATTAACTAATTTTTTCATTGAAATAATGACATGTTTTTAGTGATGCCTTTAAAGGTTTAGCAGAATGCGAAGATGAG	-
FIM1_722	KLMA_10137	GTTAACAATAGTTGTGAAACCTCTTGAACTGTATTTCACATCTTTTAGCATAAGTTTTGTTT	GAAATCTCGTTAACAATAGTTGTGAAACCTCTTGAACTGTATTTCACATCTTTTAGCATAAGTTTTGTTT
FIM1_723	KLMA_10136	AAATTCAGTATATCAATATCAGCGACGACTAATCATACCTGAT	GACGACTAATCATACCTGAT
FIM1_724	KLMA_10135	GAAAAGGATTCAAACGCTACCCTGTAGTGGGAA	AAAAGGATTCAAACGCTACCCTGTAGTGGGAA
FIM1_725	RPA49	GACCATATTTGCATCAGCATTTTCTGCGCAGAGATCGAT	GACCATATTTGCATCAGCATTTTCTGCGCAGAGATCGAT
FIM1_726	MPA43	AAGATCAGTTTTTATCG	-
FIM1_727	RAD50	AACAATTAAAAGTTTCAACTTATAGGACACTGAACTATACAAGAGATTTTGAGACATCTCAAAAAGAAGTATATCTCAAATATAGCTAGATGAAAC	GGACACTGAACTATACAAGAGATTTTGAGACATCTCAAAAAGAAGTATATCTCAAATATAGCTAGATGAAAC
FIM1_728	NRD1	ACGAATAACAATAGCAGCAACAGTAACTGAGCGCCACTTGATTGATATAGTTATTGAGTATTGAATCATCGAACAGTCTCTTTATTTGTTTACAATTATATTCATTTTCTTCTCAGCTCGTACTAATAACTTCTTTTATTTCGGGAATTTAACTGCCTTTCCTTATCGCCCCAAATAACACTAACGTACGCTTTTTTCCATAAATATTTTAACGTTTGACACACGTATTCCACACCCATTAGAGCGCAAA	ACGAATAACAATAGCAGCAACAGTAACTGAGCGCCACTTGATTGATATAGTTATTGAGTATTGAATCATCGAACAGTCTCTTTATTTGTTTACAATTATATTCATTTTCTTCTCAGCTCGTACTAATAACTTCTTTTATTTCGGGAATTTAACTGCCTTTCCTTATCGCCCCAAATAACACTAACGTACGCTTTTTTCCATAAATATTTTAACGTTTGACACACGTATTCCACACCCATTAGAGCGCAAA
FIM1_729	MRPL17	AATAGCAACTGGATCTCTTTGAAAGACTAAATCAAGCACCATATATTTGGAAGTTGTCTGCCTCTGGAA	GATCTCTTTGAAAGACTAAATCAAGCACCATATATTTGGAAGTTGTCTGCCTCTGGAA
FIM1_730	TEX1	AGACATAGATAAGAGGTGCCAATCACC	AGACATAGATAAGAGGTGCCAATCACC
FIM1_731	RTC4	AAGAATGCTGTTATAAATTATATAGGTAAATATTGATGATAGCGCAATTCATGGTTTATCTTTAAAGTACAGAATGTACTTTTCATTAATGAATCCTCTACATTTCATTTCAATTTCAGAAACCAAAGTCATCTTAAAAATTAAAGAGAAAAAAAGCTTTCCTGCAAAGATAGTTCTGTCCTTCACAACCACATTAGGCTGTTACCTCTAAAGACAATTGATGTCCCATAGTTCGACAATATTTCAAGCTGAAATATCATACTGGATTTTTTTGTAAACACCACCGTACTGTTTTTAGTTTTTTATTTTACCTAATGACACTATCTAATTCGTTAAATGTTTACTTATAACATCAAAACCCTTTCAGTACAAATTATTATTTAAACGTCCCGAACAAGC…	ACCTAATGACACTATCTAATTCGTTAAATGTTTACTTATAACATCAAAACCCTTTCAGTACAAATTATTATTTAAACGTCCCGAACAAGCAATAAAAAACTTAAGGTAAACACACCGTGTTCACTATCTGTAACTCTTAGGGATCGTGGATATTTA
FIM1_732	GIS2	GAAGACTCGAGCTCGTGAAA	GAAGACTCGAGCTCGTGAAA
FIM1_733	FOL1	GTAGTATAAATATTAAACTGGAAGGTTTTATAAGTAGTTCACATTCCATTTCAAGAAAGCGTGTACTAGTAACTATCTCACGCTTTGATAAGTACAGCGATTGACTTCTTTTGTTTTCTGCTAAGCTACTGAAAGTTATAGAGTTCAGAGTGGTACTACAAAAATTAACACGTTGACTTCACTTATTGGATCCTCGTTATTTTCCAAAACATACCTT	-
FIM1_734	COQ6	-	GCAGAGAGGAACACTAAAAGAAGCCATTTGGAGTCATTTGGATAAACTAAAACTGTACTCTC
FIM1_736	SIP3	CCATAAGCTAAAGCGGGTCGTGGAAAC	GCCATAAGCTAAAGCGGGTCGTGGAAAC
FIM1_737	DSL1	GCTACTGACAGCTTATCCCCAACAAAACCACTAGGTTATCTAGTCTTAACTGAGTGAAT	-
FIM1_738	ATX1	AATCAAAGAA	AAAGAA
FIM1_739	KLMA_10120	AATCAAAGAAATGTCTACCAATCATTACCAATTCAATGTTAAGATGTCCTGTAGTGGCTGCAGCGGCGCTGTTGAAAGAGCTTTGAGTAGGCTTCAGCCGGAAGTTTCTAAGACAGACATATCGCTTGAAAAGCAAACGGTGGACGTGTACACTACTCTGCCTTACGAAACAGTTTTAGAAAAGATCAAGAAGACTGGTAAGGAAGTTGTCAGCGGGACTACCTTATAAAGTGTGTTTAGAACGCATATTTATATACATGAACTGTGCGTATATAAGTAGATTAAAATACACATATATATTATAAATTATGATTAAACCTGTTATCACCTTCCGGAAGGTTTCCTTCAAGGTGTAGGCAATGCCTTCCTTTGATTGAAAAAGAAAGTAGGTTTGTACCG…	TCACCTCCTTAAGCAGAAGGTATTTTATCTACTGAACGGCCGTGCATA
FIM1_740	KLMA_10119	TAAACACTATACACTGGAATATTTAATCTTATACTTCTGTATCTCTTTCAGAATTGTAATATGTGCCTGTTTAATGAGAGCATGTTGTGTAGCGCCTGTTTATTTTGTTTGTTTTCTAAAGATCAAACCAACTTACTTCTAACAAACTTACTTCTAAAAGACTTCCAACAATACAAACGGATATGTGTAACAATATGGGTAAAACCATAGATTACGGATGAGGCTCGGTAGCTAATATT	-
FIM1_741	ORC5	AAGGCACCTGGAA	AAGGCACCTGGAA
FIM1_742	POL2	AGGATAACCATTGAAGTATCAAAGGTACCGATTAGGTCTGAATATATAATAACTGGCTCGAA	AGAAAGGCTCTTTCTAAAGTATGGTAAAAGACTCATCAAAACGTTGAGGATAACCATTGAAGTATCAAAGGTACCGATTAGGTCTGAATATATAATAACTGGCTCGAA
FIM1_743	YIF1	ATCTAACAGCTTTTAGAGACAAATCACTTTAAATTAGTTAACAGAATTAATATCTGTGTTAGTTTCACCTTGTTTTGTTGAAGTCAAG	ATCTAGCTACTAATTTAAAACGTTATCTAACAGCTTTTAGAGACAAATCACTTTAAATTAGTTAACAGAATTAATATCTGTGTTAGTTTCACCTTGTTTTGTTGAAGTCAAG
FIM1_745	PDR17	AAAGAGGATCTCACTTTTACACAAGAAAAATATTCACACAGTGATGATATCGCATTTTTTTGCGAGCCATTGTGGATGAGAGCAGCATAGCGATACATTATTGTTTAGT	GTGGATGAGAGCAGCATAGCGATACATTATTGTTTAGT
FIM1_746	KLMA_10113	GACCATTAATGAGTGTCGATATAGTACATCAAAAAGGTTGTAGTAAAGCGATCGGTCCGTATTATTTTTTGTGATAAATCAAGTATATTCTCATTTATACGTAAAAGTGATTATCCACCTCTTCATTTGGGTAAATGCATTGCAAAT	GACCATTAATGAGTGTCGATATAGTACATCAAAAAGGTTGTAGTAAAGCGATCGGTCCGTATTATTTTTTGTGATAAATCAAGTATATTCTCATTTATACGTAAAAGTGATTATCCACCTCTTCATTTGGGTAAATGCATTGCAAAT
FIM1_747	UFD1	TTCTTGGCATCTGCTTTAATCACTTTATTGTACAATTGCTCTGCAACTTGTATATCATTACGAACATAGGCTTCGTTAGCTTCAGACAAAAGCTGTGCTACTTCTGGATCCAAAGGTCTCTCTCTTCTCTGCTTAGGTGCCGACTCGTGTCTGGAGGAACCGCTTTTCTTCCCTTTACGTCTTTTGAAGTTGTTCGCGTCCCGAATAGCGTCCATAAACTCTTGTTCATCGTATCCGTCATCAGAAAATTCCCCATAGTCCGAGAATTCAGCTAATAGGTCAAAATTCTCGTCATTGTACTCATCGTCACTCTCTTTACGGCCATCCTCTTCCTCTTCATCTATCCCATCCTGCTTTTCTCTTTCTATGATCTCCCTATACTGTTCTAATTCTTCATAG…	GCAAAAGTGCGATTGTTATATTGTTAAACTAAGAGTAAAAGTTACGGACGACAATCTAGTACAGAA
FIM1_748	TFC4	GAGCCAATATTCAAGTCTAAGAACCCAAT	AGCCAATATTCAAGTCTAAGAACCCAAT
FIM1_749	IST1	ACCATAAGATAAATCAACAGCAATCAAGATGTCTCACCAACAGCATGGTGTT	AAATCAACAGCAATCAAGATGTCTCACCAACAGCATGGTGTT
FIM1_750	TAM41	CCCTTACCGAACACCTCTTAAGCTTTATAGTTAATTCCAATAGTATTCTTTGAGAGTGGAAATATCCAATCTGTAACCTGCA	AATCTGTAACCTGCA
FIM1_751	PIK1	AAGTAGAAGGGCTTGAACATTTTGGAATCAAACTCTGGTTCAACTGCTTGCATTTGCGAAGCTTTCACAATAACCTTTGTTGTGGCTTGTTAAGTTGCTGAACAACGAAACCACCCTTTCAGTGTTTTTGTTCCTAGTGATTCATCAAGTCAGAG	AGAAGGGCTTGAACATTTTGGAATCAAACTCTGGTTCAACTGCTTGCATTTGCGAAGCTTTCACAATAACCTTTGTTGTGGCTTGTTAAGTTGCTGAACAACGAAACCACCCTTTCAGTGTTTTTGTTCCTAGTGATTCATCAAGTCAGAG
FIM1_752	LYP1	GTCGATTGGGTGTCTCACTATCAGTTATATATAGACGGTCAACTATCGGGAATAGAACTGCGGTTACTTTCAAGCTTGTTCAACAGCATCTACTTTCTACGAATAGCAAATAAAGCTTTAAAAATTGCTATAGTTCAGAATAACTTTCATCAAAGAGCCGGTTCTGTGGTTAGAGA	GTCGATTGGGTGTCTCACTATCAGTTATATATAGACGGTCAACTATCGGGAATAGAACTGCGGTTACTTTCAAGCTTGTTCAACAGCATCTACTTTCTACGAATAGCAAATAAAGCTTTAAAAATTGCTATAGTTCAGAATAACTTTCATCAAAGAGCCGGTTCTGTGGTTAGAGA
FIM1_753	CAN1	AAAGCAAAACACCAACTTAAGAAGTGTCTAAGTGGAATACTACTTATATCAGTTTTACCTTTCTTTATTGCTCATAATATTGTCATCATTTTTCTATTCGGGAATTGATAGTTTGTACCAGGCAATTAAAAAAAAAGAAAAACCAACGTACTTTTAAGAACTGTTAGCGTTTCTCTTTCTACAGTTACAATTCCACTCGCAATAGTAAGAAAGGAAGTACTTAAATCACAAGCTTAACACAATTGATTTATCTATCATAATTACACCCTCTGGATTACGGTTATAGAGTAATTTACAGAGTCGCATAACAACAATACATC	AAAGCAAAACACCAACTTAAGAAGTGTCTAAGTGGAATACTACTTATATCAGTTTTACCTTTCTTTATTGCTCATAATATTGTCATCATTTTTCTATTCGGGAATTGATAGTTTGTACCAGGCAATTAAAAAAAAAGAAAAACCAACGTACTTTTAAGAACTGTTAGCGTTTCTCTTTCTACAGTTACAATTCCACTCGCAATAGTAAGAAAGGAAGTACTTAAATCACAAGCTTAACACAATTGATTTATCTATCATAATTACACCCTCTGGATTACGGTTATAGAGTAATTTACAGAGTCGCATAACAACAATACATC
FIM1_754	BNI1	CACAGTCTAGCACAGACAGTGAATACGGCATTAGGGTTAACGTGACTGTGGGTTAAATTTGGTAGAAGAAGCTTTGCTGGATCTTTCAGGCGTTGTTTTGGTATTTATCAGTTTAAGGCGATTTAATTAAAGGATCCATTTACCACTCTTTGGTGGGGGCTTATTTTACTATATTTTACGCCTTTGTACAGAAACTTCAACCAATCATCAGTTGGCCCACATATATTGCCGTTATCATAATATTTGCAGAGGACTCGAGTCATTTTTATCTCGAGCTTTTTCTGGGATAATAGAAGAGGGACTAGTGTAATTTACTTTTGGGCGGCGCGCC	GCACAGTCTAGCACAGACAGTGAATACGGCATTAGGGTTAACGTGACTGTGGGTTAAATTTGGTAGAAGAAGCTTTGCTGGATCTTTCAGGCGTTGTTTTGGTATTTATCAGTTTAAGGCGATTTAATTAAAGGATCCATTTACCACTCTTTGGTGGGGGCTTATTTTACTATATTTTACGCCTTTGTACAGAAACTTCAACCAATCATCAGTTGGCCCACATATATTGCCGTTATCATAATATTTGCAGAGGACTCGAGTCATTTTTATCTCGAGCTTTTTCTGGGATAATAGAAGAGGGACTAGTGTAATTTACTTTTGGGCGGCGCGCC
FIM1_755	SEC2	AGACTTACGTGGCAATTAAGGACATTAAACTTTTGTAATA	-
FIM1_756	AVT2	AGGAAAACGAGTTCTCAGAAGTGCGCTTATTTAATATAG	AGATACTAGGAAAACGAGTTCTCAGAAGTGCGCTTATTTAATATAG
FIM1_757	TOF1	GGGGCCGGTAATTGGAGAGTAAGGAGGCGACGAGAGTTATGGGCCTTACCTGGTATCAAAGTATTGCTACTGAATCAAGGAATGCAATAGTCTAGTCTGTTGAGGCTATACTGTTGTGTGTCTCGCAGGATCACTGTTTATAGAATAGGATCTAGTTAAAGATCAAATATAATGTTGAAGAAACGACAAAAAGAAATACAAACAAATAAGTAATTTTCTAATAGGGCCGTGGGTTTCTTATTATTGTGAATCAAGATTGATGGAGAGAATGGGTTTTTTTGATGTGTGTGGATATTTCCAATCATCTGGAACTTTTTAAATGCGAGTCTTCTTGCGGTGTTATATATTTGTTTGAAGTATCCGAGTGATGTAATGTCTATCTTATATTCGGAAAATGTG…	TTTTTAAATGCGAGTCTTCTTGCGGTGTTATATATTTGTTTGAAGTATCCGAGTGATGTAATGTCTATCTTATATTCGGAAAATGTGTAAGTGTTGCAGCTAGGGGGGTATTTCTATTCATAGATTCCAAACTGCACATCCCGTATTATGATTTACGCTCTTTCCTTTTAGCTTTCTTGAAACTGGACCGGTGCAGTTGGGCAGTTGAATTTAGGAAGTCCGATATATTTATGTGATCATGTGACTTCTGGGTTTTTATATGGCTATTTTCGATTTTTTTTTTTTTTCCATCTTTTGGTTTTTCAATTTGCAGATGCCAAAAAGTCCAAAAAAAAGAGAGTTCCGTTTACGCGTCGCAAACTAGAAGAGCTCATCTCAACTATTCATTTATAATTAAAG…
FIM1_758	CCN1	AAGCAATAGTTTACACTCTTTAGTGAGTTAGTGAACTTGGTTTAGTGGCAGCCTAGATTCGTTAGGTGCTTGCTGTTATATCTACATAGTATTTTTTTTTCATTGCTTGATAT	GACCTCAGACTTCAAGCAATAGTTTACACTCTTTAGTGAGTTAGTGAACTTGGTTTAGTGGCAGCCTAGATTCGTTAGGTGCTTGCTGTTATATCTACATAGTATTTTTTTTTCATTGCTTGATAT
FIM1_759	SLP1	ATATACAATTTGGTTCATCGTGCGAATAATGCTACGGCTTTCCAC	GTGCGAATAATGCTACGGCTTTCCAC
FIM1_760	TAF2	AAAAGCTAGAGCCTGAAGCTTAGCTAAGGCAAACCAAAGCTAGCTGCACATTTATCAGCAGTATTCAGAACAGTACTTAATAGGTTTAAGCGGAAAATCATAAACTATTGGGCTGGAAGAGGTGTTGTTGATTTGTTTCTTGTTTGTTTGAATAGATACAGAAACAATTGTTGCC	GAGCCTGAAGCTTAGCTAAGGCAAACCAAAGCTAGCTGCACATTTATCAGCAGTATTCAGAACAGTACTTAATAGGTTTAAGCGGAAAATCATAAACTATTGGGCTGGAAGAGGTGTTGTTGATTTGTTTCTTGTTTGTTTGAATAGATACAGAAACAATTGTTGCC
FIM1_761	GOR1	AAGGAAAGTAATTAGAGAAAG	GATCAGCAAGGAAAGTAATTAGAGAAAG
FIM1_762	KLMA_10096	AGGAAACATCGACCAGATACCCATCAGACTAGTGGTCTAAGCCATTTTACAAAGAGTG	GATGATTTTATGCACAATGTGCAGACCCTTTTTAGTTTGCTTGGGTCTCATACCACAAGCAGTTCTCTCGGGCCTTTTCTTCATCATGGGCATTCAGGGCATCATCGGTAACGTCATCATCGCTAGGATCTGGTGGCTTTTTACAGATCAAGAGAAGAAAAAAGATAGTAACGCATTGAATCATGTCAGCTTAAGAAGCCTTCTCAAATTCTTATCACTCAGTTTGGCAGGATTTGCAGCAGAATTCGCTATAACAAATACAAAAGGTGCAATAGGGTTTCCTATAGTGTTGTTACTAACAGTTCTTCTGTCCCTTTTGTTCCCCAAGATATTTCCGTATGCAGAACTAGCCATTCTCGATGGTCCTGTTTGCGAAGATTTCACCCTCAAAAACATCCT…
FIM1_763	BOR1	ATACTCCACATGTGTAGTGGCTTCACCAATTAGGGTTTTTTGGTCATCACTGTTAGTGTTTGGTTCTAGGTTCATTAAAAAGTCAAAGCATAGTTAAAAAAAA	ATACTCCACATGTGTAGTGGCTTCACCAATTAGGGTTTTTTGGTCATCACTGTTAGTGTTTGGTTCTAGGTTCATTAAAAAGTCAAAGCATAGTTAAAAAAAA
FIM1_764	PER1	AGGACAATTGAGAGGTTGTGAGCTGAGACAGTCTAAGCGGGGCCGTTTAAAAGCAATTAGGGCTACACCCAGGCTATACGGAGGCTACAGTCCTTTGCTTTTTCTCTGTTAAG	AGGACAATTGAGAGGTTGTGAGCTGAGACAGTCTAAGCGGGGCCGTTTAAAAGCAATTAGGGCTACACCCAGGCTATACGGAGGCTACAGTCCTTTGCTTTTTCTCTGTTAAG
FIM1_765	SPC25	GTGGCGTTTATTCAAGGGATCAAGATCAGTGCGATCGAATATTAGAG	GTGGCGTTTATTCAAGGGATCAAGATCAGTGCGATCGAATATTAGAG
FIM1_767	ATG26	AACAGGAGATATTCATTGTTGATAATTGGAAGGAAATGAGTTTTCAGTGAGCAATATATTTATATTTAATATTATTTTTTTGGGTTTTGAATATAAGCAAGAGATCATCAATCAATCTGTATAGAGTTAGAGGCTTCTAGAGGTTTGGACATATTTGAGATTTGATTTGATTTGATTTTGGATTGTTTTTATTTATAGATAG	AACAGGAGATATTCATTGTTGATAATTGGAAGGAAATGAGTTTTCAGTGAGCAATATATTTATATTTAATATTATTTTTTTGGGTTTTGAATATAAGCAAGAGATCATCAATCAATCTGTATAGAGTTAGAGGCTTCTAGAGGTTTGGACATATTTGAGATTTGATTTGATTTGATTTTGGATTGTTTTTATTTATAGATAG
FIM1_768	MET2	ATCTATCGAAATGTACTGTTGAAATATACATCTTTAAGTAATAGTCACTCAGTAGCGATATAACTAGAGAATTATCTCACATAACAAGACTTGACGGAAAGT	AGCGATATAACTAGAGAATTATCTCACATAACAAGACTTGACGGAAAGT
FIM1_769	MDL1	ACTGCAAGAGATCTAGATGAGAGGTGGCCAGT	GCAAGAGATCTAGATGAGAGGTGGCCAGT
FIM1_770	SKG3	AGGACAGGCCAGAATAGGATCGGATCGGATATCCACACGATACTGCGTACATCAGCGGAGTGGGCGAGAGAGAAAGAGAAAGAGAAAGAGAAAGACAGAGTTATAGATTGTCATTTCGATAACCATCACGATTAGCGAGAATTGTCACAATAGGCATAATTAAAGAAGAAAGAGCAACTAAGTCGACTTGCAGGACTTCCTCACAGCGATACCTAGACTCTTAATTTCTAATTATTTTTTTGTTGTTGGTCTATTATTTGTCTCGTTTTTCCGCGGAGTGCCATAGTAGTAATAATAATAATAGTAATAATAGTAATAATATTCACGATAACGATACCATACCATCATAACAATAATA	GACATATAAACAGGACAGGCCAGAATAGGATCGGATCGGATATCCACACGATACTGCGTACATCAGCGGAGTGGGCGAGAGAGAAAGAGAAAGAGAAAGAGAAAGACAGAGTTATAGATTGTCATTTCGATAACCATCACGATTAGCGAGAATTGTCACAATAGGCATAATTAAAGAAGAAAGAGCAACTAAGTCGACTTGCAGGACTTCCTCACAGCGATACCTAGACTCTTAATTTCTAATTATTTTTTTGTTGTTGGTCTATTATTTGTCTCGTTTTTCCGCGGAGTGCCATAGTAGTAATAATAATAATAGTAATAATAGTAATAATATTCACGATAACGATACCATACCATCATAACAATAATA
FIM1_773	EMG1	GAGACCCAGTTAACTTTCAAGTTTAGTAGAAACAAA	GAGACCCAGTTAACTTTCAAGTTTAGTAGAAACAAA
FIM1_774	LCD1	GGATAGAAGGGTAATCTGCAGC	-
FIM1_776	PLM2	ATTCTAGCACTTTTAAAAGTAACCAACCGTGTCTGAATACAGCAAGAGCCTGTCTAGTTCATTTTAGTTAGACTCTGCAATAATATCAAGTTACCAATAATCAACAATATT	-
FIM1_777	SWI6	AGGTAATTGACGCCTAAGAAAGGACCGAATAACGAACTTTTTGGTAAAGTTAGGTGAGAACC	AGATACAACAGTTTGCGTAGCTTCCTCATCTCTTTCCTTCTCATCTAGTATTATCTCCGCAGCATAAAGCTTCAAATAATATGAAATTACTGGAAGTCCAGCAAGTTCCCTTGCAAGCTTCAAAACTCTACCATACTGCACTGCATTGCCCATCGTGAAACAACCTCTTGGTGACCTCCCTGCTATGCTTCAATGCCTATTGTTCACATTTCCCCTATGTGAAAACTATATTTTATCATTAAACAAAACGCCAAATATAAGAATTTTTGTAGAATTTGCAGGCTTCTTACTATTGAAACAAACTCATGAACTTTGAGTAGGTAGAGAGAAAGGCTCAAACAGCAGGTAATTGACGCCTAAGAAAGGACCGAATAACGAACTTTTTGGTAAAGTTAGGTG…
FIM1_778	VTA1	ACCAAGAGGTTGTTTCACG	-
FIM1_779	SAM2	AGGTTAGAGCCACTAGCAACGCTGGAGATAGTAGCAGCTGCATATAATAGTTAATCACAAGCCAACCTAAAAACAATCATCATC	AGGTTAGAGCCACTAGCAACGCTGGAGATAGTAGCAGCTGCATATAATAGTTAATCACAAGCCAACCTAAAAACAATCATCATC
FIM1_780	LPP1	AAGTATAATCTGCAAGACCGCTACCGCAACAGCTGCAAAACA	AAGTATAATCTGCAAGACCGCTACCGCAACAGCTGCAAAACA
FIM1_781	TFS1	AATCTTCACAACTGGAAATCGAGAAGTTTGTTACTGAACCCCGTACAAAA	AAACCAATCTTCACAACTGGAAATCGAGAAGTTTGTTACTGAACCCCGTACAAAA
FIM1_782	KLMA_10076	CATTATTGTTTCGCTATCCTTTTTTCACAAGTTTTTGCTCAGATTTTCTCAGTTCAGGTTTGCCCCAGATTATAAAGAAGCGAGTCCTAGTATTTTTGAAATATTGAGCGAAGTGAGTGAGTGAGTCAATCAATTAATCTTAGAATTGGCATAGAGAAGGGAAAATATAATAATAGTAATAGACTGGATCACAGGAAATCGGACATCGACAGACATTTTGTT	GCAAGAAGTAGAGAAAAAGGAGAGAGATCAGCGAAGATAGAACGTCTCTTGTTTATAGATAGGTGATAGGCGTACAAGAGTAGGAGAGTGTGTGTTTCAAGGCCAGTAAGTAAGTGAGAGTGTTTTTGGCTGTTGGAATATCGAATTAATCAATCAATCAATCAAGGATTGGCCATTATTATATTATTAATTTTTTTTTTTTTTTTTAGTTACATTATTGTTTCGCTATCCTTTTTTCACAAGTTTTTGCTCAGATTTTCTCAGTTCAGGTTTGCCCCAGATTATAAAGAAGCGAGTCCTAGTATTTTTGAAATATTGAGCGAAGTGAGTGAGTGAGTCAATCAATTAATCTTAGAATTGGCATAGAGAAGGGAAAATATAATAATAGTAATAGACTGG…
FIM1_783	GMC1	AAGGCAAATAGAGTAGTAGGGGGAAAAAAATTAAGGGGGATCA	AAGGCAAATAGAGTAGTAGGGGGAAAAAAATTAAGGGGGATCA
FIM1_784	KLMA_10074	-	TTTTACGTTTTGATCGTCGCAAGACTTTCGCGAACCGTAAATAAAGGTTTCTTCCATGTGACACATTCTTAGCATAATTTTCGTATATATATACTGTAAAGGGTTCAAGAGTGCGGCTCGAAGCTTAAATTAGACATAGAGTCTTGACCGATACCAAGGGCCAGGAGCAACAGCAACAGTAGCAGTAGCAGCACAGCAATAAACT
FIM1_785	GIN4	CAGCAAGTGGTTTTATTGTTTGGAGTTGCAATTGTGATACGGAACATAAGATAACAAAAGTTGGATTAGACTTGCGACCGAATAGCCCGACCTACATTCGCTCATTTTATTACATTTTATCGTCAGTACGGTGCGCATAATCATAAACCACATTCACACATTCATTCACTCATTTCAACCGACATCATCATTATTGATATTATAGCACACAACG	AACGCGCTTTAAGTAGAAAGATACATATAGAAGAAGAGTAAGTAAAGAAGAGAGATTCAGCAAGTGGTTTTATTGTTTGGAGTTGCAATTGTGATACGGAACATAAGATAACAAAAGTTGGATTAGACTTGCGACCGAATAGCCCGACCTACATTCGCTCATTTTATTACATTTTATCGTCAGTACGGTGCGCATAATCATAAACCACATTCACACATTCATTCACTCATTTCAACCGACATCATCATTATTGATATTATAGCACACAACG
FIM1_786	SMT3	ACGTCTACCGGAATTACACACTCACTACCACCCAGAATAACCCACATCCGCCATA	GCTGGCACGTCTACCGGAATTACACACTCACTACCACCCAGAATAACCCACATCCGCCATA
FIM1_787	GNP1	AACCAGAACATTATTCAATAAATACATATCTTTCCCTGTTAGTTATCCATTCGTTAGCTGCGCTGTGTGATTTTTATATTTGTAAAGACAGCAGTCAAGTCATAAAACGTAATAACATTCATTGGAACAAAA	AGCAACCAGAACATTATTCAATAAATACATATCTTTCCCTGTTAGTTATCCATTCGTTAGCTGCGCTGTGTGATTTTTATATTTGTAAAGACAGCAGTCAAGTCATAAAACGTAATAACATTCATTGGAACAAAA
FIM1_788	HBN1	TAGAAAAGAGATAAAAAGGAATTGACAGTGGCTGGTAACACCTTCACAAATGTGCGCCTCCTATTATCATTTCCTGTCGTTGTGTTTATTTTAGGTGTGAGAAAGTATAAATACAAGAGTATATCTGCTTATGGCACAGCTCCGATACAGCGAATCTCAATTGAACGTAGTATAAACTCCTCTTCGTGTATATTTAATAGAAAAACCTTAGCACCAAGAACAAACAGATTTGAAAG	GTAGAAAAGAGATAAAAAGGAATTGACAGTGGCTGGTAACACCTTCACAAATGTGCGCCTCCTATTATCATTTCCTGTCGTTGTGTTTATTTTAGGTGTGAGAAAGTATAAATACAAGAGTATATCTGCTTATGGCACAGCTCCGATACAGCGAATCTCAATTGAACGTAGTATAAACTCCTCTTCGTGTATATTTAATAGAAAAACCTTAGCACCAAGAACAAACAGATTTGAAAG
FIM1_790	KLMA_10068	ATCTCATTCATATCTGAAACGTGGGAAATGCTGGATTTCAGTGCAACAATAGGGTTCACTTAGTGTAGCATTAGGTTATTCCCTTTGATCATTTTCAGGGATATATCTGACGTAACGACAGCTAGAGTATAACCAATGATGAAACATTTCTCATTGCGATCATGAATCCATATTTAGATAAATACCCGAATGATTCTTCATATGCCGTTTTACGCATCATGTATATCTAAGGCACCGTATTAATGAATTGTTTGGAAACCTTTGTGCAATAACACTTACTGATTGTATTTTGTCTCTTTCTTCACTGGTTGAATTATCCTTAATTTACGGTTAGAGTTGAAT	GTGGGAAATGCTGGATTTCAGTGCAACAATAGGGTTCACTTAGTGTAGCATTAGGTTATTCCCTTTGATCATTTTCAGGGATATATCTGACGTAACGACAGCTAGAGTATAACCAATGATGAAACATTTCTCATTGCGATCATGAATCCATATTTAGATAAATACCCGAATGATTCTTCATATGCCGTTTTACGCATCATGTATATCTAAGGCACCGTATTAATGAATTGTTTGGAAACCTTTGTGCAATAACACTTACTGATTGTATTTTGTCTCTTTCTTCACTGGTTGAATTATCCTTAATTTACGGTTAGAGTTGAAT
FIM1_791	PRY2	GTTCATAATCCTCCTTATACACTGGATATCGTTGAAGACATTTATCGTTAATAGTTGTTTTATTTTTCTTTATTAAAACGCTATACACGCACTTTATCAACAAAAAAACCCTACTAAGGTAAAAACTGCTATAATTCAGC	GTTCATAATCCTCCTTATACACTGGATATCGTTGAAGACATTTATCGTTAATAGTTGTTTTATTTTTCTTTATTAAAACGCTATACACGCACTTTATCAACAAAAAAACCCTACTAAGGTAAAAACTGCTATAATTCAGC
FIM1_792	BIK1	ATTCGCAGAGTTCTTAAAGTTACCCTTAATCAATACCAACCATTCAAGATCGTTTCATACACTATAGAC	ATTCGCAGAGTTCTTAAAGTTACCCTTAATCAATACCAACCATTCAAGATCGTTTCATACACTATAGAC
FIM1_793	HIS4	-	GAGAGCAATATAGCAATTGCCCCA
FIM1_794	ACN9	AACCAAAGCCAGATACTTCAGAAACCAGTACGCACCAACG	AACCAAAGCCAGATACTTCAGAAACCAGTACGCACCAACG
FIM1_795	RRP7	AACCAAAGCCAGATACTTCAGAAACCAGTACGCACCAACGATGCAAGTTAATCCAATCCTCAGACAGGCGGTTAAAAGAGCAGTTAGACCCAGAAGACCAGCGTCCAAGAGACCTCATCAACCGCTTCTTCCTCCTTTGCAACTATACCGCAGAATACTAAGAGAACACAAAAACCTCCCACCCATGCAACGAGAACTTGGGGATCAATATGTTAAAAGCGAATTCAAGCTGCACAAAAACACCGATAATCCACTATATATAGTTGGTTTTCTAGCATCATGGCAGGATTATCTGCATATGATCTCGCGCGGTCAGTGGACAGAGGGTACCCTATCCGCAGACCTGCTCGAGAAAATGTCCCCAGAACAAGTTACACAATTATACGAACTAATGAAGGA…	AACCAAAGCCAGATACTTCAGAAACCAGTACGCACCAACGATGCAAGTTAATCCAATCCTCAGACAGGCGGTTAAAAGAGCAGTTAGACCCAGAAGACCAGCGTCCAAGAGACCTCATCAACCGCTTCTTCCTCCTTTGCAACTATACCGCAGAATACTAAGAGAACACAAAAACCTCCCACCCATGCAACGAGAACTTGGGGATCAATATGTTAAAAGCGAATTCAAGCTGCACAAAAACACCGATAATCCACTATATATAGTTGGTTTTCTAGCATCATGGCAGGATTATCTGCATATGATCTCGCGCGGTCAGTGGACAGAGGGTACCCTATCCGCAGACCTGCTCGAGAAAATGTCCCCAGAACAAGTTACACAATTATACGAACTAATGAAGGA…
FIM1_796	STE50	ATGGATCAATATCGTTCCATAAGGTGGTGGTCAGAAAAAGAGATAGAATAATCAATCGTGAAAC	ATGGATCAATATCGTTCCATAAGGTGGTGGTCAGAAAAAGAGATAGAATAATCAATCGTGAAAC
FIM1_797	KLMA_10061	ACAAACGGCCAGTCACCCACAAGGTAAACGATACTACA	ACAAACGGCCAGTCACCCACAAGGTAAACGATACTACA
FIM1_798	MXR2	TTGCTGTATTACTCTACACAGACAACGAAGCAGTATTT	TTGCTGTATTACTCTACACAGACAACGAAGCAGTATTT
FIM1_799	LSB5	AAGAGAGAATTGTAGTTGATATCAGGACACCGAGCGAGAACATCAAAATCAACAATAGACTTGTTGTGGGGTGTTGAAGTAGGCGATATTAGAGCTCTGATATAATTTGGAAACAGGATTGTTCCCAATTCGATAAGATAAGGTCAGTTGTCGAATCGAATACTTACTTAGTTTTATAACATAGTTGGCGAGAAAAG	AAGAGAGAATTGTAGTTGATATCAGGACACCGAGCGAGAACATCAAAATCAACAATAGACTTGTTGTGGGGTGTTGAAGTAGGCGATATTAGAGCTCTGATATAATTTGGAAACAGGATTGTTCCCAATTCGATAAGATAAGGTCAGTTGTCGAATCGAATACTTACTTAGTTTTATAACATAGTTGGCGAGAAAAG
FIM1_800	GRX2	ATCTTAAAGTCGTTTATAGTGTAAGCTCGACAACCTAAACATATACA	TTTATAGTGTAAGCTCGACAACCTAAACATATACA
FIM1_801	KLMA_10057	ATCATCATTAATCCTATAAGTAGTATTGTTTCCTCTAACTCTAGCACAAAATACTGAGAGTGTATCATAGTGAGAAAAAACACACACTTATACACAGGAAAATTACCATAGAATAACAACCATAAAGATA	ATCATCATTAATCCTATAAGTAGTATTGTTTCCTCTAACTCTAGCACAAAATACTGAGAGTGTATCATAGTGAGAAAAAACACACACTTATACACAGGAAAATTACCATAGAATAACAACCATAAAGATA
FIM1_802	KLMA_10056	AATCAACTACCAAAGACACATTAGATCTGTACAAAGAGGTTCTGAT	AACTACCAAAGACACATTAGATCTGTACAAAGAGGTTCTGAT
FIM1_803	KLMA_10055	TGTGTACTTTGGGGTAGATTTCAGAATTGGTCGATTGAACTTGCCAATTAAAAGTAGTAGTGAATTGA	TGTGTACTTTGGGGTAGATTTCAGAATTGGTCGATTGAACTTGCCAATTAAAAGTAGTAGTGAATTGA
FIM1_804	SRO9	-	GAAGGCGATCTTTTGAGGAATAACGTTTCAAAAAGTAGAAGATAAAGGTAGAGA
FIM1_805	ATG22	GCGGCTAACTTTGTGAGACATAGTATCACTTGGGACTTTGACCGAACC	GCGGCTAACTTTGTGAGACATAGTATCACTTGGGACTTTGACCGAACC
FIM1_806	GID7	TTATTGTAATTAATAACTGAAGGAAAGGGTGGATTCTGAAAACAATCTAAAGAGTCTTATCAGCTAAAACCAGGAGAAAACGGAGAATA	TTATTGTAATTAATAACTGAAGGAAAGGGTGGATTCTGAAAACAATCTAAAGAGTCTTATCAGCTAAAACCAGGAGAAAACGGAGAATA
FIM1_807	GLK1	ACCTTATTGATGGACACACGAATGCCCGTAACACTATTGCCTACACACAGAAGCTGACTAGCTAGTAGACCTGACTGAAGTGCCGTTTTCTAGCATATTTTTCTTTCTGGGCTTAGTGTCCTGACGCCCCAGCGTCAGTTCCTTTAATTTGCCAGTGTCACAGACTGGTCCTTAGATGGACTACGAGAGCTTTACCCACACATAACGTGCTTCACCGTTACCATGTATGCTACGTATATACGACAATATTCCTCCGGTCTTTTCTTTGCGTTCCTCTTTCACTTAATATGGGAACCATTTCCTATTCTCACCACACATTCGCATTCGGATTCTTTTTGCTGACGATCTCCTGTTATTATTGCTTTACTCAGAAAAAACGACACATTCCCTTTATTGAAA…	GAGTTTTAATCCGTAACCCGAGACAACCCATCGCATGCCAAGTCCTTCACAAAAGAAAAGTATTTTGTTTCTACACGTATTTCTGGTTATGGAAGGTAACGTTATAGTTTTAGTAGAAGTCAGCTCGGTGGTGGTAGTGGTGGTACCTTATTGATGGACACACGAATGCCCGTAACACTATTGCCTACACACAGAAGCTGACTAGCTAGTAGACCTGACTGAAGTGCCGTTTTCTAGCATATTTTTCTTTCTGGGCTTAGTGTCCTGACGCCCCAGCGTCAGTTCCTTTAATTTGCCAGTGTCACAGACTGGTCCTTAGATGGACTACGAGAGCTTTACCCACACATAACGTGCTTCACCGTTACCATGTATGCTACGTATATACGACAATATTCCTCC…
FIM1_808	GRH1	AACAATCTTTCACAATAGCGGCATCGACTGGTATTGAACGCGTAGGGCACGCCGTTGAATTTAAAGGTATTGTAAACGAATTGGCAGCATA	CGTTCTTTAAACATTCGTTCAAATATTTTTGTATAGAATATATATGCTGTTTAATAGAAATGGAAGGTGAACAATCTTTCACAATAGCGGCATCGACTGGTATTGAACGCGTAGGGCACGCCGTTGAATTTAAAGGTATTGTAAACGAATTGGCAGCATA
FIM1_809	PDI1	AAGCAATCCAATTCATTACTTGTGCTGTAATTGTGTCTAGGGATAGTATTCAATACACACAGCTAAGTAACAAACGTATTGATTTGATATCGTCTGACTGGATCTGACTTTTTATTATTAAAGAAACCCATAGACGAAAAATAATAAAGG	AAGCAATCCAATTCATTACTTGTGCTGTAATTGTGTCTAGGGATAGTATTCAATACACACAGCTAAGTAACAAACGTATTGATTTGATATCGTCTGACTGGATCTGACTTTTTATTATTAAAGAAACCCATAGACGAAAAATAATAAAGG
FIM1_810	MGR1	GCTCATCTGCGACTGTTAGGTGATAAGACGTGAGTTAA	GCTCATCTGCGACTGTTAGGTGATAAGACGTGAGTTAA
FIM1_811	EMC1	AGGAATAGGGTGGC	AGGAATAGGGTGGC
FIM1_812	FPR2	AACAGAAGCTATATTAGAAAGGGTTTTGCC	AACAGAAGCTATATTAGAAAGGGTTTTGCC
FIM1_813	URC2	GACTACTGTAACCTTCGAAAGCGTTGAAGCTATTAAACGCACTCCAATTAATACACCGAAAATCACA	CACTCCAATTAATACACCGAAAATCACA
FIM1_814	SPS22	AAGTACAGGGCTTCTAATATTCTAGGGGAGTATATTATAAGTGGAGTGACCTGTTCATATTAACAGAT	AAGTACAGGGCTTCTAATATTCTAGGGGAGTATATTATAAGTGGAGTGACCTGTTCATATTAACAGAT
FIM1_815	SPS1	ACTGACGCATCTTGGCCCACTCATATTAACGTTTTGAAAGCCAGAAGGATAGCCTGCGTCAGTAAGACCTTTGTAAATCTACCTAGGTCATATTTTTTTATTATTGCTATTTTTTTTTCCCCCATCTTTCTGTTCCCACTATTTTGACACAAACCGAATTCCATCTGATGTGTCACTACACAAACTTGATTTGCGACGTTGGACATATAAATACCACTTATTTCGTCATGACTTGATAGAAACCACCCAGGATTTCTTCTTAACAAGGTTATATTCTTCAAGAGCTAACTATTTGTGAAAAGAAGTAAGATTTACCAGATTAGCGCTCCCTGACACGGTAATATCCAGCGAATTGGAAGTGAAGATCTTTATTTCTGAACGCTGTGTATTATCCTCATT…	GACGCATCTTGGCCCACTCATATTAACGTTTTGAAAGCCAGAAGGATAGCCTGCGTCAGTAAGACCTTTGTAAATCTACCTAGGTCATATTTTTTTATTATTGCTATTTTTTTTTCCCCCATCTTTCTGTTCCCACTATTTTGACACAAACCGAATTCCATCTGATGTGTCACTACACAAACTTGATTTGCGACGTTGGACATATAAATACCACTTATTTCGTCATGACTTGATAGAAACCACCCAGGATTTCTTCTTAACAAGGTTATATTCTTCAAGAGCTAACTATTTGTGAAAAGAAGTAAGATTTACCAGATTAGCGCTCCCTGACACGGTAATATCCAGCGAATTGGAAGTGAAGATCTTTATTTCTGAACGCTGTGTATTATCCTCATTATC…
FIM1_816	KLMA_10039	ACGCTGTTCAAGATCTAACAAAGGTTAACATTTCGGAGAGGTGATACTAAAAGAGAA	ACGCTGTTCAAGATCTAACAAAGGTTAACATTTCGGAGAGGTGATACTAAAAGAGAA
FIM1_817	RBA50	AACCAAGGAAGCAAGTTGAAACAGTAGTATTTGAGAAATCTCTTCTTTCGAT	AAGGAAGCAAGTTGAAACAGTAGTATTTGAGAAATCTCTTCTTTCGAT
FIM1_818	KRE28	GCTGTCAGAAGCAATAAGAACTATTGATTGGAAACTCGCTTATATGATTCCTTTTTAGTCTTTGCACAGTAAAGAACGGAAGGACTGATACACATACAACA	-
FIM1_819	CAB1	GTAATTACATGTGAAGTAAGGACTTCAGTGTATGAAGCAAAATATCAGTGATTAGATTTTTGGAGGATTAACAAACGTCAGCGAAACAAAAGAGGATATATACCAGCTGAAGCGGAGAAGCGGAAGAAGCGGTAAAAGAAAAGTAAATTAACACATACATACACGAAAAGAGCACTGGAATACGTGTTAACTCACTAGAAAACAACCATACTAGTTTGCTGGCATTCGTTGGTTATATCTGTGAGAGTGCACACATTGTATTGAATTGGCACAAAAAGTATTTGCATAATTATCAATCTGGCATATTATATTATATACACGAAACGTACTTCGTTCGATATATTCCACATTTGAAACTTTAAAGAATCCTTATTGCAACAAGAACGAATAG	AGCGAAACAAAAGAGGATATATACCAGCTGAAGCGGAGAAGCGGAAGAAGCGGTAAAAGAAAAGTAAATTAACACATACATACACGAAAAGAGCACTGGAATACGTGTTAACTCACTAGAAAACAACCATACTAGTTTGCTGGCATTCGTTGGTTATATCTGTGAGAGTGCACACATTGTATTGAATTGGCACAAAAAGTATTTGCATAATTATCAATCTGGCATATTATATTATATACACGAAACGTACTTCGTTCGATATATTCCACATTTGAAACTTTAAAGAATCCTTATTGCAACAAGAACGAATAG
FIM1_820	APA2	AAACAGTTTGGTTATTGCCAATTGCCAATTACCAATTACATTTCTGAGTGACAATTGGAACTTAGGTTTGTTTTTTGACGATAATATCAACCGATTACAGTATAGAAAGTTGGGAAAA	GAAAGCTGAAAAATTCATTGTGAAGGGAAAGAAAAAAAAAAAAAGATGAGAAAGAGACCTAGAAGAGGCTATACAAACAGCTGAAACAGATACGATGATCTGTATGCGATGGAGAAAACATAATGCAGATTTGCAATTGTAGTACTACTGTATCTACTTTGGGATGGCATCTGATGAATGACAATGAATGCTAATGCCGGGTAGGGAAAAGTATTTCGGAGTATTGGCCGTGGACATTTCGCAGTAGTGTGTTTGTAGTGGATTCTGTTTGAACACACATCAGCTTTAGCCATGGAAATGAAAAATAACTAATAATACATAATCAGTGGGAAGCGTTGAAAGTGTTTCACAGGTGATGTTTTTATTTGTGTTATGGTGGTGCGCGTTATGATTAGGTAG…
FIM1_821	QCR7	AGGTTTCTTTGATTCTTCCTAGGTTCAAGCAACAGCTCCACTCCATAAAACCAAAAGAAAA	AGGTTTCTTTGATTCTTCCTAGGTTCAAGCAACAGCTCCACTCCATAAAACCAAAAGAAAA
FIM1_822	LRE1	AACTTGATTCGATAACACTCACGAAGAACCTCGGTTGTGATTGATTGTGCTCGTGCTTGTGACTCCACTATTTCAAGTTAATCCGCATCTGATTTGATCCAGTTAAGGGATATATATATATCACATCTGCACAACTTCGGGTCGTACACGCATTATTTCTGGTCTTACACTGTTGGTCGAGAAGACGGTATAGGGAGAGAAGTTAACCACATCAAAGGTTATTCTTGCTTCACAGATCTATTACCAATATAATATAGAGCATTTGCTTTTCGTATCCGGA	GATTCGATAACACTCACGAAGAACCTCGGTTGTGATTGATTGTGCTCGTGCTTGTGACTCCACTATTTCAAGTTAATCCGCATCTGATTTGATCCAGTTAAGGGATATATATATATCACATCTGCACAACTTCGGGTCGTACACGCATTATTTCTGGTCTTACACTGTTGGTCGAGAAGACGGTATAGGGAGAGAAGTTAACCACATCAAAGGTTATTCTTGCTTCACAGATCTATTACCAATATAATATAGAGCATTTGCTTTTCGTATCCGGA
FIM1_823	PBN1	GCCAGAGATTAGACGGAATTTGCAGCCTACCGGGTAGGAATTGAGTGCGCGTGCGTGTGTTTTTTCGGTTTGTTAAAAGTTGTCAAACATTGTACTAGAAGAAACGAAGGGGATTGTGATATTTTTTGCATACGAACAAGGAAAAGA	GAAGATTTCTAGTTTTGTCTGGTTACCATTACGTGCAGGTGATATCTGAGAGTTTGAAAAGCCACTTGATATTAGGTTTGTGCCAGAGATTAGACGGAATTTGCAGCCTACCGGGTAGGAATTGAGTGCGCGTGCGTGTGTTTTTTCGGTTTGTTAAAAGTTGTCAAACATTGTACTAGAAGAAACGAAGGGGATTGTGATATTTTTTGCATACGAACAAGGAAAAGA
FIM1_824	SPB1	-	TTCTATAACATCATTACAGTAGGTCAAAGTCTTTTGAAATATTTTAAAG
FIM1_825	KLMA_10030	-	TCTTTAACACCAATTAAGATGTAAGTGATTCCATTGTGTATTTAGCTCGCTCCAGAGTCAACGAGCGCA
FIM1_826	KAR4	GACGGAAAATATCACGAACTTTCATTGGAATAGACCCCAAGATCAAATTATTACCTAGGCAAAACTTATATTTCACTTTATCTTGTTTTCATTTCTATTTGGAAGTGTATTTCTCCTAAATCTACTAAA	AACTTTCATTGGAATAGACCCCAAGATCAAATTATTACCTAGGCAAAACTTATATTTCACTTTATCTTGTTTTCATTTCTATTTGGAAGTGTATTTCTCCTAAATCTACTAAA
FIM1_827	KLMA_10028	-	ATCATTTCATTGAAATATCGCAGTAATCAATAGAGTTTAG
FIM1_828	KLMA_10027	TTTTGCTAAACTCACCAGGACGGTGTGAGATCTAACCATAACGGACCTAAATCACGTGAGACATTTTTTTTTTTTGTTTGACTATCACAGTTTATTTTCTGTCATAGCAAAACACCACCCAAAGGACATCTTTTGTTGAATTAGCTCTTTGCAAATTGCAAAACTAATTCTCGCTTCGATTTTACTGTCTCATCAGCGCTCTAAAGTTCCTTGGAGAATAGGATTATATTTCTTCTATAACTCTTCGTTTTATCAACTGTAAAACCGAGTTATTTTAGACCTGCCATTTGCCGGTACCATCCTATTTTCACTGACTATTTCAATCTAGCTTGTCTTTATTAGATTAGTCAAACCCCCTTCTGGTAGACTTTCGTGTAAAGTCTATTTTCTCAAGTCATT…	AGGACGGTGTGAGATCTAACCATAACGGACCTAAATCACGTGAGACATTTTTTTTTTTTGTTTGACTATCACAGTTTATTTTCTGTCATAGCAAAACACCACCCAAAGGACATCTTTTGTTGAATTAGCTCTTTGCAAATTGCAAAACTAATTCTCGCTTCGATTTTACTGTCTCATCAGCGCTCTAAAGTTCCTTGGAGAATAGGATTATATTTCTTCTATAACTCTTCGTTTTATCAACTGTAAAACCGAGTTATTTTAGACCTGCCATTTGCCGGTACCATCCTATTTTCACTGACTATTTCAATCTAGCTTGTCTTTATTAGATTAGTCAAACCCCCTTCTGGTAGACTTTCGTGTAAAGTCTATTTTCTCAAGTCATTTGTTATTTCGTTCTTT…
FIM1_829	KLMA_10026	AAGCAACGTTGTCATTATTTAAGCAAGTATTATCATAACTGATATATACTTAAGAAAATTTACCCCATGCATTTGGCCGTTCTTCCAAT	AAGCAACGTTGTCATTATTTAAGCAAGTATTATCATAACTGATATATACTTAAGAAAATTTACCCCATGCATTTGGCCGTTCTTCCAAT
FIM1_830	PRD1	AAGCAATTGGCTGGAAATATCTCTGTATCAAGCCATGGTACGATACCATTATTGTTTGCTTTATAAGAACATGTTTTTTGTTTACATTTCTGGCTGTTCAGCGCTCATTCAATAGATATCACGATCAGCCTTTCTCAAGCGATAATAATTTTCTTGTATTGGTAAGCAGTAACTTCTTCTGAATGGCTGGTTGCATAACTCGTTTGTTGGTATTTTTTTAGGAATGTCACAAAGTCAATTTGTCTCCTGCGCATATTTCTAAATCCTGACTGCCAAATTAAAAAAAAAAAATATGTCAAATATGCTCCGCTCCAGAAAAAGACAGGAAAAAAGGTACTTCCTAAAAGATTTGTCACTTTTTGGATCAAGCTCTGTATATTTAAACTGAAAGATCGCTGC…	-
FIM1_831	MOS1	ATTGATATCCAGCTGCCAAAATATTGGTGTTGAATAGTAAAGAAGCAAAAACAAATCCATCT	GATATCCAGCTGCCAAAATATTGGTGTTGAATAGTAAAGAAGCAAAAACAAATCCATCT
FIM1_832	KLMA_10023	AGTCAACTCAACTGCGGTTACTCGAATATAAGAATTGGAAACCAATAGTGAATATTACGACAATACATTTAAAAA	AGTCAACTCAACTGCGGTTACTCGAATATAAGAATTGGAAACCAATAGTGAATATTACGACAATACATTTAAAAA
FIM1_833	KRR1	AGCTAAGTTCTTGTCAGGTCAAGAGTAAGCCTGAGGTCGACAGAGTTCCTGGATAACATAGCTTCAAA	AGCTAAGTTCTTGTCAGGTCAAGAGTAAGCCTGAGGTCGACAGAGTTCCTGGATAACATAGCTTCAAA
FIM1_834	MRC1	GAAGAAGAACAATATACAAACATAGCTCTTAACTCTTTACAAACCGTCTAACAACCCTCCAAAAGAACACAGCAATTATACATCCAAAAAATCTCATAAAAATCTCGTC	AACAAAGATAATACCAACGAAGAAGAACAATATACAAACATAGCTCTTAACTCTTTACAAACCGTCTAACAACCCTCCAAAAGAACACAGCAATTATACATCCAAAAAATCTCATAAAAATCTCGTC
FIM1_835	VAC17	GAATACTTGCAAACATTTTTTTACAATACCCAGAGTGTATATCAAGCTTTTCTTTATAGAACTATCCACAAGAGTTCTTACAAGATAACTTACTTATATCTCAGATTTGGAGAATCTATAACACTACGAAACAGACACTTTGAT	AGAATACTTGCAAACATTTTTTTACAATACCCAGAGTGTATATCAAGCTTTTCTTTATAGAACTATCCACAAGAGTTCTTACAAGATAACTTACTTATATCTCAGATTTGGAGAATCTATAACACTACGAAACAGACACTTTGAT
FIM1_836	CHA1	GCTTATACCATCGTTACCTCCAGATACATCATAATTATTGAACTTTTATATTGCTAA	GTCTTTTATATATATGTGAATCTTCTAGGAAAGCTCTTTTATAAATTCCGCTTATACCATCGTTACCTCCAGATACATCATAATTATTGAACTTTTATATTGCTAA
FIM1_838	HMLALPHA2	-	AAAACAACTGCA
FIM1_839	MATALPHA1	AACCAAATTGTGAATAAATACATCAAATAACAGT	GTGAATAAATACATCAAATAACAGT
FIM1_840	KLMA_10013	-	GTAAATTTAAAGCAACAGTACGAAAGGGACCAAATT
FIM1_843	ARN2	AAAACGAGACAATGAAAAAACACCTAAAAAGAATATAAAATGCTGTGTAAAACGCACGAAGGAAGTAAGTTGTTCAAGCAATTTTAGTAGGATAACTTTGATCTAGAAGGCTCAAGCTTAGAA	ATATATATGGAATAAAACGAGACAATGAAAAAACACCTAAAAAGAATATAAAATGCTGTGTAAAACGCACGAAGGAAGTAAGTTGTTCAAGCAATTTTAGTAGGATAACTTTGATCTAGAAGGCTCAAGCTTAGAA
FIM1_844	KLMA_10009	ATTGTTATACACATATCAACTACCACATGAATTGAATTTCTGTTAGGTAAGGTTGAACCAGAGCCGGGGTTAGTGCTGATTCGTATTGATCAGACTTGGCATTTTAAACCATTGTTCGAATTATTTCCTGACTGACGACCTGCA	-
FIM1_846	BIO3	GAGTTGAGATGCGACATGCTGCGAAGAAAAAATGTACATATATAAGGCGTATCTGGAAAATGCTTTGGACCTACGATTACAATTATATGAATAATATGGCAGACGAACCACTGGTGTGAAACCTAGTCACCCAGATTCACGGCAAAT	GTGAAACCTAGTCACCCAGATTCACGGCAAAT
FIM1_847	BIO4	CAACAACATATTGTAGCGACGGGATGATGAATTCGACCAATAAGCACAGCTCATATTCTCGCTTACATTTGCCTCAGTAAATTCTCGTATATAAAATGCATGATGAACCAGTGTTCTATGAGCCATGACTCTCATGTTCAAAATGAAGGCCAACACTGCTGTGTCATAACGAATACCTCCATAGAAATCAAACCCAATCA	AGCGACGGGATGATGAATTCGACCAATAAGCACAGCTCATATTCTCGCTTACATTTGCCTCAGTAAATTCTCGTATATAAAATGCATGATGAACCAGTGTTCTATGAGCCATGACTCTCATGTTCAAAATGAAGGCCAACACTGCTGTGTCATAACGAATACCTCCATAGAAATCAAACCCAATCA
FIM1_853	KLMA_20003	GCTTCCAAATTCAGTAAAGGTCATATTCAATAACTTGAATTACATATAGTTTGGCC	GCTTCCAAATTCAGTAAAGGTCATATTCAATAACTTGAATTACATATAGTTTGGCC
FIM1_854	OPT1	GATGAAGCCACCCACTGACAACTCGTGTATCCTGAATTTAAGAAATTTTCAGAGAACAATACTCTGAAAACAAGCAGCAAAAGCAATAGCGTATGTCATTAGCCGCGATTATGAATGACGCTGATATCTTCTTCATGGTTATAAATACCTATGTAAATGTGCTAATCGAAACTGAAGGCTGACTGGAATATTGATGGGATGCTTAAGATTGTCAGCTAGATAGTCCAATAATCAACAACACTAAGATTCAAAACAACAAAATAGTATCCTTGTCCATATTTCTTT	GAATGACGCTGATATCTTCTTCATGGTTATAAATACCTATGTAAATGTGCTAATCGAAACTGAAGGCTGACTGGAATATTGATGGGATGCTTAAGATTGTCAGCTAGATAGTCCAATAATCAACAACACTAAGATTCAAAACAACAAAATAGTATCCTTGTCCATATTTCTTT
FIM1_856	DUR3	GATACGATAATTATGTTGAGAAAATCATGCCCCATTTTCAAATAGAATTGAGTATAGAGTAACATGCTATTTAATGGGTTATAACTTTTTTTGGGGGTAGTAACGGTCGCTGCAAGTGAGAATAAAAGAATATATTAAGCAAAAAGTTGTATTCCGAATGAACTAACTTTTCTTTTACCTTTGGTATACCCCGGTAAAATAATATTCATTAGGTTTGTTGTTAATTTCGGTCTCTTTAGGAAGTCTTCTTCGGTCATTGTAAGTCATAAGACGTTAAAAATGTAGATTTGAAATTTATTCGCGAAGAAGGTTGCTCATAAACAAACACTATTAGTAATTTTGAGATACTTAGAGTTCTAGATCCTCATTAAAATCCGTCTGATATTCAATCATTCATCT…	TGAGAAAATCATGCCCCATTTTCAAATAGAATTGAGTATAGAGTAACATGCTATTTAATGGGTTATAACTTTTTTTGGGGGTAGTAACGGTCGCTGCAAGTGAGAATAAAAGAATATATTAAGCAAAAAGTTGTATTCCGAATGAACTAACTTTTCTTTTACCTTTGGTATACCCCGGTAAAATAATATTCATTAGGTTTGTTGTTAATTTCGGTCTCTTTAGGAAGTCTTCTTCGGTCATTGTAAGTCATAAGACGTTAAAAATGTAGATTTGAAATTTATTCGCGAAGAAGGTTGCTCATAAACAAACACTATTAGTAATTTTGAGATACTTAGAGTTCTAGATCCTCATTAAAATCCGTCTGATATTCAATCATTCATCTTTCTAAGAATGCATAA…
FIM1_857	yxeK	GCTGTACTGTGGTAAGTGGGCAAGTTTTTAAAATGATACATTGTTTTCTATAGACCAGAATTAAAGTCCTTCAAGACACTACAGTAATATCCATTTCTTTTATTCTCATAATAGCAAGTATATCAATGATCAGCTTATTGCCATGAGACAGTTGAACCATATAAAACCGGGACCAACACTGTCACTGTAACAGCACTGGCAACTTCCCTTAACAGGATTTGCTTTTAATATTCTCTATTTATTTCAAAATTTTGATCTATTATAGTAAAGCTCAATCTCTAGAACACT	GAACAATAACACACAAGGGGAAAGGTCAGAGTCTCAAGCGGCGCACCAATTAATGAAGAAGTCACTTTTTTATTCACCTTTGAACGCCATTAGCATTCCAAAAAGAGAAGAGCAAACCCGGCAAGGTTCTTAGAACTAGAAGAACGATATTAATCCTCTAAAACCTTCATAATAATGATGGTAGTTTGAATTCATTTGGCCATTAAGTGTATGTACACCATAGGACGATAAAAAAGGTAAAGCCCGTATAATTTCATTCAAGTCGTAATGCCCGTATACAGCCTGCTCCTGAAAACAGACAAAACTAATAATGCATATTTTCACTTAACGAACATAAAGTAACGTGATTATTATCTAGAGTTGTATTATTGGTTTGCCTTTTAAAACTTCGGATGATGA…
FIM1_858	FRE4	-	GACGTGAGATCCTATAATCTCATAGGTTTCATATTCACCTCTTATTTCTGGATACTTCGGCTCTGTCCTCTAAATTTTCACTTATTTAGAATTGATTCTATTGAATTGGTTTTTGTCATAATTAATATAAAAGATCGACACATAATCATCATGTATCAGCATCGAGTGGTTAAAATTATGGGGAAATTATAGTCAGTTTTTTCTTATATTTATTCCCATTAATCTCAGTTGGTTACATAAAACCAGAGAAGGTCAACGTATTAGTGTTGCTTATTTTAACAAT
FIM1_859	ADY2	GGAGAAACGAAAGGATGACATTCCCTTATTTTATATCAGCCACAGCTGGCTATAGCTGGCTATAGAAGGCTATATCTGGCTATGGAAGGCTATGGCATGGCAAGGTATGGCTATTGCCGTATCGAAGACTAGTTATTTTGTAGTGTATATAAGGGCATCGAATACCTTTCGGAAGTAACCCTTTTGTGTCAGGGAAATAAATATTTATCTCGGTTGTTGTTTGAGGAGTGGAGTATACCTACCACAGTTTTCATTTATCCAAAAGATCCGCTCAGTAAGGAAGTGGGCTTGGTATTAAGCGCTTAAGCAATTACAAAAGAAAGAA	GGAGAAACGAAAGGATGACATTCCCTTATTTTATATCAGCCACAGCTGGCTATAGCTGGCTATAGAAGGCTATATCTGGCTATGGAAGGCTATGGCATGGCAAGGTATGGCTATTGCCGTATCGAAGACTAGTTATTTTGTAGTGTATATAAGGGCATCGAATACCTTTCGGAAGTAACCCTTTTGTGTCAGGGAAATAAATATTTATCTCGGTTGTTGTTTGAGGAGTGGAGTATACCTACCACAGTTTTCATTTATCCAAAAGATCCGCTCAGTAAGGAAGTGGGCTTGGTATTAAGCGCTTAAGCAATTACAAAAGAAAGAA
FIM1_860	KLMA_20010	AACCAAAGATTATAGTTTATAACTAAATTATAACTAAAACCAAACCAAAATCGAAACTATAACCTTTTTTACCTCACCATCCTTTTAAAAGTAAGCA	AACCAAAGATTATAGTTTATAACTAAATTATAACTAAAACCAAACCAAAATCGAAACTATAACCTTTTTTACCTCACCATCCTTTTAAAAGTAAGCA
FIM1_861	MNT4	GACCGACCATCCGTCAAGCCTGATTCATATCCTCGTTACCACCCGGTGGAGGTGCTTCGAATGGTTGGAGAGTAAAAGGCACAGGCACAGAATAAAAGGAGGATCCAGTCTGGAGCTTCAGAAGCTATTATCAAA	GACCGACCATCCGTCAAGCCTGATTCATATCCTCGTTACCACCCGGTGGAGGTGCTTCGAATGGTTGGAGAGTAAAAGGCACAGGCACAGAATAAAAGGAGGATCCAGTCTGGAGCTTCAGAAGCTATTATCAAA
FIM1_862	yciC	AGATAACTACGAGGGTTATTCGTGAAACAAATGGGGTATGGAGAAAATATTTCGCCATTTGACCAGGAGAAGTTCGTGGTACCAAAAGTGACTATTTAATACGGAAGAGAGATTAAGATCGATAGAGTGAATTTATCTTTATCTCTCAACTTAATAAAGTAAATTTCTATATTATTTTTCTGGTAATAAACTAATCACAGTAGCTTAGGTCCAATCCAATCGTA	CCGGTTTTCGAACGTGCATTGTTTGTTGTTTACTTTGTTATTGTTTTTTTTTTTTTTTTTGCATTGTGTGTGCTTTCTGAGAACCCCTTACCCAAACTCGGCAGAAGAATCGCCAGCCTAATCGGGAAGCCGTATCTTCTCTTGCAGGGATCCCGAACGAAACATGATGATGTTGGACGAGTAGAAGATAGCCACTTTTCGGGAATATTCGCGCTCGATATCTATATCCACGGAAGCTCTCGTCGGAGGGCCTCGTCGGATAAAAGTTAAGCCGGGGTTTGACTAAAGTTTTGCACTGTACGAATTTAAGCAATACCCTCCCCCTCCTTTTACGATGCGATACCCGAAGTTAGTGGGAGTTATTCCGAATTGTTAATCACGTGATTTGAATGTGATGTC…
FIM1_864	KLMA_20013	AATTGTGTGTGAGTTTGTCAGTGCGAGTGTTCCAGATCCCACGCAATCTTCTCCAGAATATATAATTTTCGTTTTCTCCAAAGACTTATCTCATTGGAGCTTGGAAACACGTAGGCATTTTCAACCGTTGTTTCCATATCAGCTCACAATTGACAAATTTTACTCTAATCGGAATAAGAAGCAAGAGGGACGATCACACAAAAAGCAACAATTTGTGGTGGATAGCCCTTTGATTTGCCTGTCAATTTCGTCATTATACTCGCCCGTAAATTATTGCTGCAAATCCAAACGGTGCCAACAGAACGAAGAACTTCTAGAACGGCAAATATTTCAGAGTGGATAGAGTTTTAAAAAGAGTATTTATATACTGGGGACGCGTGCCAAGTCAGTACTTGAGAA…	GAACGGATAGTGGAGGGTTTGGTGTGTTCGGCAAGAACGTTTATTTTTTCGATAGTGGGAATTGTGTGTGAGTTTGTCAGTGCGAGTGTTCCAGATCCCACGCAATCTTCTCCAGAATATATAATTTTCGTTTTCTCCAAAGACTTATCTCATTGGAGCTTGGAAACACGTAGGCATTTTCAACCGTTGTTTCCATATCAGCTCACAATTGACAAATTTTACTCTAATCGGAATAAGAAGCAAGAGGGACGATCACACAAAAAGCAACAATTTGTGGTGGATAGCCCTTTGATTTGCCTGTCAATTTCGTCATTATACTCGCCCGTAAATTATTGCTGCAAATCCAAACGGTGCCAACAGAACGAAGAACTTCTAGAACGGCAAATATTTCAGAGTGGA…
FIM1_865	KLMA_20014	AGAAGAACAATACAAGTGCTTAAAGGCAGGTTGAAGATTCCATTGGTATTTTGAACAGGCAGTAATAGTT	GACAGAAGAACAATACAAGTGCTTAAAGGCAGGTTGAAGATTCCATTGGTATTTTGAACAGGCAGTAATAGTT
FIM1_866	YUH1	AGTAAAGACATAATTGAGAACGCGTTTGAAGGGTATAACAACCTAGTGAATGAATTGATCTGTCTTTGAAGGTGTCCTCAAATTTTTTAGGCTATTCTAGTTATTCCCAGTTGTG	AGTAAAGACATAATTGAGAACGCGTTTGAAGGGTATAACAACCTAGTGAATGAATTGATCTGTCTTTGAAGGTGTCCTCAAATTTTTTAGGCTATTCTAGTTATTCCCAGTTGTG
FIM1_867	THP3	AAAAGATAGAAGACTTAAAAGTTCAAAAGCGTTTACGGGATTAGAGAAGCTATTCGTTCTTCACATTGGGGTGTTAAGTACATACCGTATCTTAGACACTACTACTTGGGTAAGTTTTAGTGAT	AAAAGATAGAAGACTTAAAAGTTCAAAAGCGTTTACGGGATTAGAGAAGCTATTCGTTCTTCACATTGGGGTGTTAAGTACATACCGTATCTTAGACACTACTACTTGGGTAAGTTTTAGTGAT
FIM1_868	uch2	TGTATTGGATTCGAAATCACTCTGAGCGATA	AGCGATA
FIM1_869	AIM25	GCTTGTTATTTATCACAACGAAGTTGGCTGACCAAGAGTGAAGAA	GCTTGTTATTTATCACAACGAAGTTGGCTGACCAAGAGTGAAGAA
FIM1_870	PPH3	GTAGAGGAGATTCATATAGCTACAGGAATTAGTAGTGATATATATTCATTGTTCTGTGATGGAATTTATGCTTTAGAGCATTGAGTTATAGTATTATTGTTGTTGAATTGTTGTGCGTTTTACCGCAAGAGAAAATAATAGGAAAGAGAAAGAGAACTGTACAAGAATACACTGACTAGAATAAACTACACTAGGGTATATCATACTAATTGGGTTGTGTTTGGTCTTTGATTTGATTTTGTTTTGAATTGTAGTTTGAGAAGATAGTAATAAACCAGTAAAT	TTCTGTGATGGAATTTATGCTTTAGAGCATTGAGTTATAGTATTATTGTTGTTGAATTGTTGTGCGTTTTACCGCAAGAGAAAATAATAGGAAAGAGAAAGAGAACTGTACAAGAATACACTGACTAGAATAAACTACACTAGGGTATATCATACTAATTGGGTTGTGTTTGGTCTTTGATTTGATTTTGTTTTGAATTGTAGTTTGAGAAGATAGTAATAAACCAGTAAAT
FIM1_871	KLMA_20020	AAAATAACAAGGTTATTCCAAGGTCAAGACCGAAATAGAAATAAAGGCTAGTTCAGATAGGGATACACTATCA	GAAATAGAAATAAAGGCTAGTTCAGATAGGGATACACTATCA
FIM1_872	SPT15	GAGATTTTGTAATAGTGTTGATTCACTATACTGTGTGGTAACTTTAAAATTGTCAGAGGCGTCGCTTTTAAGCGTTTGAACATAGTTTTTGGACAATATAAAATAGAAAAGGTTAGACGGAACAAGAGAGTTGGAATCACTACAGAAGATACAAATTATTGAACC	GAGATTTTGTAATAGTGTTGATTCACTATACTGTGTGGTAACTTTAAAATTGTCAGAGGCGTCGCTTTTAAGCGTTTGAACATAGTTTTTGGACAATATAAAATAGAAAAGGTTAGACGGAACAAGAGAGTTGGAATCACTACAGAAGATACAAATTATTGAACC
FIM1_873	SCC4	AGCCCAAGTTTTGCAGCCGGAGTACCGTTAATGTTGAAAGGAGGAA	AGCCCAAGTTTTGCAGCCGGAGTACCGTTAATGTTGAAAGGAGGAA
FIM1_874	TPS2	AGCGCAACCTCTGCTCTCTATTGCTAACTCTCTCGTGTCACTCATTCTACTCTCTCTCTTTTTTTTTTTTCTTTAGCAAATCCTATATAAGAATAAAGCACCTG	GACGTGTGTGTTTCTTGCAATATCCAATCTCGAGCGCAAGTCCCCCTTGCGCAGCTGGTCCCAACTCAACTCGAGCGCAACCTCTGCTCTCTATTGCTAACTCTCTCGTGTCACTCATTCTACTCTCTCTCTTTTTTTTTTTTCTTTAGCAAATCCTATATAAGAATAAAGCACCTG
FIM1_875	-	GTTGGGGCTGCTCAGCCTCGTTGGGGACACTATGGACACTATGGACACTATGGACACTATCCCCGGTAAGTTGGGAGGGGAGGCCACAGGAAATAGTCATGTCCGGGTGATACCAAGGGCCTTGTCCGGGTGATACAGAGGAGTTTTGTCCGGGTGATGCACGCTGGTATTTTTGGTCGGAAAACATTGTTCCGAAGGTGTGGTCACGTGATACTATCACATCTCTTGCCTCCCCATATCTGTCACCGCCGCCTGGCCCAGTCTCTCTCTCTCTCTAATGAATGAAGACCCCCAAGTGAGGCTCCACTTCACTCCACCTCCCCTCCCCTTACGTTTCTCTGTGATTCCACCACCTCTTCTGGAATGTCGTAATGGAACGGTACATGGAACTACAAAAAC…	CCGAGCGGACGAAACGGAGGGAAGCAGGGAAGCAGGGGTATAGAGGCGGCTGAAGGAGGTCACGTGGGTGGAACTTTTGTCTTTTTTTGTTGTTTTTTGGCGGCGAGTTTCGGGAGGAAGGGGTTACGGCCGAGTGCAGGGGGACCGGGTTTTTTTTTTTTTGGTTTTTTTTTTTATTAAAAGATATTAATTAATTATTTTTGGTTGGGGCTGCTCAGCCTCGTTGGGGACACTATGGACACTATGGACACTATGGACACTATCCCCGGTAAGTTGGGAGGGGAGGCCACAGGAAATAGTCATGTCCGGGTGATACCAAGGGCCTTGTCCGGGTGATACAGAGGAGTTTTGTCCGGGTGATGCACGCTGGTATTTTTGGTCGGAAAACATTGTTCCGAA…
FIM1_876	IPT1	AAGACAAGACTCATCTAGCAGACTACGTTCAGATATCCCTAGGTATATCCCCAGGCATTCCATTCCCCAGGCATCCACCCTACAATACACTTTTTTTTCACTGCCACT	AGACTACGTTCAGATATCCCTAGGTATATCCCCAGGCATTCCATTCCCCAGGCATCCACCCTACAATACACTTTTTTTTCACTGCCACT
FIM1_877	LSM5	AAGGCAGAAGTTCCAACTATAGGTTATAGATACTAGCTCGTTTAAAGACAGGAGAAG	GTGACCATGCCAGTTAGCTAGGGGGTGTCAATATGCTACCAGTTGGCACCGTCTAGCTTCGCCAAATGTCCTTTTCGTCGTACCAATACAAGATAACATTTGGAATAGTCATTTCGTACAAAGCGAGTAGATGCGATACAGACTTGTATACACTTGGATAAAAGTGCCTGAACGACTGATATTGAACTGGTAAAGTTCACTATAGCCATCTTTCGATTATTCTCTAACCAGATCCAGATCTCCAGCCCGCGATAGGGGTGGTTTCAACGGCTCTTGATGTGCTCAATCCTCTTTTATTTCTTTGTATTCGTACCAAATCCTATGTAACATCGGAAAACTAAAGCTTTGTTTTCAATCGATGCCAGCTTTTACATATATATTCAAAGAGAGAGGCAATAT…
FIM1_878	PAA1	AAACAAGGAGTTACATCGGGTTTTAACAAGCTAATTGACTGTTGAGAACATCTTATAATCTCTGGAGATAGTGCTTAGTGATACTTTGAAGAGTGTAAGCAGCATTTTCAGGAGGTTTATCTAGTCATATCAAACAGTAATTGAGTTTGTTACACTACGCAAAAGAATTCAACAAAAATTCAACAGGAAAGAGATCAGAGACTAGTATAGATCAGAAATCAATCGTC	GTTGAGAACATCTTATAATCTCTGGAGATAGTGCTTAGTGATACTTTGAAGAGTGTAAGCAGCATTTTCAGGAGGTTTATCTAGTCATATCAAACAGTAATTGAGTTTGTTACACTACGCAAAAGAATTCAACAAAAATTCAACAGGAAAGAGATCAGAGACTAGTATAGATCAGAAATCAATCGTC
FIM1_879	KLMA_20027	AAACACTAAGCTCCTCCAAACTTACCACACACGCAGTTTACCAAAT	AAACACTAAGCTCCTCCAAACTTACCACACACGCAGTTTACCAAAT
FIM1_880	DOA4	AAAGAGCTCAACAAGCACATCATCGTGAACCGTACAGAAGTGATATCTGTTGCAGTTTCGACGGATAGTCCAATATATACGGTCATTAGTTCATAAAGGCTGTCCTGTAGCCTAGGAAAATCTGATTTTGTGTTGTTGACTAATTACCAACTGGAATCAAAGACAGGTATCATTACATTACACTTAGTGCAATATAAACTGTGAAGTATTGTGCTAGGATAGGAATAGAATA	AAAGAGCTCAACAAGCACATCATCGTGAACCGTACAGAAGTGATATCTGTTGCAGTTTCGACGGATAGTCCAATATATACGGTCATTAGTTCATAAAGGCTGTCCTGTAGCCTAGGAAAATCTGATTTTGTGTTGTTGACTAATTACCAACTGGAATCAAAGACAGGTATCATTACATTACACTTAGTGCAATATAAACTGTGAAGTATTGTGCTAGGATAGGAATAGAATA
FIM1_881	DOS2	GGGGGTCGTGAAATTGACTTGTATTTGGGTTTAATAATTGCAAGAG	GATCAAACAAGACCAGGGGGTCGTGAAATTGACTTGTATTTGGGTTTAATAATTGCAAGAG
FIM1_882	OCA6	GACGCCAATAGTACTTGTGGTAAAGAACAAATTAAGCTTTCCTAGGTCAGTTTCATAGTACTGAAATATCCT	GACGCCAATAGTACTTGTGGTAAAGAACAAATTAAGCTTTCCTAGGTCAGTTTCATAGTACTGAAATATCCT
FIM1_883	DDI1	GATATCGCTTCATGTATTAAGCCTTATTAGCCAAGCCTCCAAGCCTCCTCTTCACTTTTTACTTGGTAATTCCCCTGTTTTCTTGATAACATATACTAAAGACACAAATCTCTGGTTTATTTTATGCCCTTAGCTAATTACATTAGTAAAGTGGCAAACTGCAAGAAGAAATAACCATTGAAAGAACAGTTTGGTATCGACAATAAGTAGCA	-
FIM1_884	MAG1	AGGCTTGGAGGCTTGGCTAATAAGGCTTAATAC	AGGCTTGGCTAATAAGGCTTAATAC
FIM1_885	COX15	GAATAAGGACCATAAAGCTTAGTGAAAACAAG	AGTGAAAACAAG
FIM1_886	PIM1	AACTGTAAGGCGTCTTTGCTGGGCGAATTATCAGTAAGAACCGTACTATCGAAGTAGGAGGTGTGGAAAAT	GGCCAACTGTAAGGCGTCTTTGCTGGGCGAATTATCAGTAAGAACCGTACTATCGAAGTAGGAGGTGTGGAAAAT
FIM1_887	HAP3	AAGGCAGGAAAGAGCAAGACAGGATTATAGTAGCCACTACAAGCATACACG	-
FIM1_888	RFT1	AGCCATCCAGTGGTAAACCTGTTGCCTATTGCTTTTAACGTGGCATTGAGATATAATAGAGGGTCCCATCGTACACCCAAGAGGAGCA	AGCCATCCAGTGGTAAACCTGTTGCCTATTGCTTTTAACGTGGCATTGAGATATAATAGAGGGTCCCATCGTACACCCAAGAGGAGCA
FIM1_889	APN2	-	GGCCGTAAATCAGATGTTTCTATATAGAA
FIM1_890	POP8	GTCGTGGTAATCATTTCGATACTTACATAACTTGCGTTCTAAGTGTAAAG	GTCGTGGTAATCATTTCGATACTTACATAACTTGCGTTCTAAGTGTAAAG
FIM1_891	VPS10	AGTCAATAAAAGAGAACCACCCTAATCAGAATATAGGGTTTTGAATAGCTGGTTAGT	AGTCAATAAAAGAGAACCACCCTAATCAGAATATAGGGTTTTGAATAGCTGGTTAGT
FIM1_892	FUS3	ATACATATAGGTGTATATAAGATGGGATATATTGGATAAAGTGGAGGAATGAGACAGGTGGAAGAAGAGATGTTTGTTTGTGTGTGAGGTGGTTGTGAGTAGAGAGACCCAACGGCC	-
FIM1_894	ACH1	GACGCCAGATTGATTTGGTTTCGTGTGCATACTGAGGCCAGAATAGAATCGAAAAGCGAAAGTATAAGTTCGGACCTTTATTTTTTGTTCCATTAAGAAACGAACAAGCAGACAAAATAAAGAAAAAAGGTGTGCAGTGCAGTGCAAAATCTTAGATACAGCCAGCAGTGATAATAATATAGAGAAAAG	GACGCCAGATTGATTTGGTTTCGTGTGCATACTGAGGCCAGAATAGAATCGAAAAGCGAAAGTATAAGTTCGGACCTTTATTTTTTGTTCCATTAAGAAACGAACAAGCAGACAAAATAAAGAAAAAAGGTGTGCAGTGCAGTGCAAAATCTTAGATACAGCCAGCAGTGATAATAATATAGAGAAAAG
FIM1_895	KLMA_20043	AAGCAGTTACAGCTCCACAAACCGGTC	AAGCAGTTACAGCTCCACAAACCGGTC
FIM1_896	KLMA_20044	AGAACCCTAGTATACCAAGTGATCCTGGTTGC	TGAATGTTGAATGCCAATCCGTTGGTTGCCTCGATCAATTGTCTTGGTATAAGCTTGCCGAAACTCACTGCAATGAGCATATTGAAGTCTGCAGCTGGGTTGTCCAAAAGTCCGAGCAGATCTTGTCTTGAATCGCACTTAATAACTGGTGGGAGGCCAAGTGAATCATTTACAGCCATAATTGGTACTTCTCTGATCTCTGAAAGATATCTCCCACATGCCTTGGGAGATCTGGTTACCACTTGCAGTGATGCAATATCATTTGACTTTAGTAGCGAGTGAAGCGCAGTAAGTGAGTGCGATGAGTATTGGTCCGAACCGAAGAATAGGACTTTGAGAGCACCCTGTCCAAAACCAGCAGTCCTAGAAGTTGTGTACAGTCTTTTGAGGTACCACATG…
FIM1_899	RRN6	AAGATACTTCTAAAGGACCCAGCTATCAGTAAAGCTGTTACTTCTTTATCCAATAATAT	-
FIM1_900	CWH41	GCGGTCAATTCCATTCTCCTCACTTCCAATCGTTGAAGAAT	GCGGTCAATTCCATTCTCCTCACTTCCAATCGTTGAAGAAT
FIM1_901	SCW11	GAAATAACATCAGCCGATTGATAGACTATTAGTGCATTTGTTGTTCACCATACTATATTATTTGTTATACA	AATAACATCAGCCGATTGATAGACTATTAGTGCATTTGTTGTTCACCATACTATATTATTTGTTATACA
FIM1_902	MIOX5	CAATAGCCAATAATCGGAATTTAGAGAGTTCAATAACACATC	AGCCAATAATCGGAATTTAGAGAGTTCAATAACACATC
FIM1_903	CGR1	AGGGTATAGCGCGCTGAA	AGGGTATAGCGCGCTGAA
FIM1_904	-	-	ATAGAAACCGTAAAGATTTGTATTGGT
FIM1_905	KLMA_20052	AAGATATTATCGCGGATACACGGTATATTAGTTATAAACACAAACGTTAGCAAAGTGGGAACA	AAGATATTATCGCGGATACACGGTATATTAGTTATAAACACAAACGTTAGCAAAGTGGGAACA
FIM1_906	RPL30	AGACCGGAGTGTTCAAATAGATATCACCAGTTAAAATACACAGAGATGGTCAGTATAGATTGAATTTTCTGCAGCAGAGACAAATGCCATGCGTTCCTAGCGATGAGGCTAGCATTTAGCTAGCCCCCACACACCAAGCTGGAATCACGAGCATTTTTCTTGGTACGCTACCATAGACAAGCTTGAGCTTCTTACTAACAATCATCCTAAACAATTTACAATGTACCATTGAGCGAGAAAGCCCCGGTTTGCCCCGGCTTGGCCCGACTCG	AGACCGGAGTGTTCAAATAGATATCACCAGTTAAAATACACAGAGATGGTCAGTATAGATTGAATTTTCTGCAGCAGAGACAAATGCCATGCGTTCCTAGCGATGAGGCTAGCATTTAGCTAGCCCCCACACACCAAGCTGGAATCACGAGCATTTTTCTTGGTACGCTACCATAGACAAGCTTGAGCTTCTTACTAACAATCATCCTAAACAATTTACAATGTACCATTGAGCGAGAAAGCCCCGGTTTGCCCCGGCTTGGCCCGACTCG
FIM1_907	RPL24	AAGCCAATCGAGTGAAAAGGTATGACCCAATATGTTGAGCAGTGGATGCGTCTCGGGTTAGCAGACATCAGAATTGTGAAGATAAGCTGGGGGATTTGTTGTGATTAAAAGAAGTTGCGAAATACTGCCAGGATATACCAGGATAACACTAGGATAACACTAGGATATACTATCAGGATTCTACCACGTACCAGAGGACACGTCAGGACATATATATATTTCCAAACTTGGCCGGAATAAGTTGTATCACCAGGAGGAAGATATATTATCAGAATAGAAAGATTACTTTCCAAGTATTGCCAAATAAAACCAAACCAAACACAAGTTTCACATCGTCTTGTCTTCGCTTGGATAGTCGCAAACCTAGATATAAGCATTGCTTTCCCTCGTTATTATTAT…	CAAGCCAATCGAGTGAAAAGGTATGACCCAATATGTTGAGCAGTGGATGCGTCTCGGGTTAGCAGACATCAGAATTGTGAAGATAAGCTGGGGGATTTGTTGTGATTAAAAGAAGTTGCGAAATACTGCCAGGATATACCAGGATAACACTAGGATAACACTAGGATATACTATCAGGATTCTACCACGTACCAGAGGACACGTCAGGACATATATATATTTCCAAACTTGGCCGGAATAAGTTGTATCACCAGGAGGAAGATATATTATCAGAATAGAAAGATTACTTTCCAAGTATTGCCAAATAAAACCAAACCAAACACAAGTTTCACATCGTCTTGTCTTCGCTTGGATAGTCGCAAACCTAGATATAAGCATTGCTTTCCCTCGTTATTATTA…
FIM1_909	NAT2	AAGGCGTTTGTTACTGTGTTTAAACGGTAGCGGAACAGTGAAATTTCCCTTCTATATTAATACAGTGGTC	AAGGCGTTTGTTACTGTGTTTAAACGGTAGCGGAACAGTGAAATTTCCCTTCTATATTAATACAGTGGTC
FIM1_910	KLMA_20057	CCGTCTATCCCACTTGAATGGGTACAAAACACAAAACGATGAATGAGATGAGATGAGCTACCAGCCTTTATTGTGTCACACGGACATCTCCGTACTTTTTTTATTTTACTTCTATGAATCGACTTTCCCTGTTATCATTGCCTACAAAGGGTTTTTACTTTTGTTTTTTAAAAAAAAAAAACGAGAGAGAGAGAGAAAGCCAGCAGTAGTAGTGCCTATAGTAAGGCCGATGTCCCCTAACGGCGGATGCGCGCACAGAGGGAGAGTTTTCAATTTTGAGATAAGATCCTTAGGGAAGAAGAAGTAAGTGATTATTGAGCATATGCGCGGACTACTCCAGCTAACAAGGAAAAAAGTATAAAAGGTGGATCTGGCAGAGGAGGATGTGTTCCATACACA…	GATCTGGCAGAGGAGGATGTGTTCCATACACAATGTCAGGTATATGTATGAATCATACAGACACACACACCATAAAATAAAAACTAACTGAAAGCGCCCCCGCAAGTTTAATAATATACCAAACCCGAAATT
FIM1_913	MIG1	AGGAACCAGAAACCAGAAATTAAAGGCTAGAAGAGTGATAGTTATAGGCTAGAGAGTGATAGTCTAAAGACTAGTTTTCAAAAAAAATTATACTATACACACACAGACACCCATATATTCGGAAGTCGGTTTACGGTGTAAAAAAAAAAAAAAGGCAGCAGCAGCAGAAGAAGAAGAAGAACAAGAAGAAGCAAAGGACCATAAGCATCCGAAGAATAGAAAAGTCGAAAAGAGAGCAGACGAGATATAAAATAGAGGATATTGTCAGAAGCGAGGAATAGTGACAGTAGTAGTGTATTTATTTGGACGAGAAAAAGGTTGTAAGCAAAAAGAGGTCCAAGTTCAAGGCATTTTAATATAGCTCGGAGCACTTACTTCCGAGGACGAGTAGAGAGAATA…	AAGGCATTTTAATATAGCTCGGAGCACTTACTTCCGAGGACGAGTAGAGAGAATAGGT
FIM1_914	PRP24	-	TACTTCACGTGATCTAGCATTAAACCTTATTATATCACTTATATTAAAGCCAAAGAGATGATCTCTCTCTCTCTTAACACAATTACAACAAGAGATAAACAGACTAGCAGCCGTAGGTACACCAATCAACTCCACTAGCAGCGGTGAAAGAGACAAGAGGGACCAAATATTCACATTCTAC
FIM1_915	NUP188	AAGAAAGAGCTAGGGCGAGATTGTAGGTAGTGTTAGGGATCGTAAGGT	AGCTAGGGCGAGATTGTAGGTAGTGTTAGGGATCGTAAGGT
FIM1_916	PPA2	GAAGCTACGCCTCACGCCTCACGCCTCAAAATCCAGAAGGAAACCTACTGGGCAATTAACTACATTACATCAGATCAGATCCAAC	GAAGCTACGCCTCACGCCTCACGCCTCAAAATCCAGAAGGAAACCTACTGGGCAATTAACTACATTACATCAGATCAGATCCAAC
FIM1_917	RSN1	AGATATCTCAGATCTGAATTGTAATTATTAATCATTATCATCATAATTAATACACCATCTGATCGACAAGTGTCTCA	AGATATCTCAGATCTGAATTGTAATTATTAATCATTATCATCATAATTAATACACCATCTGATCGACAAGTGTCTCA
FIM1_919	KLMA_20065	AACCCAAATATATAATAGATAGGGGTTTTTATAACAGTTATATACACGCTTCCCCGCACTCTTTATAATACACGGGTGCTGTAGCGACCGACTATAAAATTGGATCCGCCCCCAAATCCAATTCACCAACTAATAACTCTTTGGCCTGGCACTTCCCTTTCCCTTTTTCCATCTTTATCGGTCCGTTTATTATATGACAAGCAAGACGTATTTGTATATTTGACACTATTAAGACTGTTAATCCAC	-
FIM1_920	CAC2	AAAAGAAGGGTGTTTAGTAGGTGGTTTGCACGGTATATTGATAGTTTGGAGTGTCATTCGATAAGAGAATTATC	-
FIM1_921	CUE1	AACTAGAACAGAAGTCGTTCTTGGTCTCAGGGGGAATCAGTTGTGTGAGCCCAGAGAGAAACGTGTTGACAATTAGGAT	ATCAAAGAAGCACCAAATAGGCAGCAAAGAGGCACCAAATAGGCAGCATAACATGGCCCCCAGAACACACTCCAACTCGGAATCGGAATCCAAGGGCAAATCGGAGTCCAAGAGCAAGTCTGCTGCTCAATCCGGATCAGGCTCGTCCACCAGAGCAGGTGTCAAACAACGGCTCTCTTCTGCCCAGCAACAGTACCTCAAGGACCTCGCCAAGAAACACATACACAACAACCACCGCAAGAACACCCCGCTCGCCAACCCAGTCGACTTCGAACAGTACTCAGACGACTTTCTAAGGCGATACAAAGACAGGTTCCAGCTCGATACTCCAGATAACTTGTCGATACAGGGCTATCTCTTGAGCTCGAACATCGGGAAACACACGTACTCGTACAAGCG…
FIM1_922	SAP30	ATCAAAGAAGCACCAAATAGGCAGCAAAGAGGCACCAAATAGGCAGCATAAC	AATACACAGGCAATGGGTCAGGGGCCCAGGGGCCCTGGGCCCTTGACCCATGGCTCCTGGCATGGCCATAACCTTCCCTTTTTCTCCCCCCATCTCATCATCCTCTACAAAACCTTAAATATCCAACCTTTATTATATATAACAACTACTATCACAACTACTATCACCATTGTAAAAGCAGAGAAGAAGCATCAAAGAAGCACCAAATAGGCAGCAAAGAGGCACCAAATAGGCAGCATAAC
FIM1_923	KLMA_20070	ATGCTAAACATGGGGGATATATTTCTGGTTTATTATTCCCTCTCCTCTAACTAGTCGCTAATTATTTATATACATCTCTCCAAATATAAGTTACTCATTGGGTAATCAAGAGGCCCCTGAATAAGGTTGCCC	ATTGCAACAGGCCATTCGTGGGACGAAGTGGGTAGAATTATGAACTCCTATCTCTTTGAGAGAGGAATTTGGTGGACAAACAGCTACTTTTACGACAGTGAACAGTGCTACGACCTTTTTGTAATCTATTCCAAAGGATGTGCTGACCCTGCTATAGAGCCGTTTATCGAGCAAGCTAAAAGCAAGCTGGCTGAAAGCCTGGCCCAACGGTGGGAGGGAATTGGGCTTTCGGGAGTATAGATGCTAAACATGGGGGATATATTTCTGGTTTATTATTCCCTCTCCTCTAACTAGTCGCTAATTATTTATATACATCTCTCCAAATATAAGTTACTCATTGGGTAATCAAGAGGCCCCTGAATAAGGTTGCCC
FIM1_924	KLMA_20072	ATGCTAAACATGGGGATCTTATTTTTAGCTGTTAGATAATGTATAATAGTTTCTTGATAATATATAATAGATGCTAGGCAATAGATACTTCTTGGAATGGATTCAATCGGTAAAACCCTGGTCCTGGTATATCTAAGCCTTATTTCCTAGTGACACCATATCTGGCGCACTAGATGACAGATTTTGTCCGGGTAATAAATCATCGGGACAGAAATAATTAATAGGGTAAAAAGCTTTCCAGTTAGATCTATAACATAGATTATAGATGTTACTTTAGACTGATACTGAGGGAGACCTGAGACCTGGCACCACATTTCCTGTGTAACCAGTAATACCACCAGTACTACCCA	AGTGACACCATATCTGGCGCACTAGATGACAGATTTTGTCCGGGTAATAAATCATCGGGACAGAAATAATTAATAGGGTAAAAAGCTTTCCAGTTAGATCTATAACATAGATTATAGATGTTACTTTAGACTGATACTGAGGGAGACCTGAGACCTGGCACCACATTTCCTGTGTAACCAGTAATACCACCAGTACTACCCA
FIM1_925	KLMA_20073	GCGCCACCTTCTCTGTGGAAGCGTAGTTGTAAGTGAACGCTGTATAACCATTAATACCACCACCCAATACCCC	AGATGAGAAGATGATATCAGTTTCAGTTGGATTTACATTATATATTGTTTTCAAGCAACTACCATTACACTCCCCAAAGTAATGAGAGATGAGTAAGTGTTAAGATGTGCACTATCTGGCGCATCGCCAGGCGTGCTTTACTCTAGATCCATTCCATGTGTGAGTATGAACAAGAATATTGTCCGGGTAAACTAGAATAAGAGGGTAAAAGATCTTCAGTTGGATCTGAAGATTACTTCAGACTGATACTAAAGGAGACCTGAGACCTGAGACCTGACCTGAGACCTGGCACCTGGCGCCACCTTCTCTGTGGAAGCGTAGTTGTAAGTGAACGCTGTATAACCATTAATACCACCACCCAATACCCC
FIM1_926	TSL1	GGGGAGTGTAATGGTAGTTGCTTGAAAACAATATATAATGTAAATCCAACTGAAACTGATATCATCTTCTCATCTAAGCGATTTGCTTGTCGAGTCCCTACAACGTTGTCTGGGGCGAGGTATATCATGCCAATTGGAAGTACCGGGACTAGGACTAGGCCCACTTGCCCTATAATCTCTGTATACCAGGCTCAGAAGTACATAGTCACTGCCTATGTGCCCCTCAGTTTCTATTTCACAGTGCCAGCTGGTGTAGTCTACTCTTCAACTGGGGCGTCAGATATCAATACCATACACATGCCAGGATTTTGCAAGAGCAGGGCCACACACATGCAATTACACTCATTCATTAATGCAGGCCCCCACCAGGACCCAGGGTGTAGCCCAAGGTAGAGCTTG…	-
FIM1_927	TIF11	ATCAAACAAGCAACATCTAAACTTCAACC	AGAAAACCATCAAACAAGCAACATCTAAACTTCAACC
FIM1_928	NIPA2	GAACAACAACACTACTCGAGCTATGAGAAAAGTTATACAATGTATCATTATATACCACTGGCGGGGTGGCTGCTATACCTACTGCTCCACACACACACACGCACACGCTTCATCATCATCATCTTCTTCTCATTCTTATTCTTTTCTAACCTTAATTACGTATTAACATGAATTCTTTCTTCAAATGTAAAACGGCTGAGCTCATCGCTTTAAATAGAAGAAACACGGAGAAGTAAAGGTGAAAAAGGGACCCAAAGAACCACCGAATAAAGGGATTGCGAGGTGGAAATAGGTAGCTGGGGACC	-
FIM1_929	SIF2	GGCTTACAGGGGCGCTAGAGGGCCGAAACCAGTGTAGAAAGTCAAGAAAATAAG	GGCTTACAGGGGCGCTAGAGGGCCGAAACCAGTGTAGAAAGTCAAGAAAATAAG
FIM1_930	EXO84	AGATATACAGGACTAAAAACAGGGTCGTGACAGGGTCATACTAGTGCTATTAGCCAGTATACTAAGGCATAATCAAGTTTCCATTGAAATATTTACCAATTGAGGTGCTTTTAGTGACTAAAATAGGGTATAAAGTTGGATTAAGACCATATCCGAACAGAATAG	TCGTGACAGGGTCATACTAGTGCTATTAGCCAGTATACTAAGGCATAATCAAGTTTCCATTGAAATATTTACCAATTGAGGTGCTTTTAGTGACTAAAATAGGGTATAAAGTTGGATTAAGACCATATCCGAACAGAATAG
FIM1_931	FES1	GGACTAAACGATACCGGAAGACACCGTTATACTAGCCATTCCGTAGTGGAAGTTACATTTTGACAGTAAATAGGTATTAAAC	GAGTGGGACTAAACGATACCGGAAGACACCGTTATACTAGCCATTCCGTAGTGGAAGTTACATTTTGACAGTAAATAGGTATTAAAC
FIM1_932	EME1	AAAGCGTGAATATATCAATGGCCAGAG	AAAGCGTGAATATATCAATGGCCAGAG
FIM1_933	SEC8	AGTTCAATTGGCAAGCCTAATTACGGGTAGTACAGTCTCCCAAAACGATATAAA	CATTCCAAAGAATCTTTTTACTTTATAAAACTACGCACTTAATCATTTAAATAATAGATTAAAGAAGGGAAATCAAAGTAAAAGGGGAAGAGCAGTTCAATTGGCAAGCCTAATTACGGGTAGTACAGTCTCCCAAAACGATATAAA
FIM1_934	KLMA_20082	AGTTACGGGCGTATTGAAGCATTAGAATCGAAGTAAAATAGGACCAGAGTTCTAATATCTGCGCGATTTCCAAGGTGTTCAACTTTAAGGAGTGTTGCTAGCGCTTTTCATTACATATTGCAAGAAGCGATTATCAAG	GAGTTACGGGCGTATTGAAGCATTAGAATCGAAGTAAAATAGGACCAGAGTTCTAATATCTGCGCGATTTCCAAGGTGTTCAACTTTAAGGAGTGTTGCTAGCGCTTTTCATTACATATTGCAAGAAGCGATTATCAAG
FIM1_935	DAP2	AGTTTAGTAATCATTAGAGAGCGTTTTCGGTTCTTTAGGTTGTTGTTTTTAGTATTTGAGGTTTTTTCGAAGGCCAATTCAGCTCAATTGATATTTCTTGGCAGGTAATTTTGGGGAACTCGAGTGCTATTCCATAAATAGGGGAGTTTAGTTTTACAGAGTAGTACCA	AGTTTAGTAATCATTAGAGAGCGTTTTCGGTTCTTTAGGTTGTTGTTTTTAGTATTTGAGGTTTTTTCGAAGGCCAATTCAGCTCAATTGATATTTCTTGGCAGGTAATTTTGGGGAACTCGAGTGCTATTCCATAAATAGGGGAGTTTAGTTTTACAGAGTAGTACCA
FIM1_936	RPN1	AAGGAGAATTAGAGGCATAATAGCAACCGAAAGAGGCACATTCTGGTAAGAAATAAGGAATTGTAGCTTCAAAACAGTTGAAATTCAGGCCAAAGTGTTTAATAGAGTGTA	AGAGGCATAATAGCAACCGAAAGAGGCACATTCTGGTAAGAAATAAGGAATTGTAGCTTCAAAACAGTTGAAATTCAGGCCAAAGTGTTTAATAGAGTGTA
FIM1_937	VMA16	GCTTCAATTAAGAAGATTGACGTGTGAGGCTGCGAGGTATAAGCTGGTAATTG	GCTTCAATTAAGAAGATTGACGTGTGAGGCTGCGAGGTATAAGCTGGTAATTG
FIM1_938	THR1	AAGAGAAACCGTGGTTGTGAGAGCATTGGATCAGTTGGGGGGTTTCCAAGGGCCACAGGAGACCATAAAAAGCCGGTTTGGACGGTCAATGGCGGGCCTTCAGACCTATGGTGGCCTCTTTTGGACTTAGGTGAGTAGACTTCCCATATAATTATATAGCCCGGGTAACCTTTAATGACTCAATATGGAAAATTCCATCGCCTAAAGCTTAAGAACAAAGAATGAACAGATGACACAGGAAGTTTCGGACGATTACAGGGCTGTTGGTGGTTGGTGGCTGGTTTTTGGTTCACTTATACACTTTCCAAAACATACGGTATCATAGATAGTTATACTATTCTATACTTTTGGTGGAACCAGGTTTTAGAGTAGATAGACCAGATAGACAGAGAAACTGAA…	GTATCATAGATAGTTATACTATTCTATACTTTTGGTGGAACCAGGTTTTAGAGTAGATAGACCAGATAGACAGAGAAACTGAATACAAG
FIM1_939	MAS2	-	GAGACCACTTGGCGTGCTATTAGTTGCTGGTTAGGAGTATCTAGGATTATCTAGAGAATTAAT
FIM1_940	MYO1	GTATTAGTGTCGATTGACGTGGTATATAGGCTTTAAGAGTTGGTATCATCTCAGCTTTTGCAACTAGGTAGCTGTCAGGGCTGTAATTGAGACGAAAAGTAGGATAGCTGTTTTCGGCGGCAAAACGGAGAAATAGTCTAAAGAGCAGTATTGGCGGTAGATTTGCTTTAGGGGGCACGAGAG	GTATTAGTGTCGATTGACGTGGTATATAGGCTTTAAGAGTTGGTATCATCTCAGCTTTTGCAACTAGGTAGCTGTCAGGGCTGTAATTGAGACGAAAAGTAGGATAGCTGTTTTCGGCGGCAAAACGGAGAAATAGTCTAAAGAGCAGTATTGGCGGTAGATTTGCTTTAGGGGGCACGAGAG
FIM1_941	KLMA_20089	ATCGAGAAATTAAGCTAAGCAGTAGTGTCATCGGGTGTGGTATTGGTGAAAGGTGTTATTTGGATATTTGGATATTTGGTTTATGGTAAGAGTGGTATAAGAATAGAGGGGTTATTGGATTGAG	AATGAAACAGTGACTGTTGCAGTGTGACCCATCGAGAAATTAAGCTAAGCAGTAGTGTCATCGGGTGTGGTATTGGTGAAAGGTGTTATTTGGATATTTGGATATTTGGTTTATGGTAAGAGTGGTATAAGAATAGAGGGGTTATTGGATTGAG
FIM1_942	KLMA_20090	AACGCAAAGTCTGTTCTACTAAGTGTAACGTACTGTATTATATTATACTAAACCTATACTATTAATTTCCAGTCGGTCAGTTTAATGTTAATTGATGTTTTGGGGAGGTAGCGTACAATAGCAAAACTTAACATTTAATACGCATAATACACACCCAAACAAGCAAAGGTGCAAAAGTACTAGACAGGGAAGACCAGAAAGTGAAAACAAAGCACCCTCCACTGATCTTGCTTCAACTTTTCGGTTAGACACGAAGAA	AACGTACTGTATTATATTATACTAAACCTATACTATTAATTTCCAGTCGGTCAGTTTAATGTTAATTGATGTTTTGGGGAGGTAGCGTACAATAGCAAAACTTAACATTTAATACGCATAATACACACCCAAACAAGCAAAGGTGCAAAAGTACTAGACAGGGAAGACCAGAAAGTGAAAACAAAGCACCCTCCACTGATCTTGCTTCAACTTTTCGGTTAGACACGAAGAA
FIM1_944	RSM22	AGATAACTTCAAATAAGACTTAAGCAGACAAGACGAGATTTATAAAT	AGATAACTTCAAATAAGACTTAAGCAGACAAGACGAGATTTATAAAT
FIM1_945	SRP102	-	GTGGTTTGATAACTGATATAGAAGCAATAAAAGGTGTTGACATCATGCTTTCCACTCCTATTATTGTGGCATGCATCCTTGTG
FIM1_946	-	GAACCCGCCCACCAGAAGGTCATTACAAGCTGAATACAGGGTTAAAATAAGGTATAAAGGGTCAATAGGACACAAGTGAGAGGCATTGGGCTATAGTC	-
FIM1_947	NUP192	AATGAATATAGAAAGTTTGCTAAGGTTCAGTATTAAAGGCCGTAACGGCGTTTGTTTCATAACTGGCTGTGTCAATTACTATCTAATTGTACTATAATTGGAAAT	AGTATTAAAGGCCGTAACGGCGTTTGTTTCATAACTGGCTGTGTCAATTACTATCTAATTGTACTATAATTGGAAAT
FIM1_948	NSP1	AAGCTTCCATTCCAAGCTACAACACGCCAGAA	GAATATAAAGCCTAACAGTAAGCTTCCATTCCAAGCTACAACACGCCAGAA
FIM1_949	MHP1	TTTTATAACAACGCCCCCCTCGTGATACATACAAGATACAGCCTAGGTATTTCAAGACTACAGGACACAGGACACAGGACACAAGGTAGCAGGCTGCTTAGTTGTTACTTACTACTGGTACTACTACTACTACTATTTATTATACTATAATACCTTACCATTTGATACATACCTACAAACAAACAAACAAACAAACAAACAAAACAACAGAAAAAGGCAGACAAAT	CCCCCTCGTGATACATACAAGATACAGCCTAGGTATTTCAAGACTACAGGACACAGGACACAGGACACAAGGTAGCAGGCTGCTTAGTTGTTACTTACTACTGGTACTACTACTACTACTATTTATTATACTATAATACCTTACCATTTGATACATACCTACAAACAAACAAACAAACAAACAAACAAAACAACAGAAAAAGGCAGACAAAT
FIM1_951	GPM1	AACAACACACAAATAGCA	AACAACACACAAATAGCA
FIM1_952	ADY2	-	GAACTAGTTGGTAGTTGGTATGCTTGCTTGAGATGTTGGGATTGGACTCCAACTCCGAAGTGGGGAACTTTGGCTGCCCCGGGTACAGGTTTAGTATAAATAATGGATTGGAATGTCAGTATGAATGTAAAAGTGTCGGACTCGTGTTAAAGACTCATATATATATATATATATATCACTAATACTGGTGGTATAATAAAGAGACAGAAAAATCAATCAGCAAGAACAAACTAAAAACAAATAAGTTTAGGGCAGCGACGCTAAAACGAAATTAGCTATTAATATTATTCATTTACACCACGACACACACAAACG
FIM1_953	RVS161	GAACTTCTCACGCTTGACAAGGGAGTATTTTTTGAAGTATAATCAAGCGTTTGCAAGTAGGATTAAAGTGCTAGAAAGTAAACTGAAGTAAAAGAC	GAACTTCTCACGCTTGACAAGGGAGTATTTTTTGAAGTATAATCAAGCGTTTGCAAGTAGGATTAAAGTGCTAGAAAGTAAACTGAAGTAAAAGAC
FIM1_954	KLMA_20101	TGAGTTTGGGTAGCGTGCTAGATAGGCTAGAAGCTGGACTCTTGAGTGTCTGCCTGTTGCCTGTCTGGTGTGTTTGGTTCTCTGCCTTTTTTTTTGTCTTTTGGTTCCTCGTTGTATCGAG	GCTTTTGGATTGAGTTTGGGTAGCGTGCTAGATAGGCTAGAAGCTGGACTCTTGAGTGTCTGCCTGTTGCCTGTCTGGTGTGTTTGGTTCTCTGCCTTTTTTTTTGTCTTTTGGTTCCTCGTTGTATCGAG
FIM1_955	SAT4	AGCCTTACTGCCCCCAAGATTTGTCAATAGACTAATTCCAGGCTACTCAAAGCTAATTCCAAGGTTTTTTTCGGCACATTCATTCCTTAAGACTCGCTCTCGCACTTTTTGCTGCCCTTTTTTTTAATATCCATTTTATTTCATTTCATTCCATTGGTTCATCTATCCAGGCTTTTAGCACGCTTTTAGCACGCTTTCAACCCCCACTATAAGATCTC	AGCCTTACTGCCCCCAAGATTTGTCAATAGACTAATTCCAGGCTACTCAAAGCTAATTCCAAGGTTTTTTTCGGCACATTCATTCCTTAAGACTCGCTCTCGCACTTTTTGCTGCCCTTTTTTTTAATATCCATTTTATTTCATTTCATTCCATTGGTTCATCTATCCAGGCTTTTAGCACGCTTTTAGCACGCTTTCAACCCCCACTATAAGATCTC
FIM1_956	KLMA_10838	AAGAGATAAGGGGTGTTTCAAGGTAAAACACCCTTTATCAAATCTGAATTATTATATACTAGGAGACATTAGATCAGAGCAAATGCAGTCGACAAAGTCATGCCCGATCGCCAGGTGAATCAACATACACCGCTACATATATAGCTAACGAACACT	GGGCTTTGCCGGGAATCGAACCCGGGACCTCCCGCACCCTAAGCGGAAATCATACCTCTAGACCACAAAGCCAGTTGTGAGAAATTTTTGTAAGAATGAGCGCGTACGCTCAAGATATAGGGGGTGGCCATGAAACGGATCTTGAACTTTCGTCGGGGTAATAGCCAATGTTATAGGCGGCTAAGTGTCCAGATAAGAGATAAGGGGTGTTTCAAGGTAAAACACCCTTTATCAAATCTGAATTATTATATACTAGGAGACATTAGATCAGAGCAAATGCAGTCGACAAAGTCATGCCCGATCGCCAGGTGAATCAACATACACCGCTACATATATAGCTAACGAACACT
FIM1_957	CIT1	-	CTCTGGCCTAATCTCCAGTCCCGCCCCTCCACCTCCTCCTACGAGCCCCACTGGGCAAATCCTCGCGCTCGGACAAATAAGGAGCCATAAGGAGCCGACAAGGCGCCGACATCTCTTTTCGTACTCCGAGAACGCCCTGCAGACACTACTAACTGATCATTCATTCATTCAAATTCAAATCCATACACACTGTTGTACTATTGCACTGTGGTTTTGTTTCCAGTTGGTGTTGTTTTGTTTTATTTCGCTCTATTCCTCGCTCTGGAATACACTGTGCATACATAGCAGTATACATAGTGTACATAGTGTACATAGTATATGCAGTTTAGTTAGTTATTGGCGACACATATCGCTCAAAATTGCATTGGATAGAGAATTGTGTGGCATTGTGGTTTGGAG…
FIM1_958	YCP4	AAGTAAATAAGTGGTGTTTGTGTGTCCCTTAAAGGTCTATATATAGAGTTAACAGGAAAAGACA	AAGTAAATAAGTGGTGTTTGTGTGTCCCTTAAAGGTCTATATATAGAGTTAACAGGAAAAGACA
FIM1_959	KLMA_20107	ATCAAACTTTCTCTTGAAAATTCCTGGTGTCTACCAATATACTTGATTGAGCATCACATTTCTCTCTTCCTTTAAAC	AATGAATACTGTACTGAATACATAGTACCTGCCTTTTTCTTTTCTTTTAAATGTCGCGCCATATTAAAAAAAAAAAACTAACATTAAAGAGTACGTCTAATTCGATGAGATGAGATGAGATGAGACGAGATGCTTAAATTAAAAGCTCGGTGGTTGAGTAGTACTACTCAAGGGTATCAAACTTTCTCTTGAAAATTCCTGGTGTCTACCAATATACTTGATTGAGCATCACATTTCTCTCTTCCTTTAAAC
FIM1_960	MRPL32	AGAGGGGCTTTGTCTTAGATTCTGGTACCTAACAATAATAGTTAAAGGACGGGAAGATTTGTCTCATATACAGTAATTGAGTTTAGAG	AGAGGGGCTTTGTCTTAGATTCTGGTACCTAACAATAATAGTTAAAGGACGGGAAGATTTGTCTCATATACAGTAATTGAGTTTAGAG
FIM1_961	CDC10	AGTACTTTTAGTTTTCTTTTGGCTGCTTCATTGTGAAATTTCATAGATTGCGTTTGTGTGTTTATAATTCACGAATCAAAGGCTGGTGCTAAGCGTATTGTTTGTTACACGAGAAACAGAACAAAACACGTAAAATTAGCGATCAATTAGGATTAATCTTAAACACAAAAAAAAGGTCGGTTTAAAATTGAAAATA	GAGTACTTTTAGTTTTCTTTTGGCTGCTTCATTGTGAAATTTCATAGATTGCGTTTGTGTGTTTATAATTCACGAATCAAAGGCTGGTGCTAAGCGTATTGTTTGTTACACGAGAAACAGAACAAAACACGTAAAATTAGCGATCAATTAGGATTAATCTTAAACACAAAAAAAAGGTCGGTTTAAAATTGAAAATA
FIM1_962	DNM1	GTGATTGACAGTAAAACTAAAGGATCTCACTTTTAGTTTTCCGTTGCATAAGCTTTCAAAGAAGTTCAGGAGCACCGAA	GTGATTGACAGTAAAACTAAAGGATCTCACTTTTAGTTTTCCGTTGCATAAGCTTTCAAAGAAGTTCAGGAGCACCGAA
FIM1_963	RTT109	AAAGCGTTGATCTATATCTGAACAGAGATTCTCATTGAAAAGAGAGCATTGTGATGAAATGAAAAAAGCACCATTTTAATTGTTACAGCATATTTAAGCAGTGATTAGAAAAACGCGTAAAAAGATAAGTATAATTTGGTGTTGAC	GTACAGTATCATCTAGAGTTGTACACATCACAATACGGAGAACCAACAACTAAAGTAGCAGCATCTATCTTCAAGACACTTTGTTACGAAAACAAGGATAACTTAACAGCGGGTATTATAGTAGCAGGTTATGACGAAAAGAATGGAGGTGAGGTTTACAGTATACCACTAGGTGGATCTGTTCATAAACAATCATATTCTATTGCTGGGTCTGGTTCAGCATTCATATATGGTTACTGTGACAAGAACTACAAGGAAAACATGACCAAAGAGGAAACAATCAATTTTGTCAAACATTCCCTATCGCAAGCTATCAAATGGGATGGATCCTCAGGTGGTGTCATTAGAATGGTTATCCTAACTGCAGAAGGTGTGGAACGTCTCATTTTTTACCCAGAG…
FIM1_965	SFI1	AACGTCGAAGTAGGTTTTTCCTTTAGATTTTTTTTTTCTTTGAACCTCTTCTTCTCA	AACGTCGAAGTAGGTTTTTCCTTTAGATTTTTTTTTTCTTTGAACCTCTTCTTCTCA
FIM1_966	OST1	AATTGAGCCGTGTCTAAGTAACAAATCAATCAGTTAAATATTGAAAAGA	AAAAACATCAACTATTTCCATTGCAACTAAATTATAAACACATAATATATAAATAAGTTGTAGAAAACTTATATAGTAGTTAGAGACACGAAATAACACTCAATTGAGCCGTGTCTAAGTAACAAATCAATCAGTTAAATATTGAAAAGA
FIM1_967	ORC3	GTGGTCAAGCAGGGGAAACAGAGACAATTGGTGGTAGGTAGTTGCATAGT	TCCGTCCTCTTTGCGTTGTTCTGTCGTCCTGTCTATACATCCCTAGAATGGATGGGCCTTTACATATGCATGGCATTTTTGAAAAATTACAACTAGATGCTGGATTATATATGTACATACACATCTCATCTCAAATCGTTAAAGTGAATTGTAAGCAGCAAGGTGTGGTCAAGCAGGGGAAACAGAGACAATTGGTGGTAGGTAGTTGCATAGT
FIM1_968	COX16	GTGACGACTTGCAAGTGCTTAGTCCACCCCCCCCCCCCCCATTCCCATACTTGCACAGTGCAGAG	CACAGTGCAGAG
FIM1_969	ADR1	AGGCATAAACAAGCAAGAAAGAGCCGGGAATATCTAGTTAAAGAGTGTTTTTATCGGCTACATT	AGGCATAAACAAGCAAGAAAGAGCCGGGAATATCTAGTTAAAGAGTGTTTTTATCGGCTACATT
FIM1_970	RAD9	GAAGCCAAGGTAACGTGAAATATTCTTAGTATAAACTTGTCATATGTT	AATGAATTGAGGCTTACTGTGAAGCCAAGGTAACGTGAAATATTCTTAGTATAAACTTGTCATATGTT
FIM1_971	KLMA_20119	AAACAACAACTGCGAGTCGCTGTTTAACCATAACTGAGTGTACAGGTCGTAGAATCTCAAGGTATGATTTGAATGATTGCGATGAAACTTAAAACTTGCGAGTTTTTTGAAGCGTGAATCCGAATACTTCTAATGAATTTCACTGACGAATATACTTGACTTTTACTACAATTTGACGTCTGACGCAGATTATATCAAAATGTTCTACATTAGTTCAGGCTACAGGTATCTTACACAAAGCTGTATATGATATATGGTATTACAGTTCAATGTTAACAGTGTGGCTTCAAAACAAAGTATTGCTCGTTTGAAAGCAAAGTCAAGAAATATGACTGAAATCACAGACAATAAAGGTATGTTTCTAATGGAAAGAGTTTAACCCAGTTTTATTGCAAAGAA…	TGTTTAACCATAACTGAGTGTACAGGTCGTAGAATCTCAAGGTATGATTTGAATGATTGCGATGAAACTTAAAACTTGCGAGTTTTTTGAAGCGTGAATCCGAATACTTCTAATGAATTTCACTGACGAATATACTTGACTTTTACTACAATTTGACGTCTGACGCAGATTATATCAAAATGTTCTACATTAGTTCAGGCTACAGGTATCTTACACAAAGCTGTATATGATATATGGTATTACAGTTCAATGTTAACAGTGTGGCTTCAAAACAAAGTATTGCTCGTTTGAAAGCAAAGTCAAGAAATATGACTGAAATCACAGACAATAAAGGTATGTTTCTAATGGAAAGAGTTTAACCCAGTTTTATTGCAAAGAATAAAGAAATCACATTAATTA…
FIM1_973	BUR2	GACGTTCGTGATTCACTACTTGTACACTCAAGTAACTGTGCTACTTTGGCCCGCTTCCAGTTCATTCCTTTACTTTTTGATAGAACACATT	GACGTTCGTGATTCACTACTTGTACACTCAAGTAACTGTGCTACTTTGGCCCGCTTCCAGTTCATTCCTTTACTTTTTGATAGAACACATT
FIM1_974	KLMA_20122	GCAGACACACACCAAGCTGTCCCAGGGTGTAATCAAACCCACTCAGTTCATACATATATACGAGGCTTCTATTAGATACGATTATATCTCATCTTAAAGCGAGTTACGGTCCTTATTTCATTCGAGCAAGTCACATGACAGTCATGTGATCTTGTAATTACCCAATTTGTTAAAATAGTAAACATATAACATTCCTTGATTCTTTAAACCAAGCATGCATTGACAACGACTACAAAGAGCAAAAGGCGATGACTAAATAAGTTTAAAGGGTATTAGAGGCCAAGAAGAATAGTATTGAGAGTGCGTGCGATAGTTCCCATTGGTTGTGGGTTTTCTGGTGTTTTTTTTGTTAAGGTAAATTGGGTGAAGAAGATTGGTGGAATTAA	AGCTGTCCCAGGGTGTAATCAAACCCACTCAGTTCATACATATATACGAGGCTTCTATTAGATACGATTATATCTCATCTTAAAGCGAGTTACGGTCCTTATTTCATTCGAGCAAGTCACATGACAGTCATGTGATCTTGTAATTACCCAATTTGTTAAAATAGTAAACATATAACATTCCTTGATTCTTTAAACCAAGCATGCATTGACAACGACTACAAAGAGCAAAAGGCGATGACTAAATAAGTTTAAAGGGTATTAGAGGCCAAGAAGAATAGTATTGAGAGTGCGTGCGATAGTTCCCATTGGTTGTGGGTTTTCTGGTGTTTTTTTTGTTAAGGTAAATTGGGTGAAGAAGATTGGTGGAATTAA
FIM1_976	KLMA_20124	AAGGACAAAGGTACTAAATAAATAGGTAAATAACACACAGCAAGTGGCAGCGCAGGT	GGCATGGTATGACATGACGGATGAATGTATGTATGTGCAGTGGGCTACGGAGTATACAAAAATGAGCTGAAAGATCGTCGTCGCCCGGTTTGTATATTGTATATTGTATATTGTATAACAACGGCAGGAACAGAGGGTATATTAGTAGAGTGGATGAGATGGTAAAGGCAAGGGCAAGGGCAAGGGCAAGGACAAAGGTACTAAATAAATAGGTAAATAACACACAGCAAGTGGCAGCGCAGGT
FIM1_977	IFH1	GAAGGGAATTCTTGGGGAATTCATAGGTATTACAGGAGTGAAAAGGTGCTTAAATTGGAGAGAAAGTTCAGTATTAGGGTATAAGAGGAAATTCGGTAGGCGAATAGGATTGGAAAGAGGAAGAAAACAGGAATAGTACAGGAATTAGTACAGGAATTAGTACAGGAATTATACAAGAATAGTTGGTATAAGAAAGAAGGTGAAGGTGAAACCAAGTGAAATCTAGAGCTAATTTGGTAAGATAGAGTTGGTATTTGATACACAAGATAAG	GAATTCATAGGTATTACAGGAGTGAAAAGGTGCTTAAATTGGAGAGAAAGTTCAGTATTAGGGTATAAGAGGAAATTCGGTAGGCGAATAGGATTGGAAAGAGGAAGAAAACAGGAATAGTACAGGAATTAGTACAGGAATTAGTACAGGAATTATACAAGAATAGTTGGTATAAGAAAGAAGGTGAAGGTGAAACCAAGTGAAATCTAGAGCTAATTTGGTAAGATAGAGTTGGTATTTGATACACAAGATAAG
FIM1_978	UTP13	AAGGCAAAAGAGTGCTATATACAAACGATATAGGTGCTCAAGAGTCCATCAGAATAAGGTATAGACAAT	GCTCAAGAGTCCATCAGAATAAGGTATAGACAAT
FIM1_979	RSA3	ATCCGTGTTGTTGAGTGATTCAGTGTTGGTGTTTGCAATTGCATAGGTGGAGCACCAGGTACAGAAACTTGTATAAG	GATCCGTGTTGTTGAGTGATTCAGTGTTGGTGTTTGCAATTGCATAGGTGGAGCACCAGGTACAGAAACTTGTATAAG
FIM1_980	CCC1	GCAATATACAGCGTACCGTACTCTGGTAATTAGCAGTAACAATTTAGTAATAATAATCACAAAATCCTGGGTGTAAATCGGAATTAGACACTCAAATTCACAAAACAGTGGATACAAGACGTAAGGCAGTATACAAGGCAGTACAATAGACAAGGCAATACAGCGCCCCCCAGTGAATAAGCAATAGACAAGGCATACAG	GCAATATACAGCGTACCGTACTCTGGTAATTAGCAGTAACAATTTAGTAATAATAATCACAAAATCCTGGGTGTAAATCGGAATTAGACACTCAAATTCACAAAACAGTGGATACAAGACGTAAGGCAGTATACAAGGCAGTACAATAGACAAGGCAATACAGCGCCCCCCAGTGAATAAGCAATAGACAAGGCATACAG
FIM1_981	ECM4	GCCTGGGCCAATGCCTAGCCCTGGGCCAGCCCTAGCACGCCCGATTGCTGTTTGTCTCTCCTCACGTCCCCATGTGTAATCGATTACTAAGGCTCTAAATAATGGTCCCCTATTTACTCTTCAACTCTATCCTATATAAAGAAGGGCAGGGAAAGACACTGGACACCAAAACAAGCCTCTCCTTGTAATAGGACCACCCCCCAGACCAACACC	GCCTGGGCCAATGCCTAGCCCTGGGCCAGCCCTAGCACGCCCGATTGCTGTTTGTCTCTCCTCACGTCCCCATGTGTAATCGATTACTAAGGCTCTAAATAATGGTCCCCTATTTACTCTTCAACTCTATCCTATATAAAGAAGGGCAGGGAAAGACACTGGACACCAAAACAAGCCTCTCCTTGTAATAGGACCACCCCCCAGACCAACACC
FIM1_982	KLMA_20131	AATCACAGCATAGTAACGACACTATAACCCACAGC	GTTAATAAATTATGTTATAATTCTATAAAAAGGGTAAAGTTATATATATTTGCCAATGGAACCACTTAGTTTGGGACGGGGCAGAAGACAGGCCATAATCACAGCATAGTAACGACACTATAACCCACAGC
FIM1_983	BMH2	AACAGACTTGTAATAGACTTGTTTTAATTGAACCAATTAGTATCTCCCAATTAGTATCTTGTACGGATTGTTTTTTTATCTCTACACAAACGCAAGGAAGATACACATACACACTAAACAAAGAATACAAAACTTGTCAAAGCGTTCGGAATCCCCTTAATAAAAGTCAGTCATACACCAGGAGTTATTAGCGAATCGAATCGGAAATTATCAATCACACACCCTAGTTAAAAGAAATTAATCATC	CCCCTGAAACAATATACAATACACACATAACGCTTTCTCTCTGGAAACAAGGTAATAGAAGTAACTTTGGATTTAGTTTAATTTAATTTTCCTTTTGTTTGAACAGACTTGTAATAGACTTGTTTTAATTGAACCAATTAGTATCTCCCAATTAGTATCTTGTACGGATTGTTTTTTTATCTCTACACAAACGCAAGGAAGATACACATACACACTAAACAAAGAATACAAAACTTGTCAAAGCGTTCGGAATCCCCTTAATAAAAGTCAGTCATACACCAGGAGTTATTAGCGAATCGAATCGGAAATTATCAATCACACACCCTAGTTAAAAGAAATTAATCATC
FIM1_984	-	AACTTAGCTTATCTTGTGCTTTATGTAACCATTCTCCAACTTGTTCATAGAATTCCCTTCAGGCCCGTTTTTATAAATGGGTATCAACAAGTTTATTTGACAACGGTCAAGAAGTGTTCTGTTTAGTCATTCAGCAACTCCATTGCCTCGTGAATCAGCTAAAGTTGTGTAAATTAGTTTGACTCTGATTTGTTTCTCTGATTTCATTTTGTCCTGCTGCAAACAATTTAATGTTGGATTCACCTTTGATATTATGTGGCAGATTTCTGTTAGGAACCAACGCTACGGTTGTTCCGGAATCTAGCATGATAAAAACATTTATGATTAATCTTGACTAAGAAAGCATGAATCAGTTGTGGGAACGTCACCATTTGTTCTTGAACTTTGTTCAATGTAATT…	AAGTGTTCTGTTTAGTCATTCAGCAACTCCATTGCCTCGTGAATCAGCTAAAGTTGTGTAAATTAGTTTGACTCTGATTTGTTTCTCTGATTTCATTTTGTCCTGCTGCAAACAATTTAATGTTGGATTCACCTTTGATATTATGTGGCAGATTTCTGTTAGGAACCAACGCTACGGTTGTTCCGGAATCTAGCATGATAAAAACATTTATGATTAATCTTGACTAAGAAAGCATGAATCAGTTGTGGGAACGTCACCATTTGTTCTTGAACTTTGTTCAATGTAATTAACTTTACCTTTTTTTCTTGGTTGTCACTTACTTATTGTAATTCTTGCCAGATTTTGTATACCTATTTGTACCATTGCATGCTCGGCTCCAACTGTTACTGGTTTCTTAGA…
FIM1_989	TY2B-LR1	-	GACCCAATCGTCGAATTCATCTTCTGTATCGACCAGTGAGTGGTAGGTAAACAATCTTCCTAATTTTAGAATTCGGGAAAGCTTTGAAACTGATGTAATCACTGTCGCCAAGTTTAAGAGGATAAAGGGAGAATTTATCAGAAATAAGGATATGAAATTATCTTAAGCGTTGGAATTGTTATTTATCATATGAAGCTGAAGAGTCCACGGCATCTAAGCGTACCTAAAGTTAATTACATTGAACAAAGTTCAAGAACAAATTATGACGTTTCCATAACTGATTCATGTTTTCTTAGTCAAGATTAATCATAAATGTTTTTATGATGCTAAATTCCAGAACAACCGTAGCGTTGATCCCTAACAGAATTTTGCTACATAATATCAAAGGTGAATCCAACA…
FIM1_991	IRC20	GGGAACAACAGCACGGAAAGTGAAGTGGAGTAGC	GTTACAAACCCAAGAGACAGCCAAACTGGGGGTTAATTTAGCACTGCTGTGCTAGAAAAAGTGCTGTCAACACCATGAACACGCCAAATAGTAACGAGAACCACGTTTTGGCTCATGTTTTGGGCACTATTATCGTTGAGGACTTACGCATTTGTCAGTAGTGGTGGGGGCTTTCTTTTGAATCACGTGCATGTGTACCCGTATATAACGATATACTCCGGCTGAAATTTCGAGGTTTCCCGTACGAGATGATGTCAATATTCTCTTTTGGTCCACGTGACTTGTGGTACTTCTTTTCTTTTTGTTTTCAAAACACCCTTCCCCTCCTCCACTATCTGACTTCTCTGACTTCTCTTCTAGGATTCCGAAAGAGGAAAAGTAGTGGGCGGTTAAATTCAA…
FIM1_992	RCK2	AAAGAAAGGTTTCCTCCCCCCAAGACCATCGGGCTGTGATAGACTAGCTAGGTCTGAGAAAGTTTGGCACAGCGTTGGCTAAGAAACACATTTATAGAATTCGACTTACAGGGAGTGTTTTTTTTTTTTTATTATTTTATTCGTGTAGAAAGTCGTGAAACTTCGAG	GCTGTGATAGACTAGCTAGGTCTGAGAAAGTTTGGCACAGCGTTGGCTAAGAAACACATTTATAGAATTCGACTTACAGGGAGTGTTTTTTTTTTTTTATTATTTTATTCGTGTAGAAAGTCGTGAAACTTCGAG
FIM1_993	MEF2	AGTCTAGTTCTATTACATTTAGTGTGCATAATCACATTGGTTGATACTGCG	GATGGTGAAGAAATAGGACGATTTGAGAGGCCTTATGTTCTTCTCGGCAGTCTAGTTCTATTACATTTAGTGTGCATAATCACATTGGTTGATACTGCG
FIM1_994	GCN3	-	ATCTCGCATTGGATAGGGCTTCAATAGCGAGCTAAAGCACCAGAGATTAAATATAGCAGCA
FIM1_995	RPC37	GATTGGAGCGTTCTTTTGGGCGTTTTGGTTGGTATTCGGAAGTATTATAGTGGTTAAGA	GATTGGAGCGTTCTTTTGGGCGTTTTGGTTGGTATTCGGAAGTATTATAGTGGTTAAGA
FIM1_996	DBP7	AGAGGGATTTAGCTTTGTGTGGGTTTGAGGGATTCTCGTAGTTAAAATAGAGCATCAAAACAAACATAGCCAAAA	TCTTAACCACTATAATACTTCCGAATACCAACCAAAACGCCCAAAAGAACGCTCCAATCGACTTCTGCAGCCCAAACTTGTCACTTCTTTCCACTATAGATCACTAGTACTTTCCCATCATATACAAAAGTGCCAAAATTTCAGCTTAGACAGCCCATGCGATGAGCCGTGTATAGTGATGATATTTTCCAATTCAACGAAAGATCGAATAACTTGCCCAAATGCAGCCCTTTTGAAGCACAAAAAAGTGTCACTACGACCGATATGAATCGTATGGAGTTTGATGGTTAAAACAAGCTCTTGTTGCAGTCCCTAAGAGTCAATTTTACCTCACTTTCGCTTCTGTGTTATTGCTTTTTGAAACTTTTCAAAAGGTTTTTTTTTTTTTTTCAACTAGTA…
FIM1_997	GSM1	GTCTATGAAAGCTGATACTTGCAGTATTTTATTACAAGGACAGTAACATAAGACTACACATACCTATAGGAGAAGAAAACGTGCATTATTTGGGTTTTTTTTTCGTTCGCTTAAG	GTCTATGAAAGCTGATACTTGCAGTATTTTATTACAAGGACAGTAACATAAGACTACACATACCTATAGGAGAAGAAAACGTGCATTATTTGGGTTTTTTTTTCGTTCGCTTAAG
FIM1_998	KLMA_20141	AAAGTGATGAGTAGCTGTTTAAGTTGCCGAAAAATTTCTCGCTTTTATATGAGAAAAAAAAGTACATGTTACCCGGGGAAAGAAACACCCAGACATGCTATCGCATGCTATTCCTAGGGTTTGGGCAGGCATAGACAAGATGGAATGCGGCTCGAATGGAGCAGTTAACGGCTGATTCTGGTAGCGTTTACAGTGCATTGTACCTTGTGACTTGCTTGGTTCAAGCCAAGACGGTTTTTCTGAACGCTACAGTACGAATTTCCAGCCATTGTGTTCGAACTTTTACTAAGTGTCTGTACAATAGTGGAAAATCGTACTGTGAGCGATGAGCTTTATCTTGAACAAACCACACTTAGTTTACTTTACTTGCTTCTTGTATTGGTAGAGAAAAGGGGTATA…	GAGTAGAAAAGTTTAGACGAACCAATTTGGG
FIM1_999	PAM16	ACATACAAACTTTTGGTTTATTATAAATATGTACAACGTGTAAATTAGCCTGAAAGACTGTCTACTCGGGGTTTTTTCTGGATTTCTGGAGTGTAAGGCAACCGCAAGTCGAGGCAGC	AAGGCAACCGCAAGTCGAGGCAGC
FIM1_1000	KLMA_20144	AAGGACTCTCTGGGCTATCAATCTGCATCATAGAAGTCTAGAAGTGAATTAGGAGTAGGAGCAGTGATTTTTAGTGATTTTAAGAAGGAAGATCGCATCATTAAGGATAATATTGGAGAGTTTTCTTGTAATTGGGAAAAATTCTCGGAGTATTAAAAGAGG	AAGGACTCTCTGGGCTATCAATCTGCATCATAGAAGTCTAGAAGTGAATTAGGAGTAGGAGCAGTGATTTTTAGTGATTTTAAGAAGGAAGATCGCATCATTAAGGATAATATTGGAGAGTTTTCTTGTAATTGGGAAAAATTCTCGGAGTATTAAAAGAGG
FIM1_1001	CTF13	AGATAGCTTTAATCCGATATCGTCAACACGCATTGGAGAATTGGGTCCGTATCTTAATCCATTAGATGCCACTGTTGTAGATGCTTCTGGGTATTCCAGTTTTGGAGCTCCTTTTATCGGAGAAGAGCCTGGTGTAATAGCAAAATTCAGTTGTCTTCTAACGCTCTCGTGGCCCCTTACAGGTGACCCTACAGCCTCGAGAGTCTCTGATGAATGATCTTTTACAAGGGAAAATTTCATCTCAAATATGCTTACCAGTTTCCCATTCATCTGAGGCGTTGGACCGAACTCAGTTTTGGCATCATCGACAACTGCTTTTACCGGAGTCTGATCTATACCACTTTGCTTTGATTCAAGGTGTTCCTGTTTGCCTTGATGCTCTATAAGCTTCTTATATTG…	CCCCGCTGTCTCGACCTTCTCTACCATTTTTTCATTCTTCAAAGGTGTGCAATGAATATGGCGATGACCTTTAAAACGCGTAATCTTTATATAAAAACCTTTAAACGAAAAGAAGAGAACGATGGAATAAGAGAGAAATGAAACTACAAGGGTCCCCATGTGTCA
FIM1_1003	UTP15	AGATAGAGGTTGATATTGATAGGCATTTGTGGGGTGTTAATATTAGGCGTTAAAAAAAGCAGAGA	AAGGCCAATCCCAGTAGATAGAGGTTGATATTGATAGGCATTTGTGGGGTGTTAATATTAGGCGTTAAAAAAAGCAGAGA
FIM1_1004	AIP1	-	GCGATAAAAAAGCACTTGCGAAGCTTTGGTGAAGGTTAATTGATAGCAGGGAAACTGGAGATTAGA
FIM1_1005	NPL6	-	GAAAGAGTGCCCAGTAAAACCACGAGAACATATCACAGTAAATAAAATA
FIM1_1006	YTA12	GAATAAAGGAGGTTATAGCGGCGAATACCAAGTGTAGTGTGAGAGCAAATCACGTTAATATTGTGAGATTGCCGTAAGGACAGGAAAAAAGCGGCGAATAGAGGATATTTGAGTGAAAAAATAGGACTTT	GAATAAAGGAGGTTATAGCGGCGAATACCAAGTGTAGTGTGAGAGCAAATCACGTTAATATTGTGAGATTGCCGTAAGGACAGGAAAAAAGCGGCGAATAGAGGATATTTGAGTGAAAAAATAGGACTTT
FIM1_1007	VBA1	ATAGCAAAATAGGAGTTCTATACTAGGTTGATTGGTATACCTTTGCGTAGGATGGAAGCAAGCAAGTCCGGTTAGAGTTTTACACAAAGA	GTCACCCAAGTCATAATCATCTCCGAGATACAAAATCCAATAAAGAAAAAAAAAAGGTCGCAAGAAATGATTACTTTACTACTCGCACTTTCTATGTATGCAACACCGGACTGTATATAACATTACATGTAAATAGATGGACATCATTAAGCCAATGAAACGTATATCGAATATCAACAATGGTACGTACGTACGTACGTACGTACGTGTTGCTTGGCAGATTAATAATTCGGCATATCGTAATTCCCGTTATATCACTCGGTTTTCGGTTACCATTTTAGGTCGGACATGACCGAATATGATAAAGCATGATTCAACTTATCAGCTGAATAAATGGAAGACCAAATGCAAGAAGGAATATAAGTTGACAAACACATCTCTAAAAAGTTGTTAAACACT…
FIM1_1008	KLMA_20152	GTATTTAGATTGTTGTATTGATAGATAACGATTGTAAATTGACAATATTTACAGGTGCAGTCTTTGGATCTAATATTTCTGAACCTTTGGGCGATAAGGTAGCATATAACTTATATTAGACCGAGATTTAGTCATATTTCAATAA	GTATTTAGATTGTTGTATTGATAGATAACGATTGTAAATTGACAATATTTACAGGTGCAGTCTTTGGATCTAATATTTCTGAACCTTTGGGCGATAAGGTAGCATATAACTTATATTAGACCGAGATTTAGTCATATTTCAATAA
FIM1_1009	AAT1	AGCTCTAAACGCGCTATAAGAAGGCCAAAGTCAAAGTTTCGAGACTCTAGGCTTATTGTACCAGCTTTTCCGCTACATCAAAGGTGAATTTAAGGTAAATTTCAAAGCTTTTACTCAATCCAGATTAAATAATTTGTGG	GAGCTCTAAACGCGCTATAAGAAGGCCAAAGTCAAAGTTTCGAGACTCTAGGCTTATTGTACCAGCTTTTCCGCTACATCAAAGGTGAATTTAAGGTAAATTTCAAAGCTTTTACTCAATCCAGATTAAATAATTTGTGG
FIM1_1010	KLMA_20154	-	GGACCCTCTTTGTTGACGTCCCGGTTTCATTTCCTAATCCATAAATAAACTGGAAAAAATCAAAAAAAAAGGGCAACATGCCTTTATTTCCAGTAAACATTCGACAAATTACATCAAGAGTTTTTAAACAACGAAAGCAAAGACAAATATACACACCTAAAGGCCCTTTCAGCTGACCAAAGTAGATACTCTTGGGTGAATTTGTTGGTGATCAAGGCCATAAGGATCAAATTGGGTCGAAAAAGCTATTTTGGAAGCCAAAAAAACAGTCGCTAAGTGGTTTTATATTTTGAGAGTTTTGTTGAATATAGGAT
FIM1_1011	GFA1	TATCAAGCGCGGCCTCAGGGTAGATAGTCGAATTGGATTGACGTGTGTTTGAGAGAGGTATCCGTATAGTATATTATAGTAGGATAAGATAAGGCCTGGACATTTGAAGATAGAGGGAGGATAAAGGATAATAGAAGATAATATAATAGAAGATAATAATAATAGTATTTG	TATCAAGCGCGGCCTCAGGGTAGATAGTCGAATTGGATTGACGTGTGTTTGAGAGAGGTATCCGTATAGTATATTATAGTAGGATAAGATAAGGCCTGGACATTTGAAGATAGAGGGAGGATAAAGGATAATAGAAGATAATATAATAGAAGATAATAATAATAGTATTTG
FIM1_1012	LAP4	TCGGGCCGGTTTTCTGGCGTGTGGGCAGGCATGTGGGCAGGCTTGTTGTCTGCCGTATTCGCCGGCGTCTTGTTAAGCTGTTGATGCAGGGTTTCCTGGTATAAGTCACGTGAACCCACTTTTTTTTCGCGTTTCTATATATATATATAAACCCAGACACCAGAGTATAACACCCATACACCTAGAGAGCTGGCGAGAAAGGAATCACGTGATCATGACTAACACAGTGACAAAAAGCAGTGCACCGCAGCAAGGATCTGCGCAAGCAATCAATCAATCAAGCGACGATCTCTGGCAGTTCATTGTGTATACCGGTGGCCTAATGGTATACCCCCAGGCATTCCTAGCACTCCCTTACCAGCCCCACTGGACCCAGTCCTGAGCTCCCAACTTCAGTGT…	ACATTGAATAATATCCCCGATTCATC
FIM1_1013	HSL1	AAGGCTTTTTATATAGAGGTTAGTTGACCAAGGTTTTGGTATACTTCAAATTTGCTAGCGACTAGTACACAAATTGGTGCTGTAGAAGGCTTTGATCCGGCTTTATTCCCACTTGAAAACACGCTCATTTTTCCCAGCAGTTCCAACAACAACAACAAGACTAACGTAAAGCC	AACGTTAAGGCTTTTTATATAGAGGTTAGTTGACCAAGGTTTTGGTATACTTCAAATTTGCTAGCGACTAGTACACAAATTGGTGCTGTAGAAGGCTTTGATCCGGCTTTATTCCCACTTGAAAACACGCTCATTTTTCCCAGCAGTTCCAACAACAACAACAAGACTAACGTAAAGCC
FIM1_1014	ADH4b	AAGATTGGAAGCTCGAGAACTCCTCTAAACAAGAAGCAGAACCGTTCGATTAGTGTCCCGCCCGTATATTATACATTCTTACCCGGACTTTATCAAATTAGAAAATATAAATAAGTTACACGTGACTTAATTTTTTTTGTTCAGAGAAAAGTGAAATAAATCCGTACACCCTCAAGCTCATCGCCCGTACACCCACATTATACTATTAATAAACCACAAACA	AAGATTGGAAGCTCGAGAACTCCTCTAAACAAGAAGCAGAACCGTTCGATTAGTGTCCCGCCCGTATATTATACATTCTTACCCGGACTTTATCAAATTAGAAAATATAAATAAGTTACACGTGACTTAATTTTTTTTGTTCAGAGAAAAGTGAAATAAATCCGTACACCCTCAAGCTCATCGCCCGTACACCCACATTATACTATTAATAAACCACAAACA
FIM1_1015	UTP11	GAAAAGCAGGACAAGCAAGGCAAATCAGTGACC	GAAAAGCAGGACAAGCAAGGCAAATCAGTGACC
FIM1_1016	MTC2	-	AAATATCAAGACCTAACTTTACTTAACTAACCCTAGCTCTCGAAGCGACTGGCTGACTGACAGACTGACTGAGTCATTCGAACAACAGGTTCTTGGCACAAAAGGAGTTTAGTCTCAAGCCATCTATCATATC
FIM1_1017	GGC1	ATAGTCAGTGTGCTGGGAAACGGTAGCAAGTTCTGGTTAAAGATTGGTTTGGTTTGGTTGCAAATTGAACATTTTTCTTCTTCCTCTTCTTTGACAATAATATAATATAATAATATA	TGAACGATAATAAGTCGTATAGTCAGTGTGCTGGGAAACGGTAGCAAGTTCTGGTTAAAGATTGGTTTGGTTTGGTTGCAAATTGAACATTTTTCTTCTTCCTCTTCTTTGACAATAATATAATATAATAATATA
FIM1_1019	KLMA_20163	AGTTTTCATTGACCGAGTAGAATAGTGGGCTACACTTGTCATTAGTATAGAGGTCAGTTGCTAGTGAATTGTTTAACAGCGTCAGTTTTCAAGTAGATTGTACTTAGGCGCTAGAGGTTACAAAAGAATTGTAAGGAGAAGAGGTAAATCAGTTTGAGTGAAAGGAGCATTAAGGAGATTATAAAGAGAGTTATAAAGTTTTACAGGGTGCTGTAGAGAGCTTAAATCTGGATATTTGGTAGAATTACGAGGTGTTGCGATTTATTGTGCTACGTTTGGGAGTGTTAAG	GAGTAGAATAGTGGGCTACACTTGTCATTAGTATAGAGGTCAGTTGCTAGTGAATTGTTTAACAGCGTCAGTTTTCAAGTAGATTGTACTTAGGCGCTAGAGGTTACAAAAGAATTGTAAGGAGAAGAGGTAAATCAGTTTGAGTGAAAGGAGCATTAAGGAGATTATAAAGAGAGTTATAAAGTTTTACAGGGTGCTGTAGAGAGCTTAAATCTGGATATTTGGTAGAATTACGAGGTGTTGCGATTTATTGTGCTACGTTTGGGAGTGTTAAG
FIM1_1020	KLMA_20164	AAACGGGGTATCATACGCAGCGTAACAAGGTCCACTTGGTAGTAATTAGT	AAACGGGGTATCATACGCAGCGTAACAAGGTCCACTTGGTAGTAATTAGT
FIM1_1021	-	GAAATGCATATAATTTAGTTAGAAGAATATTACTGTTAATAGCATTAACTTCTTTACCTACTAGTGGGCTTGTGATATTTTTAACCTGCTTCCAGCCCTCTTTTAAGATCCATTTGCTTCTCTAGCTGAACATAAAGATTGAGGCTAGGCTCTGATTTTGGTCTTTGTTTTTATATAAGTGGCCCTTCTCCGCACGCTGCTCAAATCCACTGCCTCTATAACAGAATCCGGAATAATACGACGTTAACATCACCATTTACTCAAGATCAGAAAATAAATTGAAAGTTGGGTAGAAAAAAATAGAACAGAGGCAAAGGCTTAACGACGTTGAAATTTATATTTAATACCACACCAATCGAACATCGCCTTGTAAAAGCCTTTCTGTAATTTTTAAGAAGC	GGGCTTGTGATATTTTTAACCTGCTTCCAGCCCTCTTTTAAGATCCATTTGCTTCTCTAGCTGAACATAAAGATTGAGGCTAGGCTCTGATTTTGGTCTTTGTTTTTATATAAGTGGCCCTTCTCCGCACGCTGCTCAAATCCACTGCCTCTATAACAGAATCCGGAATAATACGACGTTAACATCACCATTTACTCAAGATCAGAAAATAAATTGAAAGTTGGGTAGAAAAAAATAGAACAGAGGCAAAGGCTTAACGACGTTGAAATTTATATTTAATACCACACCAATCGAACATCGCCTTGTAAAAGCCTTTCTGTAATTTTTAAGAAGC
FIM1_1022	ADK1	AATCGTTCAAGCAATACCCAGCTTTGAAAAAAAAAAAGAAACAGAATAGTAACACATCATC	-
FIM1_1024	MSC3	CTAATGTTTACCTTTTACCCTTTAACATATCACTATTGAAAGGTGCAAAAGAGAAGTGAAAACCCCAGAGCAAAGGCGAGTTATCGGCGAGTTATCGGCTATACAAGGGCATTTACAGGTGTTTACAGGTGTTTACAAGTGTTTTCGAGGAGTCTCATAGACATTTTTGGTGTTTTCCAGGTAAAAATAGTGGAGAATCGGTGAAAAGAAGGAA	CTAATGTTTACCTTTTACCCTTTAACATATCACTATTGAAAGGTGCAAAAGAGAAGTGAAAACCCCAGAGCAAAGGCGAGTTATCGGCGAGTTATCGGCTATACAAGGGCATTTACAGGTGTTTACAGGTGTTTACAAGTGTTTTCGAGGAGTCTCATAGACATTTTTGGTGTTTTCCAGGTAAAAATAGTGGAGAATCGGTGAAAAGAAGGAA
FIM1_1025	HTA1	AAGAAAGTAATACAACATAACATAAACACAACATAATATAATATAAAA	AAGAAAGTAATACAACATAACATAAACACAACATAATATAATATAAAA
FIM1_1026	HTB1	AGTCAGTAAGTAACTACTACGCCCCCCAGATAACCAAATAATACAGAAAAA	AGTCAGTAAGTAACTACTACGCCCCCCAGATAACCAAATAATACAGAAAAA
FIM1_1027	SPO71	AGTCAGTAAGTAACTACTACGCCCCCCAGATAACCAAATAATACAGAAAAAATGTCCGCTAAAGCATCCAAGGCCCCAGCCTCCAAGGCTCCAGCTGAAAAGAAGCCAGCTGCTAAGAAGACCGCTTCTTCCGTTGACCCATCCAAGAAGAGAAACAAGGCCAGAAAGGAGACTTACTCCTCTTACATCTACAAGGTTTTGAAGCAAACCCATCCAGACACTGGTATTTCCCAAAAGTCGATGTCTATCTTGAACTCTTTTGTCAACGATATCTTCGAGAGAATTGCTACCGAATCTTCCAAGTTGGCTGCCTACAACAAGAAGTCCACTATTTCTGCCAGAGAAATCCAAACTGCTGTGAGATTGATCTTGCCAGGTGAGTTGGCCAAGCATGCTGTT…	AGTCAGTAAGTAACTACTACGCCCCCCAGATAACCAAATAATACAGAAAAAATGTCCGCTAAAGCATCCAAGGCCCCAGCCTCCAAGGCTCCAGCTGAAAAGAAGCCAGCTGCTAAGAAGACCGCTTCTTCCGTTGACCCATCCAAGAAGAGAAACAAGGCCAGAAAGGAGACTTACTCCTCTTACATCTACAAGGTTTTGAAGCAAACCCATCCAGACACTGGTATTTCCCAAAAGTCGATGTCTATCTTGAACTCTTTTGTCAACGATATCTTCGAGAGAATTGCTACCGAATCTTCCAAGTTGGCTGCCTACAACAAGAAGTCCACTATTTCTGCCAGAGAAATCCAAACTGCTGTGAGATTGATCTTGCCAGGTGAGTTGGCCAAGCATGCTGTT…
FIM1_1028	STE5	ACACTATCACAGCCATTCATTCCATCATCTCATCTTTCTTTCTTTCTGCTTTCCTTGGTATATTTTTGAAACATCTTGGAACATGGAATCTGAAACAACCTCAAAAAGTGCGTCAGCAAATAAAGTCAAAAATAGGAAAAGTAAGTGGGCTATCCCTCGATATGGGAATTTACAGTCTAGCTTCTATGGTTCATAATGATTTTTTAAAATCTCTCTGGCCTAAATTTATGGTCCCTCTCCCTCTCTCTCTTTTACCTACTACATATAACATCTGTTAATGAATACAGATAGAATTGTCATTGAATAAAGTTAGTCTTAAGCTGATTTATACGACAGTAACAGCTAATTAATAGCTTGGGGATTTGCAGTTAATTGTTTGGTCCCAAT	TACTACATATAACATCTGTTAATGAATACAGATAGAATTGTCATTGAATAAAGTTAGTCTTAAGCTGATTTATACGACAGTAACAGCTAATTAATAGCTTGGGGATTTGCAGTTAATTGTTTGGTCCCAAT
FIM1_1030	ARX1	GGAAGGGTCTCTCTCTGTATCTATTGTGCGTGTGTACTGTGCTGTGCTGTGCTATTATGCAGCCGGGATTGGGAAACGTTTCTGTTACCCGGATGGGGTTAGAAAGGGAGGGACTGTTTTAAGTTACCCGGATTCACAAGAAGTCATGTGATCAAGATACCCCGGGTAACCGGAATATTTGTTTTCTGATTAGAAAAAAAAAGCAATACGCGGTGAAAGTTTTTAATTTTTCAAAAGTTCGCAGCGATGCGATGCGATGAGATGAGATAGAGCGATGAGATGAGGTAGGTAGATAGACAAGAGAGAAAGGTAGTAGTAGTAGTACTAGTAGTTGGTGTTGCCAGTAATAGCCTTATAGAGCACCAAACAGAGCAGTCTCCAGTGTCCACTTAAT	GTCTCTCTCTGTATCTATTGTGCGTGTGTACTGTGCTGTGCTGTGCTATTATGCAGCCGGGATTGGGAAACGTTTCTGTTACCCGGATGGGGTTAGAAAGGGAGGGACTGTTTTAAGTTACCCGGATTCACAAGAAGTCATGTGATCAAGATACCCCGGGTAACCGGAATATTTGTTTTCTGATTAGAAAAAAAAAGCAATACGCGGTGAAAGTTTTTAATTTTTCAAAAGTTCGCAGCGATGCGATGCGATGAGATGAGATAGAGCGATGAGATGAGGTAGGTAGATAGACAAGAGAGAAAGGTAGTAGTAGTAGTACTAGTAGTTGGTGTTGCCAGTAATAGCCTTATAGAGCACCAAACAGAGCAGTCTCCAGTGTCCACTTAAT
FIM1_1032	TMS1	AACCAAAGGAAACCAGTTTAACCAGTCAGG	AAAGGAAACCAGTTTAACCAGTCAGG
FIM1_1033	KLMA_20176	ATCCAAAACCAGTAGAAAGTAAAACGATGAC	-
FIM1_1034	KLMA_20177	GTGTAACCTAATTGCGACTATATATTCTGTTGGAAACCATGTCTGAATCAAACGAAACCAGCAGCAAAACGAATTCTGATGGACTAGCTGAGAAAACCAAGATTTTACGCGACACTCTCGATCTACTATTGAATAAGTCTATTGAACAACGTCGAATTTGCGAAGAATTAAAGCAGGAGAACAAATATCTACAGGACTATATTGATAATTTGATGGGTATGGGTGATGTTTTGAGCAAATGATGATTTGTATTATGTCTTTTTCTTGTTGCTACACATGTCAATGACGTTTCTATGTCAGAGCTTTTGCACTAAGAAAGATAAATGACAGATAGCAAGTCAACCTTTTTTTTGTGTGCACTTCTCTAACACATCCATCCGTGTAGGATTGGATGTGTAT…	GGCCCGTGTAACCTAATTGCGACTATATATTCTGTTGGAAACCATGTCTGAATCAAACGAAACCAGCAGCAAAACGAATTCTGATGGACTAGCTGAGAAAACCAAGATTTTACGCGACACTCTCGATCTACTATTGAATAAGTCTATTGAACAACGTCGAATTTGCGAAGAATTAAAGCAGGAGAACAAATATCTACAGGACTATATTGATAATTTGATGGGTATGGGTGATGTTTTGAGCAAATGATGATTTGTATTATGTCTTTTTCTTGTTGCTACACATGTCAATGACGTTTCTATGTCAGAGCTTTTGCACTAAGAAAGATAAATGACAGATAGCAAGTCAACCTTTTTTTTGTGTGCACTTCTCTAACACATCCATCCGTGTAGGATTGGATG…
FIM1_1036	RDH54	GGAGATTTACAAGGAATATGAAGCGGTTCTAGTTGTCACGAGTTGTTCACGACCTTGCGAGCGAGAATTAATTAAATCTAGTACCCCAATAACCTTTAAAGGGAAGGTAAAAAAGGCTCGTCTGAGGGATTCTTCTCTGCTTTCAGAGTTTTTAAAGAATAAAAATCAAAAAAAATAAATGGTTCCTAGCGGGATCGAACCGCTGATCCCCGCGTTATTAGCACGGTGCCTTAACCAACTGGGCCAAGGAACCAATTAGTTGTTGAATTTTGAACGTATACTCTATGTACAGCTCTGCATCAACCTATCACCTGACCTATATTTAATCAAAAAAATATCGAAATGTAAAAGCGCCTAAAACAATATTCGCGAATGTAAACAACACAGTCTTCCCAACAA…	-
FIM1_1037	VMS1	ACTCACACACCGCTGTATACTAAAACTATTGTCGAATT	GACTCACACACCGCTGTATACTAAAACTATTGTCGAATT
FIM1_1038	HEM12	ATCCAACACCAATCAAATCACTCTCGCTTTGTTTTTTCATCCACA	GCTTGGACGATCAATTCGATTGTAATTCATACTGAGAAAGATCATCCAACACCAATCAAATCACTCTCGCTTTGTTTTTTCATCCACA
FIM1_1039	KLMA_20182	ATCAAACTTTGACCAGAAATACTCAATCTATAATTTAGTCGCTCGCTAAGCAAAGGAAACCTCTTTTCGCAGC	GGCCTTTCGGTCTAAAAGCTGTTGAATAGTATCAAACTTTGACCAGAAATACTCAATCTATAATTTAGTCGCTCGCTAAGCAAAGGAAACCTCTTTTCGCAGC
FIM1_1040	KLMA_20183	TCTGGGTTGTCATAAGATATTATAAAGGATATTTATTATAATATATTATAATAGCATACTGGATACTGCTGACTGTACTTTCCTTATAAGACTTTAGTTGGCTGTACTTTGTATTATTCTGCTAGGTTTAACTATAGTATAGCGATTGCAGCTGAAAATTGATAGAAGGAAGGATTCATAGTTTCAGTTTGGTACGTTGGTATTAGGATTAGGTTCGATATTATTATTAATTTTGTTTTTGGAGACCTATTATAGCCAAGAGTAGTAGAGATAAAAGTCAATTTATCG	TCTGGGTTGTCATAAGATATTATAAAGGATATTTATTATAATATATTATAATAGCATACTGGATACTGCTGACTGTACTTTCCTTATAAGACTTTAGTTGGCTGTACTTTGTATTATTCTGCTAGGTTTAACTATAGTATAGCGATTGCAGCTGAAAATTGATAGAAGGAAGGATTCATAGTTTCAGTTTGGTACGTTGGTATTAGGATTAGGTTCGATATTATTATTAATTTTGTTTTTGGAGACCTATTATAGCCAAGAGTAGTAGAGATAAAAGTCAATTTATCG
FIM1_1041	DSE4	AGGACCAGGTAATAACATTCAATAGTCAATAACAAAAACAAAAGATACACTGTCTCG	AGGACCAGGTAATAACATTCAATAGTCAATAACAAAAACAAAAGATACACTGTCTCG
FIM1_1042	-	AAACGGAAAGGTTAAAAAAGACCAAAGAGGCTGCAAGCCTAGATGCATGTGTCCCGACGATGATGGCAGCGCACCCACCCCTACTTCTCCAAATATGAAGGGAAGAGAAAGAAAATCAACAACGGCTCTGCGTTGATCCATCCCATC	ATACAACACAACGTCCAAACGGAAAGGTTAAAAAAGACCAAAGAGGCTGCAAGCCTAGATGCATGTGTCCCGACGATGATGGCAGCGCACCCACCCCTACTTCTCCAAATATGAAGGGAAGAGAAAGAAAATCAACAACGGCTCTGCGTTGATCCATCCCATC
FIM1_1043	KLMA_20186	TCGCAGTGCCCGTGAGGATTCTTTTACATAGTTTGAGGTGGTATAAACTTCTATTTGATAGCATAGATTTCGGTTCGGTTCGTTTCGTCTCGTCTCGTTTTCGTCTCGTTTTCGTCTATTCTTATCCCATCCCATACCAACCCATCCCATCTCATCTCATCCCATCTCATCTCATATATAAACTTGGATGCGGTGTGTGTTTACCTGTACTGCTTTAGTTTGTCAATTAATAGGGTAATTGATTGAGGTACAGCGCCCGGGAAGAAGTGTTTATTCCTTTTTTTTGTCTTTTTTTGGCGGCGTCGGTGAGTCAGGTCGGTGCTTTGCTTTGCTTTTCTATGGTTGATCTTTTTGTCTGAGAGTTATAACAGAGATTCCAGGTAACAATAATAATAATAA…	GTCGCAGTGCCCGTGAGGATTCTTTTACATAGTTTGAGGTGGTATAAACTTCTATTTGATAGCATAGATTTCGGTTCGGTTCGTTTCGTCTCGTCTCGTTTTCGTCTCGTTTTCGTCTATTCTTATCCCATCCCATACCAACCCATCCCATCTCATCTCATCCCATCTCATCTCATATATAAACTTGGATGCGGTGTGTGTTTACCTGTACTGCTTTAGTTTGTCAATTAATAGGGTAATTGATTGAGGTACAGCGCCCGGGAAGAAGTGTTTATTCCTTTTTTTTGTCTTTTTTTGGCGGCGTCGGTGAGTCAGGTCGGTGCTTTGCTTTGCTTTTCTATGGTTGATCTTTTTGTCTGAGAGTTATAACAGAGATTCCAGGTAACAATAATAATAATA…
FIM1_1044	DBF4	GGCGATATCAGAGCGACACTGGTCTGTAGGGTTGCTCTTCGACTCTATCTATTTGTGTGGTGAAATTGGGAAATTCTGAAGTTAGATACAGAGGGATTTATAGTGATATACGCCAGACAGG	GGCAGAGAGGTGGCGATATCAGAGCGACACTGGTCTGTAGGGTTGCTCTTCGACTCTATCTATTTGTGTGGTGAAATTGGGAAATTCTGAAGTTAGATACAGAGGGATTTATAGTGATATACGCCAGACAGG
FIM1_1045	SLM4	TGAGAATACCATCAGGTCTCTTATCTGCATTCCGTGAGTCCGCCCATTAGTTAATAATACTAGCCTCTCCCCCTCCCTACCACTCGGTAAGAAACAACCACACACAATATACTACAACTGGCGCGGGCACA	TGAGAATACCATCAGGTCTCTTATCTGCATTCCGTGAGTCCGCCCATTAGTTAATAATACTAGCCTCTCCCCCTCCCTACCACTCGGTAAGAAACAACCACACACAATATACTACAACTGGCGCGGGCACA
FIM1_1046	RGP1	AACTGAGACAATTGGATCCACCAGATATAAGTACTCTGGCCTGTGCCTTACTCTTTATTACCAAACCATTGCTCCCCAAATCTTCCCACA	AACTGAGACAATTGGATCCACCAGATATAAGTACTCTGGCCTGTGCCTTACTCTTTATTACCAAACCATTGCTCCCCAAATCTTCCCACA
FIM1_1047	AVL9	AGAAAGCCAATTGCTGGAACTTGAAAGTAGGTAAAAACACAAGAATTGTACTTTCTTGTCAGTGGCTTAAGAAGAT	AGAAAGCCAATTGCTGGAACTTGAAAGTAGGTAAAAACACAAGAATTGTACTTTCTTGTCAGTGGCTTAAGAAGAT
FIM1_1048	HPR1	GAGGACACATCGGGAAATAATATATACAAGGTTTGTTAGCACCTGTCAATTGGGAACAAGAAAGTTTGAAATTGAGCAAGTAAAGGAGATATACATATTCCAAAGTCAAAGGCAAAAGGTGCATA	AACTACGCTTTAAACAATGCCAACTTAAGACCTAAGCAGATTAGACGGTGAGCGTAAGAGGCATTTACAGGATTGAATGCAATAGTGTAGGATAATCGAGGACACATCGGGAAATAATATATACAAGGTTTGTTAGCACCTGTCAATTGGGAACAAGAAAGTTTGAAATTGAGCAAGTAAAGGAGATATACATATTCCAAAGTCAAAGGCAAAAGGTGCATA
FIM1_1049	NOP53	GAGAATTCCTACAACAACTTGTGCCGACTATTGATTCTTAACATCTAGAATTAATAACTTAGGAATATCCAGGAAGTCAAG	GAGAATTCCTACAACAACTTGTGCCGACTATTGATTCTTAACATCTAGAATTAATAACTTAGGAATATCCAGGAAGTCAAG
FIM1_1050	PXA1	AAAAAAGGGACAGCACAATGTTTCCCGGTTCGAACCCTGGAGGATACGATACTCCTCACGTGACCGCTTCCCCGCATTCATTTGGATGAATCATTTATTTATTTACTGATCTTTTTTTCTCCGTGATCTCTTAACTCCGATTCTCCGAGAAACTTAGTTTAAGACCCTAACGTTACGTTACGTCAGCCGCATCGTAAGGCTCTCCTCTCTCCTCTCCGCTCATGGAAAGAATGTGTCAAATGAAATGACCAGTAAGTAACAAACAGTACAAAATAAATGCGGTTGGAGAGTGAAACAGGGGTATTGGCTCAGGCTATAAAAGACATGTTTGTTTTAATGTAATGATCTTTTCCAAGTGGGCTGGCGGACAGCTAAGATAAAAGGACAATAATATAATAA…	ACAGTCAAGAGCCCATCGGTCAAGCCACCAACAAATATCAACACTTTGGACTTGCCAACTGGTTCAAACTCAAAAGCAACACGGCTTTTCGAATACAAGTGAAGCACACCAGGCACCTTTTTGTCAGACATATCTAAAGCTTCCAGATTGATTGATTGATTGATTGATTGATTGATTGATCAGCAAGCCAGCCAGCAATAATCCCTCTCCAATTATGGCTCACCCTCCAACCATATGCATCTATGTGACTGAATGCCCTTTTTTCCTTTTATCAGTATATCTATCTATATTATCTCTCTAGCTGCTGCATTTTAAAGGTGCGATGAGCTGAAGATAAAAATACTTTAAGTGTGGCTCGAGACTTGGATATAAAAAAAGGGACAGCACAATGTTTCCCGG…
FIM1_1051	KLMA_20194	GAGGGTGAGCCATAATTGGAGAGGGATTATTGCTGGCTGGCTTGCTGATCAATCAATCAATCAATCAATCAATCAATCAATCTGGAAGCTTTAGAT	GAGGGTGAGCCATAATTGGAGAGGGATTATTGCTGGCTGGCTTGCTGATCAATCAATCAATCAATCAATCAATCAATCAATCTGGAAGCTTTAGAT
FIM1_1052	ppr1	AGTGAGTGAGTAAGTAAGTTCTGTTCCTCTTCCTGTTTCGGGCCACTACCATCTACTTCCCTACCCAACAAGAAGTGTTATTGAGAA	TAGAGAGTTTATTTGCAGCCAGTTTCCTGAGTCCTCGTTGCAGAAGTTGAACGAGGAAGCGTTGGCGTTGGTGAAGGCTGGCAAGGGCGACGAGCTAGTGTCAGAGGAGCACCGCAAGGTTATATTTGGGACGCCTATTACTGCGTACAGATGGTGTTCGTTGGTTTTGCCTGGCGGGGACGACGACTTCTTTTCGTCGGATATTTCCGACGACGTGTTGAAGACGACGTTTGGCGTAGTGCAAGAGCCATTTCTCGTTGCGTTGTCCGAGAAGGACGAGTTCACGCCCGAGAATGTCGACCGTGAGAAATTGTTGGGCAGATGGGAGGCTGCTTCGGACCCAAAAAGATGGTCGAAGAACTCCGGGCTTATCAGAGGTGCATCGCATAACGTTGCGCA…
FIM1_1053	ABP140	GACGAGCCTGTAGATGCAATCATGTTCGGGAAAGATCTCACAAATGTGGAACCCGAACTGTTCGAGGACTTGTCTTGAAGCCCTTATATATATATATATATATATAT	-
FIM1_1054	ABP140	AGAGACATTGTGAAAGACAAGAGTGAGGATGGGTGTTGCAGACCTAATCAAGAAGTTTGAGAGTATCGCGAAGGATCCTGTTGAAGGGTCGCCAGAACCGGCTCAACCAAAGGTGGAGCTCAAGAAGGAAGCTGATCCAGAGCCAGTAGCTGCACCAGAGGAGCCCAAAGATGAACCAGTGACTCCAGAGGAAACTGCTGAAGAGGAACCAGTTAAGGAGGAACCAGTTGAGGAGGAAACAGTAAAGGAGGAACCAGTTAAGGAAGAACCAGTTAAGGAAGAGCCAACTGAAGAGGAACCAGTTAAGGAAGAACAAGCTGAAGAACCAGTTGAGGAAGAACAAACTGAAGAACCAGTTGAGGAAACTACTGAGGAAAAATCAACCGAAGAAGCAACGGA…	AGAGACATTGTGAAAGACAAGAGTGAGGATGGGTGTTGCAGACCTAATCAAGAAGTTTGAGAGTATCGCGAAGGATCCTGTTGAAGGGTCGCCAGAACCGGCTCAACCAAAGGTGGAGCTCAAGAAGGAAGCTGATCCAGAGCCAGTAGCTGCACCAGAGGAGCCCAAAGATGAACCAGTGACTCCAGAGGAAACTGCTGAAGAGGAACCAGTTAAGGAGGAACCAGTTGAGGAGGAAACAGTAAAGGAGGAACCAGTTAAGGAAGAACCAGTTAAGGAAGAGCCAACTGAAGAGGAACCAGTTAAGGAAGAACAAGCTGAAGAACCAGTTGAGGAAGAACAAACTGAAGAACCAGTTGAGGAAACTACTGAGGAAAAATCAACCGAAGAAGCAACGGA…
FIM1_1055	ATG5	AAGACAATCAATCGTTGCTATC	AAGACAATCAATCGTTGCTATC
FIM1_1056	KLMA_20200	GACAAGGAAATGATAACTCACTTGGTCAACGAATAAGCTAGACAATAAAGGTTCAAGT	AGACAATAAAGGTTCAAGT
FIM1_1057	KLMA_20201	ACTGCAGCTGAGACATTACACTAAGATTTTAAACTAGGTGACAGGAATACGGTATTACGTGAACTGATAGGTTTTCGTTTGATAAAGAAACTGTTTTTGCTTGCTTGTGTGCTGGGTTTTTTCTGTGATATATATACATATTTCGAATTCCATTGATTTTGGGTTTTAGCATTGATTTAGAGATAGCACAATTGTTTGATACAACTTGGCCAATCTGGGCCTATATTGTACTAGAAATAACTAATTTGGATTTGGATTGGCAATTTTAGGTCAAATCGTGTTGGAATAGATTGGAATTTTATTCGAAGAACCCTTTTTTTGTTGTGGGTTTTAATGGGGATAAGGTAATATAATAATTAGTGGACATCATCCGGCA	ACTGCAGCTGAGACATTACACTAAGATTTTAAACTAGGTGACAGGAATACGGTATTACGTGAACTGATAGGTTTTCGTTTGATAAAGAAACTGTTTTTGCTTGCTTGTGTGCTGGGTTTTTTCTGTGATATATATACATATTTCGAATTCCATTGATTTTGGGTTTTAGCATTGATTTAGAGATAGCACAATTGTTTGATACAACTTGGCCAATCTGGGCCTATATTGTACTAGAAATAACTAATTTGGATTTGGATTGGCAATTTTAGGTCAAATCGTGTTGGAATAGATTGGAATTTTATTCGAAGAACCCTTTTTTTGTTGTGGGTTTTAATGGGGATAAGGTAATATAATAATTAGTGGACATCATCCGGCA
FIM1_1058	MET7	-	TTAAAAGAGTTAGTGATACTGTTGCTATAGGCCAGGAT
FIM1_1059	SSP2	CACTCATTTTTAAAACTTCATTGTAATTGGCAATAAAATAAAAAGATATT	AGAGTGTATATTTCTTATTGAACATTATATAAGATCATTTGAAAGAGAAAATACTAATAAAAATAGCAAGCTATTATCGCTAAATTACTTAACCATAGTCACTCATTTTTAAAACTTCATTGTAATTGGCAATAAAATAAAAAGATATT
FIM1_1060	PUS7	ACTCAAGAAAGTTAAC	ACTGGGTAACAGCTGTTCAGAACACGGTACTCAAGAAAGTTAAC
FIM1_1061	PRP46	ATTGAAGAATTGCTGTTTGGAACGAACATATCCA	GAACCGTTTTATATGATTGAGAATAAGAACTGACAACATATACAGCCCCAAGGTTCAAAGCTTAATACTGGAAGGGATTGTGATCCCTTAATAATCATCATTGAAGAATTGCTGTTTGGAACGAACATATCCA
FIM1_1062	ESA1	GAAATAGAAATACCTTTCGGCCAGCTATATAAGCAACTTTAAAG	GAAATAGAAATACCTTTCGGCCAGCTATATAAGCAACTTTAAAG
FIM1_1063	RRD2	AAACA	AGGTTAGTGTAGTCATTGGTTTGGTTTCTTTTAAATGTCTTTATTTTATTTTTATGTATTAAACCACGATATTCTTTATATTTGTAAATATGGCTCGCAGAAACAAAAAGAAGAAGGTTAAATTGGAATCAAAAGGTTTTAACCGTAAGCATCAAATATCGGCAAAGGAACACTTGCTTTAAATACCACCTTCAGTTGTGGAAAAAGTACCACTGCAATAATAAAATATCTGAAACA
FIM1_1064	DGA1	AGGGCAGAGTTACTTGTGTGGTGGTATTTTAGTATATAATAGGATTTTTGGGTTTTTGGTTGGGTTTTTTGTCTTTAAATATCATTATAATT	GAGGGCAGAGTTACTTGTGTGGTGGTATTTTAGTATATAATAGGATTTTTGGGTTTTTGGTTGGGTTTTTTGTCTTTAAATATCATTATAATT
FIM1_1065	RAD53	ATACTGAAATATTGTAGTGGAATTGACACTTAGGTGAAGTTGATAAAGCAAGGTACCGACAGTGCTTATTTTTTTCTGCTGTTGGAAACTCAATTAAAGGTATTTGTTTGCGCAAAGTATCGATAGAGTGTAATTCGAAGAGACTGAA	GACAATTACAGGGTCATCATACTGAAATATTGTAGTGGAATTGACACTTAGGTGAAGTTGATAAAGCAAGGTACCGACAGTGCTTATTTTTTTCTGCTGTTGGAAACTCAATTAAAGGTATTTGTTTGCGCAAAGTATCGATAGAGTGTAATTCGAAGAGACTGAA
FIM1_1066	SLD5	AGCTTTCTGCTATAGTGTGATATATATATACTGAATAACATTATTTGAACTGAGTTTGCATATACCTACAAA	TAGGTACATGGTTAAAAAGGCTAGCTTTCTGCTATAGTGTGATATATATATACTGAATAACATTATTTGAACTGAGTTTGCATATACCTACAAA
FIM1_1067	PAC11	ATTACA	-
FIM1_1068	ESBP6	CGTGATTTTTAAAT	GCCGGCAGTTGAACCTGTTGCTGGATATATATGTATACGGGAAATATTTTTGTTGCACGTGATTTTTAAAT
FIM1_1069	HST2	GCCCTCATTAGTCTTGCTTGGATATACATTAGGATATACTAAGCTAGAAAAAGGTAGGAATCTCAGATACGTCAGAAGGCCTATTATCCCTTTTTTTTTTTCATTTTGAACACTTGGACCCTTTTTATTCTCGAATACAATATACCACGTACAACT	-
FIM1_1071	ULP1	GTGTTATCAGGGTCTGGAGGGCTTCAATTGGGAGTTTGTTGGGTATTTACAATCATAGCATTTGGAATTTGTAAGTTTCCCGGTAGAATTGGTGAATTTGGCGGGGTTTGAAATCAT	ACTTATGTCCTTCATTCGATGGGTTTACTCACTATATTGATGCTCATCTCATCATGCGAAAGGAAAGATATGTCAAGGCATGAACTTTATCGTTCCGTACGAATTTGTTTCTTTTTTACTTTCTTTTTCAAAGCTCTTTATTTACATATCACGTGATTTACATTTATTTTCAACATCATTTTTTTTTTTTTTTAAAGGTTTTGGCTCGTAGTTTTGCTTGCATTAGATATTTGTCAAATACAAAGACGAAGCTTTGAAAAGAGAGGTGGAAAAAGCGTGTTATCAGGGTCTGGAGGGCTTCAATTGGGAGTTTGTTGGGTATTTACAATCATAGCATTTGGAATTTGTAAGTTTCCCGGTAGAATTGGTGAATTTGGCGGGGTTTGAAATCAT
FIM1_1072	BAS1	GAGAACAGTATCAATAAACATTTTAGTAGAGAAGACTGTTCTACTGGATATAGGGGGAGTTAGTGATTACTTTTGCTCTTTTTTTTTAGTATTTTGTGAGCCATTGTAACCTAGCAGTCATACATTCTTTTCCCAATTGGTTTAAGGGTCTATACTCAGGTCTGAGTATATAAGTTGACC	-
FIM1_1074	COA1	TTGCAAGTCTGTCAAACTCGGCTATTCAACCAGAAGAAAGTAGAG	GCTATTCAACCAGAAGAAAGTAGAG
FIM1_1075	SKG1	AGCAAGGGAGATTGAGCGTGGAAAGTATTTTGGAGTATTGCTTGATTCATAGAGATTAGGAATAAGGATTGGCGATTTAATATTGAAAGATATAGTAAGTCTCTAGAGCGTGGAAAAGTGCAAAAAGATATAAACAAGCCAGATTGGTCAAATTAACAAGGGACAA	GGTATAAGAGGGATTGAGCAAGGGAGATTGAGCGTGGAAAGTATTTTGGAGTATTGCTTGATTCATAGAGATTAGGAATAAGGATTGGCGATTTAATATTGAAAGATATAGTAAGTCTCTAGAGCGTGGAAAAGTGCAAAAAGATATAAACAAGCCAGATTGGTCAAATTAACAAGGGACAA
FIM1_1076	BNR1	GCATCAGTATTGGTCCAATTAGCGATTTTTTGTGATATATGGATAGGATTGGCTCCCCCAGTTTGCAGTTTTAGACGTTGATCATAGCCATAGTGGAATTTTTTCTCTTTTCAAT	GCGTAACAGAGAGGCATCAGTATTGGTCCAATTAGCGATTTTTTGTGATATATGGATAGGATTGGCTCCCCCAGTTTGCAGTTTTAGACGTTGATCATAGCCATAGTGGAATTTTTTCTCTTTTCAAT
FIM1_1077	POT1	TCCTGGTTTAACTGACATCCAAAACTAAGCAACGAAGCAACGAGGGATCGCAAAGGGATGTCACGATAATTGAAACGTTGGTGGTGCCTGTTTGTATGGCAGTGTTAGGTTTCTCCACGAATCTTTTACCAAGTGTGTATTTGAGTGTATATATGTATATATATGTCCTGTCGATTGGACCCTGAAATTGCCAAGTAGAATCATGGTTTATGATATAGATACAGTTCAGAAGTAGGTATAATAGGTATAATAGGTACCACATCAGGATCTAAAACT	AACGAAGCAACGAGGGATCGCAAAGGGATGTCACGATAATTGAAACGTTGGTGGTGCCTGTTTGTATGGCAGTGTTAGGTTTCTCCACGAATCTTTTACCAAGTGTGTATTTGAGTGTATATATGTATATATATGTCCTGTCGATTGGACCCTGAAATTGCCAAGTAGAATCATGGTTTATGATATAGATACAGTTCAGAAGTAGGTATAATAGGTATAATAGGTACCACATCAGGATCTAAAACT
FIM1_1078	-	AGACTATTTTTTATTGCTAATCAAGCCTGCTGGTGTATACGCATAAGGTCCTGAATAAACTGTTGGTGGCACCCCCTCCCATTTGTTATTTGACACATTAACCAGCAATTCAACGAGTAGTACCACGGCTTAAACCACTAACTATACTACA	-
FIM1_1079	THI72	AAAGAATATATTCTCTTGTTTTAGTTTTTGCATAAGTTACGTTGAACTGTGTCTCTATATAGTAGGGTCCATATAGAGTCGCTCTATAAGTATACTAGAACTAGTAATAATAGGAACCTTGAAAG	CTCTATAAGTATACTAGAACTAGTAATAATAGGAACCTTGAAAG
FIM1_1080	KLMA_20222	AGGAATTGAGGAGGGAACTTGGATAGAATAGGATAGGATAGGGTAGGATAGGATAGGATAGGATTTAGTATTGGTATTGAATTGGATTGGATTGGATTGAATAGAAGAAGAAAAAAAAAAAAACGGTCTTGTAGATAGAATAGAGAGATACGATACCAGCTCTAAAGGGTTATCAAATACACACAAACACTCGCGCTCGCCCGTCCCCCCA	AGGAATTGAGGAGGGAACTTGGATAGAATAGGATAGGATAGGGTAGGATAGGATAGGATAGGATTTAGTATTGGTATTGAATTGGATTGGATTGGATTGAATAGAAGAAGAAAAAAAAAAAAACGGTCTTGTAGATAGAATAGAGAGATACGATACCAGCTCTAAAGGGTTATCAAATACACACAAACACTCGCGCTCGCCCGTCCCCCCA
FIM1_1081	DSD1	CGTTTTTGGTTTGGGATTTTTGCGGGCCCGCCGCGCGTAATGACTCGCCCGTCGTCTACTGGCCCGTCGTCTACTGGCCCGTTGTCTACTGGCCCGTCGTCTACTGGCCCGCCTATTGACTCGCCCGCCTTTTCCTGTTTGGCAGCCAAGCTTTACCCAGCCGTACCCAGGGCATACCCAGGGCATACCCAACTTATAAGACAGTAAGTACCGACAGTAAGCACCAGGCCACCAGGATGAGGCCCCCATCACACACACACTCCCCCCCTCTCTCATAGAGTCAGACCGGGTAACACCATC	CGTTTTTGGTTTGGGATTTTTGCGGGCCCGCCGCGCGTAATGACTCGCCCGTCGTCTACTGGCCCGTCGTCTACTGGCCCGTTGTCTACTGGCCCGTCGTCTACTGGCCCGCCTATTGACTCGCCCGCCTTTTCCTGTTTGGCAGCCAAGCTTTACCCAGCCGTACCCAGGGCATACCCAGGGCATACCCAACTTATAAGACAGTAAGTACCGACAGTAAGCACCAGGCCACCAGGATGAGGCCCCCATCACACACACACTCCCCCCCTCTCTCATAGAGTCAGACCGGGTAACACCATC
FIM1_1082	CDC20	AGCCAGCAAGCAAATTCCCACTCGCTAAAGTCAGTGTGCTCTCTTGTGCTTCTACATTCGCTATAATAAGAGCAGACAGATTGACCTGGTTGAACAGTCTGCTTTACATTAAAGTGGGAATTGAGTTGGGTTGAACTTAACTGAACTGAAAGAAAGTGAATTCACCTTGTGATCGTTGCATTGAAAC	GCGAGCAATTGGACAACATTGAACCTCAACAACGGTCTGTTTTCATTTGATTTGTTTTGTTTTTGGGATTTCCCTTCTCAGCCAGCAAGCAAATTCCCACTCGCTAAAGTCAGTGTGCTCTCTTGTGCTTCTACATTCGCTATAATAAGAGCAGACAGATTGACCTGGTTGAACAGTCTGCTTTACATTAAAGTGGGAATTGAGTTGGGTTGAACTTAACTGAACTGAAAGAAAGTGAATTCACCTTGTGATCGTTGCATTGAAAC
FIM1_1083	SNF4	TTGATTGAAAGATCAATTCCAAGCCATTGAAAAGGAGAAAAGAGTGGCTATCGCTGAAAGGACTTTGAGTTTCAAAGCTTGTAGAACAAAGTTCTAAAATAAGTTTTATACTTTTCGCCGAAGTAAAAGTAAAAATAAGAG	GATGTTGTTGATTGAAAGATCAATTCCAAGCCATTGAAAAGGAGAAAAGAGTGGCTATCGCTGAAAGGACTTTGAGTTTCAAAGCTTGTAGAACAAAGTTCTAAAATAAGTTTTATACTTTTCGCCGAAGTAAAAGTAAAAATAAGAG
FIM1_1085	SWC5	TAGACGGCCGAGATAGGTTTGATATTCCCTTAGAAGGTT	TAGACGGCCGAGATAGGTTTGATATTCCCTTAGAAGGTT
FIM1_1086	PBP2	GATAGAGACGGTGATCTGAGTATATTTGGTACCTTTTGAATTTAGGAAATAGTATCTGAT	GATAGAGACGGTGATCTGAGTATATTTGGTACCTTTTGAATTTAGGAAATAGTATCTGAT
FIM1_1087	SLD3	AAAAGAGCAACCAGTCGTCCTGTGAAGCAACCATTTGGAAACATAAGACACCTCAAG	AGCAACCAGTCGTCCTGTGAAGCAACCATTTGGAAACATAAGACACCTCAAG
FIM1_1088	TAF6	AAGTAGACGTGATTAAGGGACTTTAAGGGAGGAATAACACAATAATATAATTTTGTAACTTCAATTCTTTGATTTGCTGGCTTGAAAACATATAGAAAC	ACAAGTAGACGTGATTAAGGGACTTTAAGGGAGGAATAACACAATAATATAATTTTGTAACTTCAATTCTTTGATTTGCTGGCTTGAAAACATATAGAAAC
FIM1_1089	DAD3	-	AACAACACCACATCTTCCAGGGCAGGTTCACGGGGAATTGAGTGTGCAAA
FIM1_1090	ARC40	CTGTGACCTGCGTGTACCAAAGGTGTAATGGCATCAAGGTGGTTGGTCACGTAACCCCGCCTCAAATTATTGCCCACATACCAGAGGAAGTGCACTGAAGTTGGACTCTTTTTCACTCGAGCCTTCTTCTTCAATATAGGGGCACTACGACTTTTCAATACTATTAATATAAAAAATATGTCTACCTTAATATATTATAGGCTTAATAACCAATTGATATTCCACATAGTACATTACAAGTGAAAGGAAAGAGAAATAACACCCTAGTGTAAGCACTGTTTTAGCTTATTCGTACACCAATCCATAGTCATTAGTCGAGAGTCTCCTA	ACCCTAGTGTAAGCACTGTTTTAGCTTATTCGTACACCAATCCATAGTCATTAGTCGAGAGTCTCCTA
FIM1_1091	NSA1	AACTTCAGTGCACTTCCTCTGGTATGTGGGCAATAATTTGAGGCGGGGTTACGTGACCAACCACCTTGATGCCATTACACCTTTGGTACACGCAGGTCACAGCATCGAGGCCCTTTGCGTGAAGCTGTTGCGTCTAAGCAGGTACTAACTATTGGGTAAAGTAAACTGATAGTCACGTGATTATATTTCTTTTTGAAAAATTTCAGCTCATCGCTCATCGCTCATCACTCATCTAATGTTATAATACTTGAGATGAGCTACATTACCGATGAGTTTGGGAAGGAGAAGCTGTGTTTGATACTGAGGTGGTGTGTTAGTGTTGAATAGTGAAGCAAAAGGAGTCAGCAACA	AGTGCACTTCCTCTGGTATGTGGGCAATAATTTGAGGCGGGGTTACGTGACCAACCACCTTGATGCCATTACACCTTTGGTACACGCAGGTCACAGCATCGAGGCCCTTTGCGTGAAGCTGTTGCGTCTAAGCAGGTACTAACTATTGGGTAAAGTAAACTGATAGTCACGTGATTATATTTCTTTTTGAAAAATTTCAGCTCATCGCTCATCGCTCATCACTCATCTAATGTTATAATACTTGAGATGAGCTACATTACCGATGAGTTTGGGAAGGAGAAGCTGTGTTTGATACTGAGGTGGTGTGTTAGTGTTGAATAGTGAAGCAAAAGGAGTCAGCAACA
FIM1_1092	CUE3	AGTTACCCAATCATTCAGAGAATATAGCAAAT	AGTTACCCAATCATTCAGAGAATATAGCAAAT
FIM1_1093	KLMA_20235	AAGACTGAAGAGACTAAAGAGACCGAAGAGAAGTACCAATAAGTACTTATAGAGACTG	-
FIM1_1094	ABD1	ATCAACTAACGTTCCACTACATAACATAGCTACTGCGCTAGCTTGTTATAAT	AACTAACGTTCCACTACATAACATAGCTACTGCGCTAGCTTGTTATAAT
FIM1_1095	PRP5	TTGTTAATTGTACACTTGTATAATCGTTTCGCTGGTTAGTGTCATTTTGGTGTTCGAGCAGTTTAGTGAGTAAAATCGATTTATATATTTGAACCTTAAACTCATCTTTCGAGTATAAAAGTTAATAAAACGTTAAAAAGATCAAACAAAAATCACTACATGCACTTGACCATTAACACTCCTCTACAGTCCCAATCAATAGATACTTGGTCGAAAGCACTGACCAACTATCAGTC	GACCAACTATCAGTC
FIM1_1096	KLMA_20238	AACAATAGAATTAGTTACGATAGCGGAGGATCTTTAACTGATTCTGTGCATCAGTTCAG	CAAAGTTTTTAAGCAGTTATCTAATATTTTAAACCTTTATTTAAACTAGAACTCGGAATTGTACGCAAAGGCACAAAAGTTTAACAATAGAATTAGTTACGATAGCGGAGGATCTTTAACTGATTCTGTGCATCAGTTCAG
FIM1_1097	RMD9	CTATATTGTATCAATATTGTGTCATACTGTGAACAAAGATAGTGTGTGAAACTTTAAATACGAAGT	CTATATTGTATCAATATTGTGTCATACTGTGAACAAAGATAGTGTGTGAAACTTTAAATACGAAGT
FIM1_1098	MLC1	AATCAAGCAGATACCCAAGCTCGTATAATACC	-
FIM1_1099	ERT1	AAGGTTTAGTATATGGGCGAGGGTGAGTGTAGTCCTGCAGCGGTAGTGGTTTTAGAGTAGAGGAGAGAAGATTATATTTGGTTAGTAAAGTAAAGAGGATTGATTAGTCTAGTTGTATTACGAAGCTTAATTGAAAGCTTAATCGGCGTAC	ATTGGGGTAAGGTTTAGTATATGGGCGAGGGTGAGTGTAGTCCTGCAGCGGTAGTGGTTTTAGAGTAGAGGAGAGAAGATTATATTTGGTTAGTAAAGTAAAGAGGATTGATTAGTCTAGTTGTATTACGAAGCTTAATTGAAAGCTTAATCGGCGTAC
FIM1_1100	ARC1	AACTCTTCCCCCCACCAACACTCGATACCACATCCACTTTCTTGCTCTACACTGGGCCAGGCTTGCTACTTCACACCTCATACATAGCACACAACCTAATTGACAGCTTACACATCACGTGACCACATCGAACTTTCCCTTCCCAAAAAATTTTAACGTTTTGTCTCTTGATGAATCAGAAAGAGTTTCAACATATATGATGTGATGAAGCGCATCACGGTTTTAAAAGCAGGTTTAGTTTAGTATTTAATTGTTGTTGTAAGGGTTTTTGATAATCATTTTATAGGCCGTTATAGAAAATATTGTTTTATTAAACAGTGAAAGGGAACATATAGCACG	GTACATTCTTTTTATATTCTTTTGTCATTTATACACACTTACTGAAGACTAGAGCTTTAGATGTCCGATACAGAGTGGAGACCTAAATCTAAACTCTAAGAAACCGGAAAAACCCTTAAAACCCACTTTTCTTGGGGAACTTCTACTTAAATGCAACAAAATAAACCTATTCCCTAGTGCTCTAACCTTACTCCAACTCTTCCCCCCACCAACACTCGATACCACATCCACTTTCTTGCTCTACACTGGGCCAGGCTTGCTACTTCACACCTCATACATAGCACACAACCTAATTGACAGCTTACACATCACGTGACCACATCGAACTTTCCCTTCCCAAAAAATTTTAACGTTTTGTCTCTTGATGAATCAGAAAGAGTTTCAACATATATGATGTGA…
FIM1_1101	KLMA_40204	AAGGTACCAAGGAATCAAGGTACCAAGGTATCAAGGTATAATAATAAGTAATAGTATTTCG	AAGGAATCAAGGTACCAAGGTATCAAGGTATAATAATAAGTAATAGTATTTCG
FIM1_1102	TRX3	-	GCAGGACTCGTACCGATTCCACGTACCGTATCGAACACCTATGTACCATTGTGCGTGTCATTCTCTATGGTCCCTTGTGTGCGTCTGAATTTATTCTCCATCTCTGCGCTTTGCGGTATGCGCTTAAGTGCAGTCCCTGGCAATTCGGGGAGGGCAGGGAAAAACCAATCCAGGTCAGGTGACCGGCAATCCGCGCCAGAAAAACCGTTGAAAAAAAACCAGGAAAGAACACCCACACATTCGCGCCAGGTCCGAAAAACACCAATTGGAGACCTGGAAGCGTGAAAACTGCAAAAAACCAAAAAAAATATAAGAGAGAGAGTGATATTATTATATATATGTGGCATTGGCCAAGTGCAAATGCTTAGTAAAGAGGGGAGCAGACAAGAAGAGAGAGAG…
FIM1_1103	-	GAATACGCTCTCTATAGCGGGATACATAACCCAAGCAAGACATTGTGCAAAGA	GGAATACGCTCTCTATAGCGGGATACATAACCCAAGCAAGACATTGTGCAAAGA
FIM1_1104	COQ2	GTGGAAAGGGAGAATTTCAGAAGCGGTTGTACATTCTACCGGTGCTGTTAGAGTTTGGTCAGG	TTTTGAGAGGAAAAGCAATTTGCCCAAACGAAAGGCGAAAAGTCCGTCACGTGGGAAACTTATGGTTACCCGGTTATTGTGTATCACGTGATTTGTGTTTGGAAATAATTTTTTTTTTTTTTTTTTCGTTTCTGCAGAGGTCCGGTAGCCGTACTATGGGTATGTGCATCGATCGACGCTATAGGCTAGGCTAATGCAATCTTTATATAACATATGTACGTTAGTTAACAGAGTTTGGTACGCCATTAGTGGGCAAAAACATGTGGAAAGGGAGAATTTCAGAAGCGGTTGTACATTCTACCGGTGCTGTTAGAGTTTGGTCAGG
FIM1_1106	TUP1	AGGCGTCAATTGAAGAGGCTGGTGCATCGAAACATTTGCACATCGTGATTTCTTTGTGAGATAGTATCGCATTGTGAAGGAACATCTAGAATTTTGGACGTTTAAGAATTGTAGAGTCGAGGCAAAGAAAAGCAGGTAAACAACAACAAGGTAAACAAGCAAAAAACATAAGATTTAATACAGACAATA	AGGCGTCAATTGAAGAGGCTGGTGCATCGAAACATTTGCACATCGTGATTTCTTTGTGAGATAGTATCGCATTGTGAAGGAACATCTAGAATTTTGGACGTTTAAGAATTGTAGAGTCGAGGCAAAGAAAAGCAGGTAAACAACAACAAGGTAAACAAGCAAAAAACATAAGATTTAATACAGACAATA
FIM1_1107	CSM1	AAGCGTTTACTAAGGCAATTGGCGGGAGAAAGTG	GGAAGCGTTTACTAAGGCAATTGGCGGGAGAAAGTG
FIM1_1108	KLMA_20249	ACTGAAAACAGCAGCGCTCGATTGATTGATTCAGT	AGCGCTCGATTGATTGATTCAGT
FIM1_1109	ABP1	AAAGAACTGTTGTACAAACCCTGTTTGAAGCGTGCGTGTTCAATATATTCGGGCTTTTTCCAGATTTAGTATACTAATAGAAAGGTTAGTACTAAAGACTGTTTTTGTTTTTGATATTGTAGGTTATTTTAAGGTACACTCGCTCGTTTTCAATTTCGCTAGATCGCACATATTTCCCAA	TGCCAAAGAACTGTTGTACAAACCCTGTTTGAAGCGTGCGTGTTCAATATATTCGGGCTTTTTCCAGATTTAGTATACTAATAGAAAGGTTAGTACTAAAGACTGTTTTTGTTTTTGATATTGTAGGTTATTTTAAGGTACACTCGCTCGTTTTCAATTTCGCTAGATCGCACATATTTCCCAA
FIM1_1110	KLMA_20251	AGGAAATTTGAAGCCTAGAGGTGTAAGAGGTTTAGAATTATACTGTACCAGGAGAATATTGAGTGAATAACATATTGACAAT	AGGAAATTTGAAGCCTAGAGGTGTAAGAGGTTTAGAATTATACTGTACCAGGAGAATATTGAGTGAATAACATATTGACAAT
FIM1_1111	YMD8	AACGAAAACAGGGGTGAAACAAAAGGCACACACAATTGACGAGACATTTTCGAGGCTGTAGAAGGTATAGTCAATGGTAGTTTTCTGGAATAAACTAAGAGCTTAGATTTTCAAAGTAAAGCATCAGTGGTGCAGGCAATAATAAATAATAAAACTACTACACTATCGCCAAAC	ACGAGACATTTTCGAGGCTGTAGAAGGTATAGTCAATGGTAGTTTTCTGGAATAAACTAAGAGCTTAGATTTTCAAAGTAAAGCATCAGTGGTGCAGGCAATAATAAATAATAAAACTACTACACTATCGCCAAAC
FIM1_1112	STP2	AATCAATAGCGGTTGATTTTGGACTAGTATAGTTAGAAGGATTAGCAGTTCATCCGATATATTGAGCGAATAACAGTTTTAATCGAACATTAGGACGGTTATTAGTGTAATTATTTGTTAGTTTGTGAATTAAACTGTGTTAGTAAGTGGAGAGAGATCTATCTGATTTTAAACACAGAAAGAGATAGGCAAGAAGATTTAGTTGATAGGTTAGTGAGTGAACGGAATAGTATAC	GATTTTGGACTAGTATAGTTAGAAGGATTAGCAGTTCATCCGATATATTGAGCGAATAACAGTTTTAATCGAACATTAGGACGGTTATTAGTGTAATTATTTGTTAGTTTGTGAATTAAACTGTGTTAGTAAGTGGAGAGAGATCTATCTGATTTTAAACACAGAAAGAGATAGGCAAGAAGATTTAGTTGATAGGTTAGTGAGTGAACGGAATAGTATAC
FIM1_1113	MCM6	AGAGAAGTGAAGTAACAGTCTTGAGAGTAGCCAAAACTCGAATATTCAAGGACAGCAGATACCGGAAAACAATTATCTTGTG	-
FIM1_1114	GPH1	AGTTAGTTTTTAGTTGGTAGGTGGTATTAGTACAGCAGCAGCAATTGCGTAGTAGTTAGAAAAG	GATAGATAGATAGAACCAATCAATTGAGAGCCAATTGTAGTGGCAAGTGGATAGATACTACAGTTAGTTAGTTTTTAGTTGGTAGGTGGTATTAGTACAGCAGCAGCAATTGCGTAGTAGTTAGAAAAG
FIM1_1115	JEN1	AAGCAAAAATTAATATCTATAACTATACC	AAGCAAAAATTAATATCTATAACTATACC
FIM1_1116	ARO8	AGCTCTTTCATCAAGCAAGCGAGCAAGCATCATTCATATATACATATTCCTAACTGGCTAAAGTGACAGTAATTTGTTTGAGCTTGAGCTATTAAAGAAAATACCCGGTAACAGAACTTCAAATTTAGACG	GATAAATATATAAGTTATAGGCTCGAGTGTTTTGGTTAGAAACTACTTTATTTTTTTTTTTTTTCCTTTGGTTCTAGTCTATATTATAGTAGCTCTTTCATCAAGCAAGCGAGCAAGCATCATTCATATATACATATTCCTAACTGGCTAAAGTGACAGTAATTTGTTTGAGCTTGAGCTATTAAAGAAAATACCCGGTAACAGAACTTCAAATTTAGACG
FIM1_1117	KEX1	AAGGTCAGGTTTCGAAGCTAGCAGAGTGTTCAGGTGCCTGGTTGAATAAGGAAATAGCTGTATAGTTGTTGGGATACGGTATTTTTTTTTTTTTTTTTGATTTCTAGGCTTTGTTTCTTACACATTGGAATATTGAAGTGAAGAGCAAGAGCAAGAACAGTCAGTTCCTTCTTCCGATCTCTCTTTTGCAAGTGAAACAGCATACAAT	AAGGTCAGGTTTCGAAGCTAGCAGAGTGTTCAGGTGCCTGGTTGAATAAGGAAATAGCTGTATAGTTGTTGGGATACGGTATTTTTTTTTTTTTTTTTGATTTCTAGGCTTTGTTTCTTACACATTGGAATATTGAAGTGAAGAGCAAGAGCAAGAACAGTCAGTTCCTTCTTCCGATCTCTCTTTTGCAAGTGAAACAGCATACAAT
FIM1_1118	KLMA_20261	TACGCCTGTAGCTTTTGGTGCCTGTCGCATAGAACTTCAGGGTATATATTTCAAAATCAATATAGG	GTGGGTGATTCGAGCCTTGATAATTCAATTGAAAAGACTACGCCTGTAGCTTTTGGTGCCTGTCGCATAGAACTTCAGGGTATATATTTCAAAATCAATATAGG
FIM1_1119	CHO1	TATATATATATACGTACAGATTGTATTACTATCTGCCGTTTGCTATTTGCCTTTTATACCATAGACCCTTTTTGAGTTTTTTAATTACTTAATTTCTACAACCTAAGAGCTTTGATATTAAAAAAAGCACATCGCAAATAAGGTTTTAGCTTGCAAACATCACAGTTTTTTTCTAAAACTCAGAGGTAAAGGAGAGCAATTCCGTTCAAGAACGTTATATCAGACCCTGAATTCACCTTCAAGAACATCTAATTACC	GTGCTGGATTGAATTGCGCTACGTACAAACCACTGATATTATAACAGTATATATATATACGTACAGATTGTATTACTATCTGCCGTTTGCTATTTGCCTTTTATACCATAGACCCTTTTTGAGTTTTTTAATTACTTAATTTCTACAACCTAAGAGCTTTGATATTAAAAAAAGCACATCGCAAATAAGGTTTTAGCTTGCAAACATCACAGTTTTTTTCTAAAACTCAGAGGTAAAGGAGAGCAATTCCGTTCAAGAACGTTATATCAGACCCTGAATTCACCTTCAAGAACATCTAATTACC
FIM1_1120	POX1	ACCGCACGCCGTGTTAAAGCAGAAGGCAATAGTCATGCTAATTCGATTCGGAGAAAGAACCCTTTCTTGCGAGGTCCCAAAATGGATTAGGGAGCTAAAATCCGCAGTTTGTACTTGAAGATTCCTCTCCAAATGGTGTCAGTACAAACTGCAAGTAATCACACTCCGCTATAAACTTTGAAAAAATGACAGCTTTTGTCTACTGATGATTTTGTAATCTATCTACTGTTCTCTACGGTTTCAAAAGATGTCACTTCATCACTGACACACACACAAGTATATATATATATGTATATGTGAACCCTTTCTGACTGATCTATGACTTTTGTTTTCGTCAGTTCGAGGTTAAATCAAATTTTTGGTTGTCTCTGACATGCGTCAGTAAAAAAACATTTAGAG…	AGAGCGACATAAATTAAGAGAATCGGTATATAGCA
FIM1_1121	CHC1	AGCCTCAATTGACGAGAATATTGTCTGTTCAAGCTGAGTAGCCAATAAAATTTTCAAAACAGGAACTGTTTACGTTGCGTTTTAGCCCTTTTGCTTCTCCCTTTTAAATTAGTTTGCAAGGCAAAACAAAAAATCTGAACATAGAAAAGAGTTTAACAGATTCACTTTTTGAGCAGCATCTTCAATTCACTTTCCCCCCTCGAGTAATTGATTGATCTATTAAGGTATACGTCAGTATTATTGAACAGTTCGTGTCTTTTTTGTCCAGTTTTCTCGATACTAAGACGCCTGTTTAAAGCTAAATCCAAAAATATCTATACACTTTTATCAGG	GCCCAAACCAGCCTCAATTGACGAGAATATTGTCTGTTCAAGCTGAGTAGCCAATAAAATTTTCAAAACAGGAACTGTTTACGTTGCGTTTTAGCCCTTTTGCTTCTCCCTTTTAAATTAGTTTGCAAGGCAAAACAAAAAATCTGAACATAGAAAAGAGTTTAACAGATTCACTTTTTGAGCAGCATCTTCAATTCACTTTCCCCCCTCGAGTAATTGATTGATCTATTAAGGTATACGTCAGTATTATTGAACAGTTCGTGTCTTTTTTGTCCAGTTTTCTCGATACTAAGACGCCTGTTTAAAGCTAAATCCAAAAATATCTATACACTTTTATCAGG
FIM1_1122	SPT16	GAGCGGTATTTGGGTAATTTTAATAGCATATCTCTATAGTGCGCTAAGGAAATCTCCGAATATCTAGAGCAAGA	GAGCGGTATTTGGGTAATTTTAATAGCATATCTCTATAGTGCGCTAAGGAAATCTCCGAATATCTAGAGCAAGA
FIM1_1123	KLMA_20266	AGCCAACGGTGGGTGACTACTTGATAAA	GATTTCTATATGATATGTAACTGAGCCAACGGTGGGTGACTACTTGATAAA
FIM1_1125	RPS2	AAGCATTGTTCATTGTCGATCGAAAGTTACCATCATCAACTTTCCGTGTTCCAATCCCGACAAGTTATAACAGTACAGCATATCAAG	AAGCATTGTTCATTGTCGATCGAAAGTTACCATCATCAACTTTCCGTGTTCCAATCCCGACAAGTTATAACAGTACAGCATATCAAG
FIM1_1126	KLMA_20269	AGGATACCAAGCATAAAAGGTATTATCATATATCTGAACTGTCTAAGATACGGAAATAGACGGTGTGAGACAAAAGTATAGCAATAAAAGTATTATAAGAAGAATTCGTT	AAGCATAAAAGGTATTATCATATATCTGAACTGTCTAAGATACGGAAATAGACGGTGTGAGACAAAAGTATAGCAATAAAAGTATTATAAGAAGAATTCGTT
FIM1_1127	MON1	ATGTCATCCGAGAAGCATGATGTCAAGGAAGCCGGTAAGGACGTTGGAAAGGACGTGAAGGAGACTGCCAAGGAAGTTAAGGCAGCAGCCAAGGATAAGGCTTCGCGTGCAGCCAAGGAAGCGCATGGTGCGGTCGATAAGGCGCAAGATGAGTTTAAGAAACAGGTTAACAATGCAGAAGGGATTCTGAAGCCATACTGGGACAAGTTTGTGGAATTTGTGAGCAATGTTGCCAGCACGACTGCTGGGGCCACGCAGGCAGCTGTTTCTAACGTTGCGTATGGTACTTCCAAGGCAGCTTCTGTGGTGTTCCACGAGTTGCAGAACCCTGTTGTCGCGGTGAATGCGATACTCGGAGCTGCGTCGATAACCACAATTTTGAACGGTTACGCACACAAG…	AGGAAAGTTGGTATAAAGGGTGGTGTGAACGGTGGATTGCAGTGGTTCCGGGAGTTGTTTTATCAGTTTATCCAAC
FIM1_1129	ROT2	ACCCGGCTTTGAACTAGGAATAAACCGGGA	-
FIM1_1130	SLX1	GAGCCATTCAGAAGCCTCAACTTTGCCAATAGACTATCAGAATTCAAATAGACTAGTTCGTGAATAGCTGAGAGCTGGTAATTCGAGAATTGGAGGTGCAATTTTGGGATTATATGGCGAG	GAGAATTGGAGGTGCAATTTTGGGATTATATGGCGAG
FIM1_1131	MCX1	AAGTAGAATCAGAAGCTATCGGTTTATTATACCTTACTCGTCAGATTGTTTTTTGAGTTTGCAAACTGTAGATAATTGAGTATCCTTATTATTGCTGCTGCTGCACCACT	AAGTAGAATCAGAAGCTATCGGTTTATTATACCTTACTCGTCAGATTGTTTTTTGAGTTTGCAAACTGTAGATAATTGAGTATCCTTATTATTGCTGCTGCTGCACCACT
FIM1_1132	KLMA_20275	-	AGGGTATTTCAAGTATCAAGGAGTGAAATCACCA
FIM1_1134	TDP1	GTGACTGATTCTCGAACGAATACGTCAAAACGAAGCGAAGGGAAAGCGAAGGGAAAGCGAAGCGAAAACAAACCCGAGCGAGATGAGCTGTGTAACTGCTGTGTAACTGCTGTGCGAGAAGTGTGCGAGAAGTGTGCGAGTAGTGTGCGAGCACCGGAAACGTGATTCATCGCGAGCCCGCTGCGATGCGTTCTGACTCGTTCCCAGCCATAACCATTTCACATTTCATTCATTCAGGCATTCATCAGGCATTCATCAGGCATTCAGCACTTACACACTGCTTAGCTGTGGCATGCGGCCTTAGGATAAGGGGAGGAAAAAAAAGTGCAAAGTCACGTGGTGGATAGATAAGGATGATTCAGAGCGCGCGGGGAAGCCGGCGGGGGGAAGGCCTTCCGC…	TCGAACGAATACGTCAAAACGAAGCGAAGGGAAAGCGAAGGGAAAGCGAAGCGAAAACAAACCCGAGCGAGATGAGCTGTGTAACTGCTGTGTAACTGCTGTGCGAGAAGTGTGCGAGAAGTGTGCGAGTAGTGTGCGAGCACCGGAAACGTGATTCATCGCGAGCCCGCTGCGATGCGTTCTGACTCGTTCCCAGCCATAACCATTTCACATTTCATTCATTCAGGCATTCATCAGGCATTCATCAGGCATTCAGCACTTACACACTGCTTAGCTGTGGCATGCGGCCTTAGGATAAGGGGAGGAAAAAAAAGTGCAAAGTCACGTGGTGGATAGATAAGGATGATTCAGAGCGCGCGGGGAAGCCGGCGGGGGGAAGGCCTTCCGCCGGTAGCGGCG…
FIM1_1135	PDB1	AGGTTCTATATAATTGAGTGTTGTAATTCGGTAACAGCAGTTGGCAACTTACTAGAAAGCTAGTAGTGTGTGAAATAATAATAATATTCTCTCTCACTATTGGAAATAACTGATTGAATTGGTATTACTTCAGTGGAGGTTTTAGTTTGGCTGTTTTTACGATACGAAAGTGAGAACGAACGAAGTATAATATACAATAATAACAATATACAATA	AGTGTTGTAATTCGGTAACAGCAGTTGGCAACTTACTAGAAAGCTAGTAGTGTGTGAAATAATAATAATATTCTCTCTCACTATTGGAAATAACTGATTGAATTGGTATTACTTCAGTGGAGGTTTTAGTTTGGCTGTTTTTACGATACGAAAGTGAGAACGAACGAAGTATAATATACAATAATAACAATATACAATA
FIM1_1136	KLMA_20279	AAACAAATAAAGTACAGTCTTGCACCGAAACTGATCTAGAAGAGTTTATCCTAGTTGCTAACATTTTTAGACTGTTTCTGACAGGTGCATATCAGACATATATTGAATAAGATTGCACCATA	CCGTGTCTTTGTTTTAAGGAAAAATACATATGTAGATCTTTAAACCATTATTTAAGAAAACGACATTCCATGTCTGAAACGGAAAAACTGTACAGGAACCAAACAAATAAAGTACAGTCTTGCACCGAAACTGATCTAGAAGAGTTTATCCTAGTTGCTAACATTTTTAGACTGTTTCTGACAGGTGCATATCAGACATATATTGAATAAGATTGCACCATA
FIM1_1137	YRM1	AGAAAGACGCAGCAGTAAAGCCCGAAAGCCTTCTGATTTGTAAGCGGAAAAAACACTATGGAAACTACCTACCTACCTGCATACAATTTTTGCTCTTTGAGAACATAGTGGAAGAATTCACATTCGCGCTAACTATTGTGCTTTGATCTCTGCTTTCCTTGTTCATTGCATCTACTTTGTTTTATTTGGAGTATAGTAAATAGTAGAGTAGTACTAGTTATTATGTATTATTCTTTTCAGTTTTTTTTGTCATTAGTTAATTGCTTGTGCGTACGCATTTTGTTAGCCAGTTATAAAAGGTGCACAGAACGAGCTCATCG	-
FIM1_1138	SCS3	GTATATGATTCCACAAATAGCTTGTTAAGACGCTCAGGTGACTAGTCAACATAAACATAGTAAAG	GATAGTTCAACTCCATTATATCTATCGCTCTTATTACATGCTTTTTACAGTTTTCAGTCAACCATTTCCTCTTTTCCCAACATAATAAGTAAAATTCAGAAAATTAAGGTTTTATGATCTGTACTCATCTATAAATTAGTTTGAACAGACAAGATGAGCATAAAAATTTGGGTATATGATTCCACAAATAGCTTGTTAAGACGCTCAGGTGACTAGTCAACATAAACATAGTAAAG
FIM1_1139	HSP60	AACTTTAGCGCCACTTGATTCGGATAAACAGAGTCAGCAATCAGCTATCGGTCGTTCTGTCGTCTTATAAACTAGGGAGCCGGGTTAAAAATATTGTTTCAAAAGGGGACACGTCAGGATTTTGATTGGTTAGTTTATTTTGAAGGATCAGAAACCAAGTGGATTTAAATTAAATTAAATTAATATAATACAATACAATACA	GAACTTTAGCGCCACTTGATTCGGATAAACAGAGTCAGCAATCAGCTATCGGTCGTTCTGTCGTCTTATAAACTAGGGAGCCGGGTTAAAAATATTGTTTCAAAAGGGGACACGTCAGGATTTTGATTGGTTAGTTTATTTTGAAGGATCAGAAACCAAGTGGATTTAAATTAAATTAAATTAATATAATACAATACAATACA
FIM1_1140	ATG22	GAGATGGATCTCCACGCGGTTTTTCGGTTTCGTCCATCTTTTCATCTTTTACCGTGATTTTGCCGAACTCGCATTTCCAATAGAAACAACAGTGAGTGAGTACGTGTATGTGTATCCCTATCTATTAGCAGTATATTCATGCCCAAACTGGTGCCTCCCTTTCTAGAAAATTCTTTTCAGCGGGGAAACCTCTGTTTTAGTCAGGTCGTTTCTCTGTATCTTCTCCATGTTTGTACACTAGCTAAGCTTTGATTTTTTTTTTTTTTTTGGTTCAATTTTTTTTCGCTTCGGCCTCTGGATGGTGTCACATGATCAAGTCTGGGGTTGGAATGGAAAAACTCCGGAAAGCATTTTCGGGACCTGGCGGGCGTCACAGTTTCTAAATCAGACAACTGCCAG…	AGATGGATCTCCACGCGGTTTTTCGGTTTCGTCCATCTTTTCATCTTTTACCGTGATTTTGCCGAACTCGCATTTCCAATAGAAACAACAGTGAGTGAGTACGTGTATGTGTATCCCTATCTATTAGCAGTATATTCATGCCCAAACTGGTGCCTCCCTTTCTAGAAAATTCTTTTCAGCGGGGAAACCTCTGTTTTAGTCAGGTCGTTTCTCTGTATCTTCTCCATGTTTGTACACTAGCTAAGCTTTGATTTTTTTTTTTTTTTTGGTTCAATTTTTTTTCGCTTCGGCCTCTGGATGGTGTCACATGATCAAGTCTGGGGTTGGAATGGAAAAACTCCGGAAAGCATTTTCGGGACCTGGCGGGCGTCACAGTTTCTAAATCAGACAACTGCCAGA…
FIM1_1142	RNA15	AGGAAACGCCGGAAAAACGTTGCTGAACTACGCTTGGTGTGCAAGAAGTAACTTAAGCACTGATTTTGTTTCTTTTATATTAAA	AGGAAACGCCGGAAAAACGTTGCTGAACTACGCTTGGTGTGCAAGAAGTAACTTAAGCACTGATTTTGTTTCTTTTATATTAAA
FIM1_1143	DST1	GTGGAGGATCGTATCACTGTCAGGGGTCTCAGGGAGAAGCATTTAAAGTAGCGAAACACAAAAACATTAAGAACTGGGTTTTAAT	GTGGAGGATCGTATCACTGTCAGGGGTCTCAGGGAGAAGCATTTAAAGTAGCGAAACACAAAAACATTAAGAACTGGGTTTTAAT
FIM1_1144	KLMA_20287	AGTGTGCAACTATTAAG	AGTGTGCAACTATTAAG
FIM1_1145	CYS4	AGAAGAAACGGACTACGTAATGCTGCTACCTAACAGGCAGGCTTTTGCTGTTCAATTTTAACAGATAATAGCAACAAGCAATTCTTGCAATAGTGGTCATAGTTGGGCATACACCCAAACCCACACTGTAGAAAGACATTACTGTGTGCTTCTTGTCATGCGATGCCCATCTTTTTGTATGGCGCTGTCTGATTTTCATGAAAAAGCATTGAAAAATTGTGAAAAGTAATATGGATACGAGTTTAGAATGAAGTTTTTATCTTTTACTAATACTCATCTCTCTCATTCCTCTCGGAAGAGATGTTAGGTTTAAAGGTAGGGTCTTACTCTTGAGCAGTGTGTGTTATTTACTGGAATAGTCGGTATAACACAGGTATAGACATCAAATAGCAGTAATA	GTGTGTTATTTACTGGAATAGTCGGTATAACACAGGTATAGACATCAAATAGCAGTAATA
FIM1_1146	VPS20	ACGTATCAACGGTAGAATACGGGAATTCGGTACTGTTCGTGCTTGCAATACGATACTTATTTTTTAAACTTAGGAATTACGGCATATCTTCTTAGAAAAGTCGTTCGGAGTCACTGACTAAGTAGATCAGA	ACGTATCAACGGTAGAATACGGGAATTCGGTACTGTTCGTGCTTGCAATACGATACTTATTTTTTAAACTTAGGAATTACGGCATATCTTCTTAGAAAAGTCGTTCGGAGTCACTGACTAAGTAGATCAGA
FIM1_1147	HEM2	GGAGGAGGGATGGATCGTGGAAGCCATACGTCCTTACAAATCTACATATATATATATATATATATATATACCTATAAATATCTATACGAAACGTTTCCCACTGACATACTAAACCACGTGATCCAAATATACAGCCTAGTTGATGACTCTGTGTATTGAGGTGAAAATATTGAAAAAGAAAGGCTGAAATTTGCAGTATAAAATTACCTCTCTTATTTATCTCTGTTACTCCGATGAAGAGATACAAATACACCCTTGGTTCACGATCAGGTAGCAATATAACGACCAAACCACCTGGCAAGCCTTGGTAGTGTTCTAACG	ATTAAATGGGGGAGGAGGGATGGATCGTGGAAGCCATACGTCCTTACAAATCTACATATATATATATATATATATATATACCTATAAATATCTATACGAAACGTTTCCCACTGACATACTAAACCACGTGATCCAAATATACAGCCTAGTTGATGACTCTGTGTATTGAGGTGAAAATATTGAAAAAGAAAGGCTGAAATTTGCAGTATAAAATTACCTCTCTTATTTATCTCTGTTACTCCGATGAAGAGATACAAATACACCCTTGGTTCACGATCAGGTAGCAATATAACGACCAAACCACCTGGCAAGCCTTGGTAGTGTTCTAACG
FIM1_1149	KLMA_20292	AAGATAAAAAGTA	-
FIM1_1150	LSM2	ACGAGCAAAC	GCTCTCATCTTTAGTTTATGCTTCCGTTACTATGCTTTGATGATTTTTTTTCCTTAGTTACATCAACGATTTTGATGAAATATTGAAAATGGGAAACAATAGTTAACCTATACAAAGTTCGTTAAGAAAGAGGAGACATATAATAAGGACACAAGCCAACAACAAATACTACGAGCAAAC
FIM1_1151	GDI1	-	GCGTACTTTCACAATCACTCTATGTATGTGTACAGTTCTTTTTTTTTTTTTTTCTCTATCCTCCCAGCCTTAAGACCTCGAGAAATCGAGCCCTTTTGTCTTGAAAATCGAACTGATAATAATAATAATAAGAATAAGGAAATATAATAATAATAATAACAATATTGAAACTAAAAAGATCAAAGTTATACAATTAAGGTTCTGGTAAATTTGAAACGCCAGGTAAATAACAACTTTGTTGGTATAACAATCCATATCATTGATACAAGTGTGATTCGGATTACTTAATACTACTCTATCAATAGCTGATCATAGAAAA
FIM1_1152	KLMA_20295	GTTACAAAACCATATATATATGTATATTTATATTGTGCCTTGAATGCACGACATTTTCAGGCTTTTGCTTCTTGGGCAGGTTCAGCAGACGCGACCATTAATCAAACATGAATAAAAAGCGGGACCGAAAAGCCTTGATTATCCCACATAAACTGTCCAGAGCAGCGAGTGAGCCAGCAATAGAAATGTCTAGTTAGAAAAGCAGGAATACTGCCGCGTGTATGTGTGATTCCTTCCCCCTTTTTCCTTTAGCACAGCCGTCCCTGAATATAAAATGTCACTAAGGCACGTGACACCAACGTTGTACGAACAAAAAAATTCAATATGGCTTTCGGCAGCACCCTAAGCTGGGTTACCATCGTATAATTGCCAGCGCCCCAATGTTCGGAGAACGTGCAG…	ATCCACATCCACATCCTGCAAC
FIM1_1153	GPD2	ACCAACAGTAATATTACTCCGGATATTGCCCAACTTCGGCGACTAGCAACTCTATTTGTTTACGATTTGCGTGTGAGACCCCATATTTTTTTATACTTGTTTGACCAACGAAATCTTCGAGTATATTTTTTTGCCTATTTCAGATTGTTCCGTACATATCGATCGAACGAACTGAACGTTTTTAGCCCTTATTGAAAACTTTAA	ACCAACAGTAATATTACTCCGGATATTGCCCAACTTCGGCGACTAGCAACTCTATTTGTTTACGATTTGCGTGTGAGACCCCATATTTTTTTATACTTGTTTGACCAACGAAATCTTCGAGTATATTTTTTTGCCTATTTCAGATTGTTCCGTACATATCGATCGAACGAACTGAACGTTTTTAGCCCTTATTGAAAACTTTAA
FIM1_1154	HOS2	AAGGTCATTAAAACCAAACCAGGAGGTGGTGAAGAAGCGTCTTTGTGGATACGTTCCTCTCCTATTTTCTTTGTTTTGTTCTATTGAAGTAAAGGAA	AAGGTCATTAAAACCAAACCAGGAGGTGGTGAAGAAGCGTCTTTGTGGATACGTTCCTCTCCTATTTTCTTTGTTTTGTTCTATTGAAGTAAAGGAA
FIM1_1155	IME4	-	GAGAAAATATTAAGAGCGGTAGTTGAAGGTACAAAATCTTGTGTTTGTAGAAGGTTTGGCGGTTTTTGAAGATAATAAAGGTGCTTTTTTGAATCGGCGGCTGTTTTTCCAGGGGCAGTTACAGGGTGAAACATAAGAAATCAGATACTAAACTAGAAGTTTTAGCTGGAAATAAAGACGAAACTCGAATCAAACACGTAAGAT
FIM1_1156	COX13	AAGTTAGACTTTTCTAGCCAAAGACAACTACAATACACA	AAGTTAGACTTTTCTAGCCAAAGACAACTACAATACACA
FIM1_1157	CDC55	GATAAGCATCACGTCGAGGTAATTTTTGATAATTGAGTGTCTAGTGAGTTGTATCCAGCGGGCATATACGAGTTTTTGTTGTAGTTTACCAGTTGGTTTAGTGTTTGTCGTTTTGCCATTCACCAAGGGGAGTTCTTCCGTATTTTTTTTTTTGGTGTACTTTTCAATACTTTTTGCAAGAGAAGGAGCTTTTTGACGGTTTAAAAGAGGGTCGCCTTTTCTGCACTGTTATTGATTGGTTTGTGACGGCTACTTTCGGTGTACGTTTCGTTGTCTTTTGTCTCATTTTATTTTTGGTGTTTTTTTTGTTTGACCTTTTGTATCGGTATTGGAAACGAAGTTTTTAACGAGGCGTTATATCATACGCGCACTACCTCTAAACGGCATAGCATATACATT…	GATAAGCATCACGTCGAGGTAATTTTTGATAATTGAGTGTCTAGTGAGTTGTATCCAGCGGGCATATACGAGTTTTTGTTGTAGTTTACCAGTTGGTTTAGTGTTTGTCGTTTTGCCATTCACCAAGGGGAGTTCTTCCGTATTTTTTTTTTTGGTGTACTTTTCAATACTTTTTGCAAGAGAAGGAGCTTTTTGACGGTTTAAAAGAGGGTCGCCTTTTCTGCACTGTTATTGATTGGTTTGTGACGGCTACTTTCGGTGTACGTTTCGTTGTCTTTTGTCTCATTTTATTTTTGGTGTTTTTTTTGTTTGACCTTTTGTATCGGTATTGGAAACGAAGTTTTTAACGAGGCGTTATATCATACGCGCACTACCTCTAAACGGCATAGCATATACATT…
FIM1_1158	RIM15	AAACAACTAAAGTGTCAAGGTAGCTTAAACTGCTTGAAAATAGTTAAAACTATAGAATTGGACTCTAGCGGTGCTGCCTGACATCATTAATATTTTTTGGCGCTAAATTAGGAATATTATAAGGGAAGGGATAATTATTGGGATCCTTTTTAAATAAGAGATAGAGAGAACACAGGTTTAGGAAAAGCGAAGTATTCGGCTTGCTGCATTCATAGAGATACTATAGAAGTC	GCATTCTTTTGCAGTAATTATGCACATATTCTATCATTCAAGTTGCAATAATAATTTATTTTTTCATGTTGAGTGATTTCAGCGTACAAACAAAAATCGTATGAACATGGGTACTAATTTAATAGTGCAAGGTGAATTGTGATTAGCATTTAACAGATATTAGTATTTTAGATAAACGTAAAACATTGGAAACAACTAAAGTGTCAAGGTAGCTTAAACTGCTTGAAAATAGTTAAAACTATAGAATTGGACTCTAGCGGTGCTGCCTGACATCATTAATATTTTTTGGCGCTAAATTAGGAATATTATAAGGGAAGGGATAATTATTGGGATCCTTTTTAAATAAGAGATAGAGAGAACACAGGTTTAGGAAAAGCGAAGTATTCGGCTTGCTGCATT…
FIM1_1159	REX2	AAGATAATCCGAATCAACATTGACCGTGTGCATTTTTAACATTCTACCCTATACACACATTATATTTTACTTATAAGAGTTTGATATACTTGTACTTCTAGATTATTTTCTATCCAATCGAAGGTTCCAACTCAGAATCATAGATAGTGAAATAACAAAACATTAAAGGACGTCATCGCGCTTTGGTTTACAAGAGCGCATTT	CAACATTGACCGTGTGCATTTTTAACATTCTACCCTATACACACATTATATTTTACTTATAAGAGTTTGATATACTTGTACTTCTAGATTATTTTCTATCCAATCGAAGGTTCCAACTCAGAATCATAGATAGTGAAATAACAAAACATTAAAGGACGTCATCGCGCTTTGGTTTACAAGAGCGCATTT
FIM1_1160	KLMA_20303	AATATCTTTTTGTTAGAAGCTCTCCAGAGACTAAAGTTGGTTCCTGATATAGTGAGACGGTTAGACTAGAGTCTTCAGAGAAAGAATATATTAAGCAGTAAA	AGAGACTAAAGTTGGTTCCTGATATAGTGAGACGGTTAGACTAGAGTCTTCAGAGAAAGAATATATTAAGCAGTAAA
FIM1_1161	AGX1	GAGAAATACATCTGCAAGCAAACTATATAGGAACA	-
FIM1_1163	MNL2	AGGCAATAAGTGGTGTAGGTGCCGAATAATGAAGCTTATAATACTCGTGGATCTATATACAGCCTTCTGAATCGTTGTGTTTTTTGATCTTTTTCTCTTTGTGTGCCTTTAAAAGTTTATTCCTCTATCCA	AGGCAATAAGTGGTGTAGGTGCCGAATAATGAAGCTTATAATACTCGTGGATCTATATACAGCCTTCTGAATCGTTGTGTTTTTTGATCTTTTTCTCTTTGTGTGCCTTTAAAAGTTTATTCCTCTATCCA
FIM1_1165	CAK1	TTGCTCAGTGAGCTGCATAGCATCGAC	GAGCTGCATAGCATCGAC
FIM1_1166	ERG3	AGCTAACACTGTACCGGGTTTCTGCTATCAGAGTCACACATAGAAATAGCTTATTATTGGGCAATTCTCCCTTGTGATTGATTGAGTGAGAGAAAGAGTGTGTTCTAGCTGATAACTGCACCTAGATCGATTAATAATACGAGAGATAAGAGGAGTTTGAA	AGCTAACACTGTACCGGGTTTCTGCTATCAGAGTCACACATAGAAATAGCTTATTATTGGGCAATTCTCCCTTGTGATTGATTGAGTGAGAGAAAGAGTGTGTTCTAGCTGATAACTGCACCTAGATCGATTAATAATACGAGAGATAAGAGGAGTTTGAA
FIM1_1167	CAF16	AAGGCAGAAACCAGACCTAGCAAGAAGTACTTTACCTCTCCGCTCAATCAAAAAAAAAACCCCAACAACAGCAACAGAAAGCTATAGTTCTGCGCAATTAACG	-
FIM1_1168	SPT8	AGCAGTTTCAATTGAATCAAAGGCTGGGTAGTAATTCACAATTGAGCTAAG	GAGCAGTTTCAATTGAATCAAAGGCTGGGTAGTAATTCACAATTGAGCTAAG
FIM1_1169	GYP8	AGGCACTGATATAGGTGTTACCAAGGCTGGTGTAGTAAGTCCATAAAGCGATAAACTTTTTCTGTTTATCTCTCTTTTTTGGGGTGGGGGGAATACA	AGTGTGAGGCACTGATATAGGTGTTACCAAGGCTGGTGTAGTAAGTCCATAAAGCGATAAACTTTTTCTGTTTATCTCTCTTTTTTGGGGTGGGGGGAATACA
FIM1_1170	coa6	GATAAGAAAACAGAAGCAAAATATCAGTAAGCGTA	GATAAGAAAACAGAAGCAAAATATCAGTAAGCGTA
FIM1_1172	ZRC1	GAGATTGATATAATCTTCAAAGGGTTCTAGCTTATTGTATAGAATACTGAAATAACTTGTTAAGGGAGAGAGATCTGTAACGACAACCAATTGCATCAAAAAAGGAGGACGGTAAGGT	GTATAGGCACTTGGAGATTGATATAATCTTCAAAGGGTTCTAGCTTATTGTATAGAATACTGAAATAACTTGTTAAGGGAGAGAGATCTGTAACGACAACCAATTGCATCAAAAAAGGAGGACGGTAAGGT
FIM1_1173	KLMA_20315	CAAAGACAGGAAACATCGTTGTTCGACGTTTGGCATACTTTTATTACCTATTGTAACTATAGAAAGCGTTAGTTTTCGAATCTATTTCCATACCCATATTTGTTTAAAAACAGAAGGTCAATTGCAGCCCAAATAAGAAGAAGTTGTTATAACATTGCTGTGCAATTGATAACGTCATCCCATTCCTTCTTCTCAGACATCAATTTCAACAAAAAAAAAAGCTGTTGGTGAGATTCTGTGTCTGTCTTTCACAGGCTATAATTAGATCAATTTCACGCAGTTTCCTTCTGGAGCACA	TGAATTCAATTGTAAATTGTGCAGTCTCAAAGACAGGAAACATCGTTGTTCGACGTTTGGCATACTTTTATTACCTATTGTAACTATAGAAAGCGTTAGTTTTCGAATCTATTTCCATACCCATATTTGTTTAAAAACAGAAGGTCAATTGCAGCCCAAATAAGAAGAAGTTGTTATAACATTGCTGTGCAATTGATAACGTCATCCCATTCCTTCTTCTCAGACATCAATTTCAACAAAAAAAAAAGCTGTTGGTGAGATTCTGTGTCTGTCTTTCACAGGCTATAATTAGATCAATTTCACGCAGTTTCCTTCTGGAGCACA
FIM1_1175	SPS4	AACACGAAACTATCGTTGCTTAAACAGTCAATTAAACGCAGATTATCAAACACTGTAACATTACTCTATC	AACACGAAACTATCGTTGCTTAAACAGTCAATTAAACGCAGATTATCAAACACTGTAACATTACTCTATC
FIM1_1177	DGK1	AAGAACTCTTTTATTGAAATTGTTACCTTGCTTCCCAAATATTATATTCAAACAAAACTGAACAAAGCGACACCTTTAACGTTAAGTTCGATTTTAATTCTCTATTTGTTTTAACTAAAGGGAAAGTAAACATCTAAGAGGCATCGCTAACACCTGGATCCTAACATCTGCTAA	AAGAACTCTTTTATTGAAATTGTTACCTTGCTTCCCAAATATTATATTCAAACAAAACTGAACAAAGCGACACCTTTAACGTTAAGTTCGATTTTAATTCTCTATTTGTTTTAACTAAAGGGAAAGTAAACATCTAAGAGGCATCGCTAACACCTGGATCCTAACATCTGCTAA
FIM1_1179	SNU66	AAGGCAACCAGTTGTGAAG	AAGGCAACCAGTTGTGAAG
FIM1_1180	SLY41	GAGATATTGAACCCACACGCAGCCTGTTAGCAAGCAAAAGACTCGCTCGAAGTAGCTTCCTAAAAATCTAACCAACTTTTGTCCGATCGTTTTTCGTCCTTTTGATTTAGTTTATTCTAGAAGCTAGAGATACAGAGTTATCAG	GAGATATTGAACCCACACGCAGCCTGTTAGCAAGCAAAAGACTCGCTCGAAGTAGCTTCCTAAAAATCTAACCAACTTTTGTCCGATCGTTTTTCGTCCTTTTGATTTAGTTTATTCTAGAAGCTAGAGATACAGAGTTATCAG
FIM1_1181	YHM2	AGAGCGACATAACTGAATTGTATCTGGAATCAATTGAGTTAGGAAAGAAGGCAGGATTCAAGCATAGAAGTTGGAGTTTCTGAGTCATCATTATCAGAGGAATAAAAAGGGGAAAAGAGAATAAGAATAAGG	TGGTAGTCGTTTGGGTAGACAGTAGAGCGACATAACTGAATTGTATCTGGAATCAATTGAGTTAGGAAAGAAGGCAGGATTCAAGCATAGAAGTTGGAGTTTCTGAGTCATCATTATCAGAGGAATAAAAAGGGGAAAAGAGAATAAGAATAAGG
FIM1_1183	MCH5	AAGCAAACAAGCAAGCAAAGAAGCAAAGAAGCAAGCAGGTTTAGAACACATATTTTTAAGCTAGCAAGGAGTATTTGTGTGTTTGGGAGGTAGTCATCAAAATCGGATC	AAGCAAACAAGCAAGCAAAGAAGCAAAGAAGCAAGCAGGTTTAGAACACATATTTTTAAGCTAGCAAGGAGTATTTGTGTGTTTGGGAGGTAGTCATCAAAATCGGATC
FIM1_1184	RRG7	ATACAAGACACGTTGAGCTATCAGGGTTGATTTATATACCTGGAGCGGCTAGG	AGAGGAAGTGGTTACTCTTCCATCTTTTTCAATTTATCGTAAATTGAGTTCACAGATTTATTAAACACTGCATCATCCTCATTCACCTTTCGAAGAAGGTCTTGTAAGCTTTGTTGGATATCTGATGCAACATCGAATACTGTAGGGACATCACTGGTTGGATGCTCGCTTGAATCCTTGGAATCTTTCGAGTTACTCGTAATTATGGGTTGTGTAGACATTTATTTTCAGTTGGTATGGTGTAGATGATGCGCTACTTGATATGGCAGCACTTCGCCTTAAATCTGAATATATGTGTGTGTTGTGAATATAATGATACTTCAATACGTATGAGAGGCATGGATTTTTTGAAACTCTTTGGGCAAGCTCATCGGAACTGCCGATACAAAGAAAAGAACA…
FIM1_1186	CUS1	GAGCAAACTCTTTGAGAGAACCACAGTAGACCCAGAAGACTAGTCTCGAGTGATATTGTGGCTAGAAGC	-
FIM1_1187	NAT1	-	ACAATGACGAAGATGATGAAGATGGAGAGGATGGAGTAGATAATCTTGCATCTACAAATGATGGGGCTTCATTTGAAGTAGATGAAACTCCAAAGGAAGTCCTTGCCAATATTGCAGATGACCCTGCCAAGAGTTATAAGTACGATGAGAATAAGCCACTATTCACTGTTTTGTCGGAATCAAAGTCTTATGAAGTAGATGGCTCAGATATATCAGGTCTTACGCGGACGTACGATACTTCACATAAGCGTTCAAAACCCGATGATCAGAATGACACTAAGGAATCTAAGAAACAAAAACTGGAGGAAGAACCTGATTTCAGATTCTGAAATTCTCTGAATTATAATATATGTAATATACTATTTCTGTAATATTTAGTAACAGTGGATGACCGGTGGC…
FIM1_1188	GAL7	ACAGCAAAGTATAACATTGCATAGCATAGTATAGCCAAGAACAAAAACATACAATAAAATAGAA	GGCTGGAAACTGTGCACTATGTATAATGTTGTATTTTTCTATTAGAAGCTTGTAGATAATACTGGATGTGAAGAACGTGTGACAGCAGATACCGAAAGTGAACACACAAATGCGAATTCAAGAATACGGTGCAATATAATGTTTTGTTAAGTTATAAATTTGTATAAATTACCATGACATGGAAACTGAATCCAGGTTCTTTTGAAAACTTTCTCTGTCGCTTGCTTACTCGAGCAGTGTTTTTTTAGGTAGACAATACTTAAACAAAGCACAGCAAAGTATAACATTGCATAGCATAGTATAGCCAAGAACAAAAACATACAATAAAATAGAA
FIM1_1189	GAL10	AACCAAAAGGTAAAATAGTAATAGTCTGGAGACCCTAAAAGTATAGGATTCCAAGCAAACTAGAAAAAACCAAAAAAAACATCAAGAACAATCAAGAA	AACCAAAAGGTAAAATAGTAATAGTCTGGAGACCCTAAAAGTATAGGATTCCAAGCAAACTAGAAAAAACCAAAAAAAACATCAAGAACAATCAAGAA
FIM1_1190	GAL1	AAAATAGACACTTAGTCATATCAAACTGTCAAACAAGAAGAGACACATACACACATTTTCTCAGAAGCGTGTCTAGTGTGCTACCCTAAAAAAAATCAAATCAAAAATTAAAATAGAAATAGAATAGCGTTTCTACTATAATTTGCTGTTGTTGTTATTATTATTATACCTATTAACTAGCTAAT	AGAAACAGAAAATAGACACTTAGTCATATCAAACTGTCAAACAAGAAGAGACACATACACACATTTTCTCAGAAGCGTGTCTAGTGTGCTACCCTAAAAAAAATCAAATCAAAAATTAAAATAGAAATAGAATAGCGTTTCTACTATAATTTGCTGTTGTTGTTATTATTATTATACCTATTAACTAGCTAAT
FIM1_1191	KLMA_20334	-	GGAACTGCTAAAATCAACTAAAAATATTACACTCATTATACCAATTTTTGTTACTAGGTTTTTTTTCAAACTACCTGCCCAGAATTTTTTATTTCATTCATTAGTTCACACGTTTTCCAACGAAACACTTTGGAAAACTTTATTTGCTATAATTTCTAAAGAAATCCAACTTTACGTCAATCATTTTGCTTGTTCCCTAGCTGTTTTGTTCTGATTTTTTTTTGCTTTCCCCTGTCCAATAACTAGTCGGTCTTCCAAACACGGATCATAATATTGGAATAAATTTAGTCGCTCGTTATATTTCCTTTTTTCTCCACTTTAATTTGAGAAGTCTCTCCCCAGACAAGTTTTTTTTATTCTTTGATTACTTAATCATTCTGTCGCTCTTACACAAAACTT…
FIM1_1192	MRPL51	ACCTCACTCAGTAATAAACAACACTAAGAATTAAAGCAAAAG	ATAAATAAGTGTATTGCTAGTGTTATAACTCACCTCACTCAGTAATAAACAACACTAAGAATTAAAGCAAAAG
FIM1_1193	GCD2	ACGTATCCTAGAGCAAATAAAAACACCAACGGCC	ATCCTAGAGCAAATAAAAACACCAACGGCC
FIM1_1194	MRP13	ATACTTTTGTCTAACTGTCAGTTTAACTGTGGTGGGATTCAGAAAACTAAAGAATCGCATAG	GATTCAGAAAACTAAAGAATCGCATAG
FIM1_1195	KLMA_20338	AAGCGTCAATACACCGAATTTTGTTACAATTAAATCGTTTTTCCATATCAAAAGGGAGG	GCTGCTAGCGGAAACAAGCGTCAATACACCGAATTTTGTTACAATTAAATCGTTTTTCCATATCAAAAGGGAGG
FIM1_1196	RPL11	GATTCAGTTCAAAGTCCTCCGTACGTCAACTCGCAAACCAAAGCCCAAG	-
FIM1_1197	PRE2	AGCTAGAAATTGGATTTCAGGTGGATAGATATTTATCACAACTACGTGGAAGAACTCTATTTGGCTACTGAAAGATTAAGCAGCAAAGGAAAATAAATCATA	AGCTAGAAATTGGATTTCAGGTGGATAGATATTTATCACAACTACGTGGAAGAACTCTATTTGGCTACTGAAAGATTAAGCAGCAAAGGAAAATAAATCATA
FIM1_1198	FHL1	ACCGCG	AGTACCGCG
FIM1_1199	COG4	AAGATAGGCTCTGACACACTGCAAAAGCTGGGCACGCTCATAACAACAGTGAGGGACTTTCACA	AGTTTGAAGATAGGCTCTGACACACTGCAAAAGCTGGGCACGCTCATAACAACAGTGAGGGACTTTCACA
FIM1_1200	PIL1	ATATATATAGATAGGTATAGAGTTGTTAAGGGTACTTTTAGCATTATAAGTAAAGTAAACTAAACTGACTCTGTTTTGTTGGAAGGTTCTTTCTTTGGATTTTAGATTAGAGCTTGAAGCAAAGAAGAAGGAAAGTAGATATAATAATCATAATCATCATCATCAAAGAGAAGTTTTTGGAAG	ATATATATAGATAGGTATAGAGTTGTTAAGGGTACTTTTAGCATTATAAGTAAAGTAAACTAAACTGACTCTGTTTTGTTGGAAGGTTCTTTCTTTGGATTTTAGATTAGAGCTTGAAGCAAAGAAGAAGGAAAGTAGATATAATAATCATAATCATCATCATCAAAGAGAAGTTTTTGGAAG
FIM1_1202	YTH1	GACGGGTGAAGGTAACAACAATAGGACAACACCCCCAGC	GTGACGGGTGAAGGTAACAACAATAGGACAACACCCCCAGC
FIM1_1204	RTS1	AGACGGCACGGATTGATAGCTGGGGAGACAGGATAAATTGTTGATTGGCTGGAGGATACACCATATTAGAATAGAGAGACAGTGAGACAGGGTGTAGAATAGTAGTGGAGAAAAAAAAAAGAGAGACAAAATACCATAGTAATAAAATCATAGTAGTAGCAGTAATAATAAAATAAAGATACAATAAAGACGCAAGATGATGCGTGGTTTTAAGCAAAAGTTGATCAAGAAGACGACTGGGAGCACGTCTTCCAGCTCGTCTCAGAAGCGGAAGGAGAAGGAGCGGGAGAAGGAGAAGGAGAAGGAGAAGAAATCGCCCAGCAATTCGGGGACTTCGTCGGCGAGGTCTTCTCTAGACAAGTCTGGCCACAGATCTAGTGGGAACAGTGGGAGCGGGAG…	AGAGAAAGTTTGGAGGCATTGAGACGGCACGGATTGATAGCTGGGGAGACAGGATAAATTGTTGATTGGCTGGAGGATACACCATATTAGAATAGAGAGACAGTGAGACAGGGTGTAGAATAGTAGTGGAGAAAAAAAAAAGAGAGACAAAATACCATAGTAATAAAATCATAGTAGTAGCAGTAATAATAAAATAAAGATACAATAAAGACGCAAGATGATGCGTGGTTTTAAGCAAAAGTTGATCAAGAAGACGACTGGGAGCACGTCTTCCAGCTCGTCTCAGAAGCGGAAGGAGAAGGAGCGGGAGAAGGAGAAGGAGAAGGAGAAGAAATCGCCCAGCAATTCGGGGACTTCGTCGGCGAGGTCTTCTCTAGACAAGTCTGGCCACAGATCTAG…
FIM1_1205	SPO7	GGCCATAGGGTAACGAATCTGGTGTATTATAAACCGGGGGAAAAGGTATCTCGGAAAGTGAAGAAATCAAGCAGGTTTGGTGGAATTCCAACTCTGGAAAAGACGAAAGACGAAAGAAAGGGTATACATGAATTAGCAGCATAGTTTGTGGAATAACTAGAAAACAGGTCGAGCAAAGTACATTATTTACATACCTTGATCCTATCTTAGTCTAAAAGAAAGAAAAAAGATTGGTTAAC	GGCCATAGGGTAACGAATCTGGTGTATTATAAACCGGGGGAAAAGGTATCTCGGAAAGTGAAGAAATCAAGCAGGTTTGGTGGAATTCCAACTCTGGAAAAGACGAAAGACGAAAGAAAGGGTATACATGAATTAGCAGCATAGTTTGTGGAATAACTAGAAAACAGGTCGAGCAAAGTACATTATTTACATACCTTGATCCTATCTTAGTCTAAAAGAAAGAAAAAAGATTGGTTAAC
FIM1_1206	MDM10	AGACTACTGAGTTTTCAGCTCGCATTGGTAGTTCCTTTGAAGAATTGACCAGTTACTGTAACTAAGGTTTTACCCCACCAAACAACATTGTTAAGTTCTTGTATCGCATCTGTTGCCAAATCTA	AGACTACTGAGTTTTCAGCTCGCATTGGTAGTTCCTTTGAAGAATTGACCAGTTACTGTAACTAAGGTTTTACCCCACCAAACAACATTGTTAAGTTCTTGTATCGCATCTGTTGCCAAATCTA
FIM1_1207	SWC3	GGAAGCAGAACTACAGAGGGACGGTATAGAGCTATTGTGAGGGACGTTTAAT	GCTCAGGGAAGCAGAACTACAGAGGGACGGTATAGAGCTATTGTGAGGGACGTTTAAT
FIM1_1208	SMC5	GCAGTACGCGTTTTTTGATAGTTTTAGATAACCAGAGCCATGCAATTTAGTATATCGAT	TTTTGATAGTTTTAGATAACCAGAGCCATGCAATTTAGTATATCGAT
FIM1_1210	OPI10	GCCGACATTGCTGATAGA	-
FIM1_1211	SIL1	AGCGACTTGAATTCAAACCCGAAACAACAAGCGTCTGCCGATAATATATTCAGAGTTAGGCTCAAA	GACTTGAATTCAAACCCGAAACAACAAGCGTCTGCCGATAATATATTCAGAGTTAGGCTCAAA
FIM1_1212	CYS3	-	GCCAGAGCTTTTGTAAGCGAAGAAGAGTTAATCGGATCGACTTGATAAGTGACATAAATAATTTTGCTTCTTGGGCCAATTCACTCAATCCTCCAAAAACCATCAATTGACACACTAGAAAAA
FIM1_1213	KLMA_20355	GAGCACCTTACAGCTACTTACTATACAGAAACATAAGATAGTTTTCGATAATTTAGAACAGTATTTGTTGGCAATTACGTTCATACTATGTGTTAATTTCAAGATGGCTTTCAAGAGTGTTTTAGCATAATCTCCCTTCAGACAAATCAAGGAACGAAAAG	GAGCACCTTACAGCTACTTACTATACAGAAACATAAGATAGTTTTCGATAATTTAGAACAGTATTTGTTGGCAATTACGTTCATACTATGTGTTAATTTCAAGATGGCTTTCAAGAGTGTTTTAGCATAATCTCCCTTCAGACAAATCAAGGAACGAAAAG
FIM1_1214	RPS15	ACTCAACGTCGAACCGAAATAAGAAAGCAAGCCACC	ACTCAACGTCGAACCGAAATAAGAAAGCAAGCCACC
FIM1_1215	DEP1	TCCGGAGGAGGAGCATGCATCAGAGAATGGCAAGACAACTGCAGACAGTCCTGAGAGCGGAGAAGAAAAATCAGGCGTTCCGGAAAAACGCAAACTTGATGAAGAACCAGTAAAGGCAGAAGACGAAACTAAAGGCTCTGACGACAACGAATCAACAAGCATCAAAACTGAGCAAGTCTTTAAGAAACCGAAGTTACCTTCTGACTTGAAGCCAGGAACATATGAAAATGAGCAAGAGACGCATAGGAACGGTGAACATGAAGGTGACATCGATGCTGATGCCGAAGCTGAAGAAGAAGAAGTAGAAGATGATGGCGTACTAGAAAGCGAACTCGACGATAATAATGAAGATGAAGAGGAGTTGGAACCAGAA	TCCGGAGGAGGAGCATGCATCAGAGAATGGCAAGACAACTGCAGACAGTCCTGAGAGCGGAGAAGAAAAATCAGGCGTTCCGGAAAAACGCAAACTTGATGAAGAACCAGTAAAGGCAGAAGACGAAACTAAAGGCTCTGACGACAACGAATCAACAAGCATCAAAACTGAGCAAGTCTTTAAGAAACCGAAGTTACCTTCTGACTTGAAGCCAGGAACATATGAAAATGAGCAAGAGACGCATAGGAACGGTGAACATGAAGGTGACATCGATGCTGATGCCGAAGCTGAAGAAGAAGAAGTAGAAGATGATGGCGTACTAGAAAGCGAACTCGACGATAATAATGAAGATGAAGAGGAGTTGGAACCAGAA
FIM1_1216	-	-	ACTTTCTGTGTCATCCTCATCATCTTCTTCCTCCATTTCTGGTTCCAACTCCTCTTCATCTTCATTATTATCGTCGAGTTCGCTTTCTAGTACGCCATCATCTTCTACTTCTTCTTCTTCAGCTTCGGCATCAGCATCG
FIM1_1217	NOP12	TCGAGTAGAAGAAAGATCTAGAGGGTTTTTGTGATTATTAGGTGGTAATCTTTCAGGGGTAAGCTTCAACACAACGACAGCGGAGTGTAATATAATAGAA	GAATTCAATACAGTCTTAAGATAGGACATGCCAAACTTAGTGTCGAGTAGAAGAAAGATCTAGAGGGTTTTTGTGATTATTAGGTGGTAATCTTTCAGGGGTAAGCTTCAACACAACGACAGCGGAGTGTAATATAATAGAA
FIM1_1218	SYN8	GAACATTGTGAGTAGCGTAAGGAGATAATAGCTAGATTTCAACACCAAAAAAAAT	GACTATTTGAACATTGTGAGTAGCGTAAGGAGATAATAGCTAGATTTCAACACCAAAAAAAAT
FIM1_1219	KLMA_20361	GTCAAGACAATGTGTACAATGTATCGAAGGCTAGAAACCAGGTTTGCTTATTTGTGCTCTTAAGGCACAAAGAAACGAAGTCGATTATTGTAGTCATTAATACACATCTTTACTGGAAATATGATGAAGTCAAATTAGTCCAATGTTTAACTATCATGCGGAAACTACAACGAATCATTAAAGGTTTATTAATGGGACTTGAAGATGTCACTTATTCTAATGTAAAGATATTGTTTAGTGGCGACTTCAATTCCACAAGAGATTCCCTGGTCATCAAGTTCTTAAACGGAGAAATGATCAATCATGGGGATATCAATTTACAGAACCCAATGCGTGCCTATTTAAGCCATTCCATCTATGATGAAATCCCAGATGATTCTTACATACACACTTGCTATT…	-
FIM1_1220	NGL1	GCCTAGCCCTAGGAATTTAAGGGCTGTTAACAGAATTGGGAAGATTAACTTACATATTCATCACCTTTTTGCTGGTGCTTTCTTGCCTTAAAGAGTCGGAATCAGCA	AGGAATTTAAGGGCTGTTAACAGAATTGGGAAGATTAACTTACATATTCATCACCTTTTTGCTGGTGCTTTCTTGCCTTAAAGAGTCGGAATCAGCA
FIM1_1221	NTG2	-	TGCTGATTCCGACTCTTTAAGGCAAGAAAGCACCAGCAAAAAGGTGATGAATATGTAAGTTAATCTTCCCAATTCTGTTAACAGCCCTTAAATTCCTAGGGCTAGGCTGGATTCGAAATTGTTTTATATCACGTTCCTTAATTTTAGGAAGTGGTTAGCTTAGACCTTTTAGTTTTTCTGCAGATGGTACCTTGAATATTTTAGATCACTAATGTGATGAGATATATATAAAGTGATGTAGCACAGAGACAGATAGATATACATGCCGGGCGAAAGAAAAGTTGACAGTTAAAGAAGAAGCATATATTCAGGATTTTTGAATT
FIM1_1222	TPD3	AGAGCTACTGAAAACAGAAGGTGTCCAAGTTATTGAATATTGTGAATAAACTGTTTTCAAATTGTGTACCCTAGGCTGGACCGCAGTAATAGATTAGTATTATCAGTTTCTGTTTCAGA	GTTGAGAGCTACTGAAAACAGAAGGTGTCCAAGTTATTGAATATTGTGAATAAACTGTTTTCAAATTGTGTACCCTAGGCTGGACCGCAGTAATAGATTAGTATTATCAGTTTCTGTTTCAGA
FIM1_1223	KLMA_20365	ACTGACAGAAGACAAGCCCTACCTCTGGACATCGATCTACA	TACTGACAGAAGACAAGCCCTACCTCTGGACATCGATCTACA
FIM1_1224	MUP1	TTTCAACTTCTTCGGAGATGCATGTTGGCTATATGAGGGAGCATTATCATAGTTATACATTATATGGAAACTTTTGGTCACGTGCAATTGCGTCTTACTAAAACATGTCCATAGCTATGGCTCTTTCTAAGCAAAATAGCGATCCATAATGCAGCCTATGTTGGGATGGGTTTTGACGCATTGTATATATTAGAACTAACCCTGGTCCTCATTGCATCTCTACGATGCGATCACTAAACATATATCTTACCAGTGCTA	CCTCATTGCATCTCTACGATGCGATCACTAAACATATATCTTACCAGTGCTA
FIM1_1225	PSK1	AGACAAAAATCGTAATAAAGGATAAGAGATTCTGGCAGTAAGTGAGACTTGATCGTTTTTTCACTCTATTCGTACAGTTCTTTGTTGATTTTCACTGATTAAGACTTTTTGGACCGCTTTTTTTGATCCCTTTATTAATTGAGAGATAGTAAAGTACATCACACACTACAGTATAGGCTCGTCAAAAGAAAAAATAAGGCCCGTCCTCATTTCTAAAAGCATAAGGTTCGTTGTTTATCAATCAGAGCTTTAAGCACAACATTCCCACTCGCACTCCTACTCGCCTACATATACCCTCTCACATTCCAGATAGATACAT	GAGACAAAAATCGTAATAAAGGATAAGAGATTCTGGCAGTAAGTGAGACTTGATCGTTTTTTCACTCTATTCGTACAGTTCTTTGTTGATTTTCACTGATTAAGACTTTTTGGACCGCTTTTTTTGATCCCTTTATTAATTGAGAGATAGTAAAGTACATCACACACTACAGTATAGGCTCGTCAAAAGAAAAAATAAGGCCCGTCCTCATTTCTAAAAGCATAAGGTTCGTTGTTTATCAATCAGAGCTTTAAGCACAACATTCCCACTCGCACTCCTACTCGCCTACATATACCCTCTCACATTCCAGATAGATACAT
FIM1_1227	GAL11	GAACAATAGGAGTCACAAGAACCAACACACGGAAGCACAGGTAACCAGTGCAAGGCAAGAAATAGAAGAAGGTGTTTTTGTGTGAGCGTGCGTGCGTGTGTTTGTTTTGTTTTGTTTTGTGTGTGAAAGTGTGAAAGCGTGTGCGCTAAACTTTACCCAGATTACTCCAAGTTTAAACCAGAATAAATACAATAATTAATATTTTGTCAATAGGGCGTGTTTTATTCTACAAGGGAAAGACACTGGGGTTTTGGTCAGTTGCACAGAAGGATCAACAAGAAGACCGATACCAGCGCTAAAACGTGGAGTGGATAGACAGGCGGACCCTTTTCACCTGAATAGTGAGTGAGTGGCCCTTTACTCCCATATTAGTATTTTTTTTTTTGCGTTTCAGGCGCG…	GAACAATAGGAGTCACAAGAACCAACACACGGAAGCACAGGTAACCAGTGCAAGGCAAGAAATAGAAGAAGGTGTTTTTGTGTGAGCGTGCGTGCGTGTGTTTGTTTTGTTTTGTTTTGTGTGTGAAAGTGTGAAAGCGTGTGCGCTAAACTTTACCCAGATTACTCCAAGTTTAAACCAGAATAAATACAATAATTAATATTTTGTCAATAGGGCGTGTTTTATTCTACAAGGGAAAGACACTGGGGTTTTGGTCAGTTGCACAGAAGGATCAACAAGAAGACCGATACCAGCGCTAAAACGTGGAGTGGATAGACAGGCGGACCCTTTTCACCTGAATAGTGAGTGAGTGGCCCTTTACTCCCATATTAGTATTTTTTTTTTTGCGTTTCAGGCGCG…
FIM1_1228	GSH2	GACCAATGATGGTCAAGATCTATATCAGTTCTAAATATTTTCGTTTTTTATACCTTTATTGCCTTAATCTTTTCTTTCAATTTTATGACTTTCTTCCAAAAATGCAGTGAAAAAGATTTCCTTAATATTAATAATGATTAATCATATACTGTACGGCAGTCAATACGCAGACAATAGTATTAAGATTCTAACCATCCTAAATTCTACTAAACTTCGAAGGTTATCAAACCAATACACAAATCCAATTAAAGAGTAAGCAAGGCACACAATA	AAGGTTATCAAACCAATACACAAATCCAATTAAAGAGTAAGCAAGGCACACAATA
FIM1_1232	CCC2	AAGGGAAGAAGATTTAGCGATTGGTGAGTGATTGTGAGTTATAGCAGGGACTGTCGTTGCATTGTTAGTGGGATATTGTAGACAGTAGTAATCTTGCCAGTTTCATTTATTTTGGGTGTCAATAAGATAGACAGGAATAAAAACCGGGGTATATAGGAGTCTGTTGAGTGTGCTTCTGGTTATTGTATATTCAGTCATTAATTCCCCCAGGGAAGTTGTGCTATAGTAGTTATAAAGGAATAAGAAGAAGTAGGATACAGAAACGTC	AAGGAAGCTGAGTAAGGGAAGAAGATTTAGCGATTGGTGAGTGATTGTGAGTTATAGCAGGGACTGTCGTTGCATTGTTAGTGGGATATTGTAGACAGTAGTAATCTTGCCAGTTTCATTTATTTTGGGTGTCAATAAGATAGACAGGAATAAAAACCGGGGTATATAGGAGTCTGTTGAGTGTGCTTCTGGTTATTGTATATTCAGTCATTAATTCCCCCAGGGAAGTTGTGCTATAGTAGTTATAAAGGAATAAGAAGAAGTAGGATACAGAAACGTC
FIM1_1233	KLMA_20375	AAGCACATAGGCGGCTGAATACCAGTGACCCGAAGGCGAGCGCGCTTTTTTTTGTTGTTGTTTCCCTGTGAGTTTCAGCTCCTGATCCTAATTCTTTCACACTTTTTATTACGTTTTTATCATCTTTAGATACTAGTTAAATCATTTGACAA	AAGCACATAGGCGGCTGAATACCAGTGACCCGAAGGCGAGCGCGCTTTTTTTTGTTGTTGTTTCCCTGTGAGTTTCAGCTCCTGATCCTAATTCTTTCACACTTTTTATTACGTTTTTATCATCTTTAGATACTAGTTAAATCATTTGACAA
FIM1_1234	TIF34	-	GGCTTTCTGATTCATCGTGTTAGAGGAATTTTGCCTTCAGTCTTAAGACTATACTTAAGTTAAACAAGTCAGACAAGACAAAACAAAATAAAAT
FIM1_1235	KLMA_20377	AACAAAGAGGTAGATTGAAAACTACAACAGTTAAACC	AACAAAGAGGTAGATTGAAAACTACAACAGTTAAACC
FIM1_1236	KLMA_20379	AAGAGAAGAACATCTATCAGGGGAGCAGGGGCTCCAGACGTATTCGGAGCTGATTTACTACTGCCCTCTCGGGATTGTTAGAAACAG	AAGAGAAGAACATCTATCAGGGGAGCAGGGGCTCCAGACGTATTCGGAGCTGATTTACTACTGCCCTCTCGGGATTGTTAGAAACAG
FIM1_1237	KLMA_20380	AGAATATCATGTTTCTTGTATATATAAATTCCAAAACCTGTTGCTAGCTCCTAAAGATGTCGTGAACTTCTGTTGTCTATATGGGCGTCAGTTTTTTACGACTTTATACCTTCCAACTCCCTTGTCTTTTAAACTGTCTCAGAAATTAAGGACTTGATTTTATTTTATTTTTCTCCACTAGTGTCAGTTGGCGGTTAGAAATATCCATTTAACACAAAGCACGTGACTATATTGAACGAAATACAAAACTCAGGAGCGAG	GTCTCAGAAATTAAGGACTTGATTTTATTTTATTTTTCTCCACTAGTGTCAGTTGGCGGTTAGAAATATCCATTTAACACAAAGCACGTGACTATATTGAACGAAATACAAAACTCAGGAGCGAG
FIM1_1238	OSW5	CACAATATCTATTAAGA	-
FIM1_1239	KLMA_20382	TGTGGGTCTGATAAACGCGAAATAAACAAAAAGCCATATATTTCAACA	CGAAATAAACAAAAAGCCATATATTTCAACA
FIM1_1240	IMP1	TAAAATTAATTCATGTTTGAAGAGAACGCTTAGGGGGAAGAGCGCTACTGGCCAAGGCTAATATTAAAGAGGTTTGCAAGGGAAGTATTGAAGCTATAAAAAGGAA	TAAAATTAATTCATGTTTGAAGAGAACGCTTAGGGGGAAGAGCGCTACTGGCCAAGGCTAATATTAAAGAGGTTTGCAAGGGAAGTATTGAAGCTATAAAAAGGAA
FIM1_1242	LUC7	AGAAAGACTTATTATTATCCTAGAAATCGTACAGAAAAGTATATGCTTGAAC	GCAGAAAGACTTATTATTATCCTAGAAATCGTACAGAAAAGTATATGCTTGAAC
FIM1_1243	ASM4	GATCCCTTTGAGACTGTTCATCCAATCATAAACAGTGGCGATACGCAAGTCTAGAAAATTGCGTGTGTCTGTTTTTTTGTGATCCGTGAGATTTAGCATTTTGCCGTCTATAAATAAGATACTCGTAATAGATAAAACGC	GATCCCTTTGAGACTGTTCATCCAATCATAAACAGTGGCGATACGCAAGTCTAGAAAATTGCGTGTGTCTGTTTTTTTGTGATCCGTGAGATTTAGCATTTTGCCGTCTATAAATAAGATACTCGTAATAGATAAAACGC
FIM1_1244	NUR1	AAGAAGCGAGCGACTCAATTACTACTATAACTTTTCTGTTTCA	AGCGACTCAATTACTACTATAACTTTTCTGTTTCA
FIM1_1245	RIM13	CATATAATGATACAAAGTTCTATTTGAGAGGATACACAT	TACAAAGTTCTATTTGAGAGGATACACAT
FIM1_1247	UBX3	-	AAGATCTCATATATATATTATTCTAGGCATCTTAAGAGATCAGATTTTGACTGCATATT
FIM1_1248	KLMA_20391	ATAGCATAGCATAGCATAGCATAGCATAGGGCCGGGACAGAGTTGGATCGGAGCTAGCTAGCAGGAAGTAACAATTAGCA	-
FIM1_1249	KLMA_20392	GCGGCCTGGTGCATCTGCTAAGACACACGGTACTACTATTACTACTACTACCGCTACCACTACTACCGTCTTGATTGTTAGTTGTGTGCGCA	-
FIM1_1250	STP3	TGCTGAATCAAGTACAGCTGTAACAGTCTAGTCTAGTCTATTACAACCCGCGCTGGATCTGTCTCTCGACTGAAAAATAAACTCGTCACATGGTCCATCTTTCCTGCTTCTAAAAAGGAACGAACAGAACGGACTTACATACGCATTCAATCATTCGCTAGTAACCATTACTAATACTTTTTTTTTTAGTTTACCTTACTAGAGATCTCGAACAAGCAAGCAAGCTATTGTTAATAAT	TGCTGAATCAAGTACAGCTGTAACAGTCTAGTCTAGTCTATTACAACCCGCGCTGGATCTGTCTCTCGACTGAAAAATAAACTCGTCACATGGTCCATCTTTCCTGCTTCTAAAAAGGAACGAACAGAACGGACTTACATACGCATTCAATCATTCGCTAGTAACCATTACTAATACTTTTTTTTTTAGTTTACCTTACTAGAGATCTCGAACAAGCAAGCAAGCTATTGTTAATAAT
FIM1_1251	ARC35	AAGCCAGCCAACGTCAGACCGCA	AAGCCAGCCAACGTCAGACCGCA
FIM1_1252	MRPS12	TCAGAGGCTTGATAGACCGGCGAAGCCACATACTGGGTAAATAGAAACAGCGGAAGAT	GTCAGAGGCTTGATAGACCGGCGAAGCCACATACTGGGTAAATAGAAACAGCGGAAGAT
FIM1_1253	PTC6	AGCCAGGTAGTGTTGAAGTGTAGTAGGTAAAGCATTATTTTTTTTGGCTCTTCATAGTATTCGATTCACAGAACACTAAG	AGCCAGGTAGTGTTGAAGTGTAGTAGGTAAAGCATTATTTTTTTTGGCTCTTCATAGTATTCGATTCACAGAACACTAAG
FIM1_1254	RSM19	GATCAATAAATAGATATTCTCCAGACCACTAAAAGGACCACACGCTCATATATACCGGTATA	GATATTCTCCAGACCACTAAAAGGACCACACGCTCATATATACCGGTATA
FIM1_1255	DBP6	-	AGCAAAGAAGGTGGAAAGAGCAAGATTAACCATATCGTTACTGTTAGATCACCCTAAGTGGTAGCAAAATAAATC
FIM1_1256	SRB8	-	GTAGCGGTGATCAATTTGATCACACTGTATTAGGGACGTATATTCGAAAAGGAATCTATTTTATATT
FIM1_1257	ZRG17	GTAGTTCGCGTATATAGTTGGACTTGTAGAAGATTGAGCAGCTGGTTGTTTCGCGTGGCCATTTTGCTAGCGTTTGTGGGGGAAGCAAAGATAAGAAAAGACAAGTCAACTGAACTCAACTCAACTACTCAGT	GTAGTTCGCGTATATAGTTGGACTTGTAGAAGATTGAGCAGCTGGTTGTTTCGCGTGGCCATTTTGCTAGCGTTTGTGGGGGAAGCAAAGATAAGAAAAGACAAGTCAACTGAACTCAACTCAACTACTCAGT
FIM1_1258	KLMA_20401	ACAGCGTGGAATTATCTTTTTTGTTTCCTGAATCAGTCTGTGTGTCTTTTATATTGAAGATATTTATTGGGATTAATTGATATTGGTTTCGAGGCTAGTATTAATAATACTATTTCAGGATTAGGATTGAGAATTGGTGTGGTTAGCTGGCTCTATATTGCACTGAGAGTTTAGAGAAAGGCAAGTTCAGAAGGGATTTTGTTTTAAAGCCGATCGGGAGAAGCAGCCGTCGTGTATTTATAATAGTTATCAGTGGATACCGCCATT	ACAGCGTGGAATTATCTTTTTTGTTTCCTGAATCAGTCTGTGTGTCTTTTATATTGAAGATATTTATTGGGATTAATTGATATTGGTTTCGAGGCTAGTATTAATAATACTATTTCAGGATTAGGATTGAGAATTGGTGTGGTTAGCTGGCTCTATATTGCACTGAGAGTTTAGAGAAAGGCAAGTTCAGAAGGGATTTTGTTTTAAAGCCGATCGGGAGAAGCAGCCGTCGTGTATTTATAATAGTTATCAGTGGATACCGCCATT
FIM1_1259	KLMA_20402	GCCAGAGTCGTAACAAGTGGTGGAGATACGTAAGTGGCAGATACGATTGCTGATTATCTAGAAGGAATACGGTTCGAAAGGAGCAACGCTTTTTGGGGTAGTTATTGGAAAAGAAGGAGGCAGTTTTTTAATATCTGACTTTTTGTTCTTTTGGCCTTCGAGAAACGAGTACAAAGGATAGAGGGGAAGTAGAAATACGAGACGCCGATTAGCCTAAATAAA	GCCAGAGTCGTAACAAGTGGTGGAGATACGTAAGTGGCAGATACGATTGCTGATTATCTAGAAGGAATACGGTTCGAAAGGAGCAACGCTTTTTGGGGTAGTTATTGGAAAAGAAGGAGGCAGTTTTTTAATATCTGACTTTTTGTTCTTTTGGCCTTCGAGAAACGAGTACAAAGGATAGAGGGGAAGTAGAAATACGAGACGCCGATTAGCCTAAATAAA
FIM1_1261	KLMA_20404	TTCTTTGTTTTCCACTTTTTTTAACAGATCCTTTTGTAGAGTATAGTATATCTGAAAATAAACACAAGACTTAATACGGAACCAGTCATGGAGATTGCTTGTTGTTGAATGCCAAATTCCTACGTTCCAATCTTTAATCTTGTCCCAAAACCCGATGTTTGCATAAC	AAACCCGATGTTTGCATAAC
FIM1_1262	ALG7	TACATAACTTCATAGCCATACCATTAGCAATTAGCTGTCTGTGCCCAACTGCAATACATATGGTCTCATTACA	TACATAACTTCATAGCCATACCATTAGCAATTAGCTGTCTGTGCCCAACTGCAATACATATGGTCTCATTACA
FIM1_1263	SEH1	ATCTAGAGGGGTACAGGAGATAGCTAATCAGTATTTCTGATCACCTTGGCACGAAAACAGAACGCA	GGGTACAGGAGATAGCTAATCAGTATTTCTGATCACCTTGGCACGAAAACAGAACGCA
FIM1_1264	HYR1	GTTCTTGTTCTTGTTTTTATTTTTTTGGGTTTGGTTCTTTTGTTTTCGTTTTCGTTAGGGTTTTTTAGGTGTATATAAGGAGAAAGTGTTAGAGGTATAAATAAGGTAGAGGTCATCGCATGTTGATGGTTTGTCGCGCTTGTCTGGTTAGGTAGTTAGTTAGTTGGTTAGTAAATTATATTTA	CGGCCCGCCCACCCTACTCTTTACCTTTAGAGCCGCAGAAAGTGTCAAAAAACGGCAGCTGCCTAAAGTCAAGCAAGCGTCACACACAGCCTACCAGAGACTAGAGACCAGCTGCGCCAGCATGCTTTTAGCTGCTTTCTAATCAGAAGTGAAAATCTGGACTCACCCGGGGTATTCGGGCTTTGTTTTTTTGCTGCTCTCGAATAGACTGAATGCATAGCAGCAGTAATAAGGTATCACAGTAAGACACGCACGCACGTACATACGCACGCGTTGGGGATCAATCGGTCGAAGAACGAACGAGAAAGAAAGGGAAGAAGGAAAAAATAAAAAAACATGCACATAATGAAAAAAAAAAAAAAGTCCTGTAATAGAAAGTAGAGAGAATGGATGGATCAA…
FIM1_1265	ISW1	AGAGCAACAATCATTGCGAGCTTCATACCATCTGGTACAAAAAAAGCAGCAAGG	AGAGCAACAATCATTGCGAGCTTCATACCATCTGGTACAAAAAAAGCAGCAAGG
FIM1_1266	-	-	GAGCCGTTATAAATCAACATACAGTTTAG
FIM1_1267	LSG1	-	GATAGTTCATCAATAAAGCAGCTGAAAGCAGACTGAATATTTGTTATA
FIM1_1268	USE1	GCGTAGCTAGTAATCATTCGAGAAAGCAAG	GCGTAGCTAGTAATCATTCGAGAAAGCAAG
FIM1_1269	ENP1	AAGAAACATTGTTCTAGTTCAGAGGTGTATTTATCATATATTTTTGTTGGTGTTTGATATTTTTGATTGAAAAGAGCGTGCAAAACA	AAGAAACATTGTTCTAGTTCAGAGGTGTATTTATCATATATTTTTGTTGGTGTTTGATATTTTTGATTGAAAAGAGCGTGCAAAACA
FIM1_1270	SRM1	-	ACACAACTACAAAAGACTCTCCAATA
FIM1_1271	HIS7	GCTATATGATTCAACTGCTAGCCATTGTGGTAGTATAGATCCCTTTTTACAACATC	GATTCAACTGCTAGCCATTGTGGTAGTATAGATCCCTTTTTACAACATC
FIM1_1272	ARO4	AACAGAATTTTGGATATTGCCAAATAGTAACTATAAAAGTCAATCAAGAAATACAAGAACGAA	AACAGAATTTTGGATATTGCCAAATAGTAACTATAAAAGTCAATCAAGAAATACAAGAACGAA
FIM1_1273	BBP1	AAACGGCGTGTTTGTCCTGCCCCAGGGTGTTCATCACCACACAGTAGACCTGAGAGGTACCTTCGCTTACGGCTACAGGCGTGTATCTGTGGTATCCTGGGGGCAAGGGTACGCTAGTTCGAAGAACTAGCCTCCCAGAAGGTTCGAACTCGTAGCTGTTGCAATATCGGGACAGGGTTTTCAGCTGTTTATCGTAATACGTGGCCACCAGTTGCACGATGCGGTCATCGATTATCAGGACATCGCTGTTCTCGCAGTCGAGCGTGATGTAGCCCATATCCTGTCGTTTGTCCACGTTGTAGACGTTCAGCATCCTTCTTGCCGCGTCCTGGATCAGCAGCGTGGATCTTGACCAAACAGCGTAGAAATTCTCGATCTCGTAGCCAACAGCAAGTACAG…	GGCTATTAAGAAGTGGTGAGGTGCTGGATCACG
FIM1_1275	CLN2	AGTAGAATCGAAACTCAGCCCAGTGTCTCAGCCCAGCATTAAACTCTTTCCCTTCTCTCTCCCTTGCTCGCAGGTCTCTCTTTAGTTTTCATTGAGAATTCCGGACCAGTCGCTCATTTCTGTGTGTTAGTTTCTATATCTCGCCGAGGTCGTGCCTATAGAAAGAGAGAGCTTTTAATAAAAGAAGAAACAGAT	GCAAATATTTGGTGGAGCGTATCGGTACGTATCGTTGGTGCGCCCTAAAATGTCAAGATGCCTGCCTGTTTTGGTCGACGGTAACGCATTATTGTTTTCTCGTGTAATTTGAGTTTGCATCAATGCAATCCTCTTTCCTATATAATATACCAAGAGTACGTTGTGATACAGTGAGCTTTGGTTTTGTTGATGAGGATTGGTAAAGAATTGGATGAGCCAAGACGTCAGTAGAATCGAAACTCAGCCCAGTGTCTCAGCCCAGCATTAAACTCTTTCCCTTCTCTCTCCCTTGCTCGCAGGTCTCTCTTTAGTTTTCATTGAGAATTCCGGACCAGTCGCTCATTTCTGTGTGTTAGTTTCTATATCTCGCCGAGGTCGTGCCTATAGAAAGAGAGAGCT…
FIM1_1276	ROT1	ACAGGAAAACGCTCTGTTGTTAGAGAATTAAGTATAGAGTCGAGTATTCTGTAACTAGTGTTTGAATCGAATACCTTAGGCTAGCTATTTCCTTTGCAAATCTCGAAGGTTTTGTTCTTTGTTATTCAGGAGGGGAAATAAATTTTGTTTTATCAAGTCGAAAT	GGACAGGAAAACGCTCTGTTGTTAGAGAATTAAGTATAGAGTCGAGTATTCTGTAACTAGTGTTTGAATCGAATACCTTAGGCTAGCTATTTCCTTTGCAAATCTCGAAGGTTTTGTTCTTTGTTATTCAGGAGGGGAAATAAATTTTGTTTTATCAAGTCGAAAT
FIM1_1277	VPS27	AAGCTTAGGCTAGTACTAGTAGCGTATTACACCTACTCGAATAAGTATCTGTATTAGTGAAGATAGGTGCTTTTCCGAAGTAAATTAGTGATACACTCTAAGAATTGTAACCAATTGTTGGCATATCAATTACGTTCAAG	AGGCTAGTACTAGTAGCGTATTACACCTACTCGAATAAGTATCTGTATTAGTGAAGATAGGTGCTTTTCCGAAGTAAATTAGTGATACACTCTAAGAATTGTAACCAATTGTTGGCATATCAATTACGTTCAAG
FIM1_1279	MCH1	-	TTAAAGAAACATGGTAACGGAATTCAGGCATTTATGAGCGTGCTATTGTGTTCAATACAATTGCAATTATTTAGATAAACTAAAACATAGCTTTAAAAGC
FIM1_1280	SEC61	ATCGTAGGATTTCTCCACTGTCTGTGAAGGTTCAAAAAGCGCATTTTTGGGTTATACAGTTGGTACAAGACCGTAATTGTGGATTGAAAGACAGGAAGATACACA	GTAGGATTTCTCCACTGTCTGTGAAGGTTCAAAAAGCGCATTTTTGGGTTATACAGTTGGTACAAGACCGTAATTGTGGATTGAAAGACAGGAAGATACACA
FIM1_1281	RSM26	GATACATCATGGAATAATTTCCTTTAAACAAAACATCACCAAATCCGGGTAAGGATAAAAATGCAAAAACTTTTCTTCCTTTTTCAGCGATGTTATATCGAAACCAAAAAATCATCATCAATCTTAGCTTTGTCGAGCTGAATATAATTTATGAATGCTGCGTAATTTTAACTCAAGACAGAGCTGTTATTAGTAACCACCTGGCAAGCTTGGGACTCTGGAGTTAAACCATACATATAATTTCTTTGAAGAAGGCAAATTAACTCTAAGA	GCAAGCTTGGGACTCTGGAGTTAAACCATACATATAATTTCTTTGAAGAAGGCAAATTAACTCTAAGA
FIM1_1282	RAD55	GAGAGTGGGAAAAGCACAGTGTTAAACTGATACAAAGGAATAAAGAGAGGTGATATATAGTAATTTTACCAAAATTATATTCTGC	GAGAGTGGGAAAAGCACAGTGTTAAACTGATACAAAGGAATAAAGAGAGGTGATATATAGTAATTTTACCAAAATTATATTCTGC
FIM1_1283	KLMA_20427	AGCAACCAAAGAAATCATAAACGATTTTCCTAGTACATTATTGTCTGACACTCGCTGAATCAAAACTATAAACATTATTAAAGA	AGCAACCAAAGAAATCATAAACGATTTTCCTAGTACATTATTGTCTGACACTCGCTGAATCAAAACTATAAACATTATTAAAGA
FIM1_1285	UBP3	AATAGAAAGGCTGTAATTACGAATGTTTTATTATTCAAGCACCAATCCGAAATCATTTATGATGAACAGGTGCTGGCAGAGAATTCAGATCAAGAGAAGAGACATATAAGAAACCGCAACCCAAAACATCACAGCCAAAG	GCAACCCAAAACATCACAGCCAAAG
FIM1_1286	SHU2	AAGAGGTTTTGGGTTCCCTTTCTTGCTGTTCATGGAGAACCTCAAGAAAAGATATCACGTGACTGACATTTGTTGTCTTCCTAAAAGACAACAATATTTCATAGCGCGCTCCTTCTTGTGCAGAGATCTATGTTGCTGGAAAACGGCGAATATAATCTGACGTGTTACAGATGACTGTGTATGTGAAACTCATTCAGCTGCACATCA	GTGTATGTGAAACTCATTCAGCTGCACATCA
FIM1_1287	KLMA_20431	GTATAGCAGTGTACCATTTCA	GTTTCAATTATAAATACTTTCCAAAGAAACATTTGTATAGCAGTGTACCATTTCA
FIM1_1288	PET122	GCTCGCAGAGAAGATCCAGCGAGAGGTAGTGTTGGAATAGGCCCCTGAGCAAGCTCTAAATC	GCTCGCAGAGAAGATCCAGCGAGAGGTAGTGTTGGAATAGGCCCCTGAGCAAGCTCTAAATC
FIM1_1289	OXA1	AAGTATCCTTTCACAATTAAAGTTTGGTACGAGAAGCTATAAGGGTAAAGTGTTAGGGAACTCTATTCGCAGTATCTATCAAACTTTTTAACTTATATTGGTTTTCACTGTCATTCCAAATTAAACTATAATGTTGAGGTCTACTTTTCTGCGTGCGAGCAAAAAATGCTCC	AAAAGCACTTAGCGCTATCAAGTATCCTTTCACAATTAAAGTTTGGTACGAGAAGCTATAAGGGTAAAGTGTTAGGGAACTCTATTCGCAGTATCTATCAAACTTTTTAACTTATATTGGTTTTCACTGTCATTCCAAATTAAACTATAATGTTGAGGTCTACTTTTCTGCGTGCGAGCAAAAAATGCTCC
FIM1_1290	BEM2	ATATCAGTTGTTTATAAGTGCGCGTATAGCAGCTAATAGCAGAAAGAAAGACGTGAGTAGCTGTTTTTGGTATCAAGACGGCCATAATTGAACAAGCTCAGTGTGTTACTTGGCATAAGCCAGTTAAAAGAAAAAACAAACCTAGCGAAGTTTACTCCGTATAGGTTTTCTGTTGCTTATTCGTACTGCCTCTTTCCATTCTTAGCTATTCGTTTGGTTTAGTGGTCTTTGTGCTATTGAGTATTGCTTATTCTCACTTCATTTGCGCAAATACTGCTTTGGAGCTTCTTTTTATCTATTGATCGATCGATATACCATAAGTTTAAAATAAGCAATTCAGAAGGAACAAGTGACCTTAAACTGAAGTGTATCTGGGTGTTTTTAGTCTGGAAGCCTTGG…	ATATCAGTTGTTTATAAGTGCGCGTATAGCAGCTAATAGCAGAAAGAAAGACGTGAGTAGCTGTTTTTGGTATCAAGACGGCCATAATTGAACAAGCTCAGTGTGTTACTTGGCATAAGCCAGTTAAAAGAAAAAACAAACCTAGCGAAGTTTACTCCGTATAGGTTTTCTGTTGCTTATTCGTACTGCCTCTTTCCATTCTTAGCTATTCGTTTGGTTTAGTGGTCTTTGTGCTATTGAGTATTGCTTATTCTCACTTCATTTGCGCAAATACTGCTTTGGAGCTTCTTTTTATCTATTGATCGATCGATATACCATAAGTTTAAAATAAGCAATTCAGAAGGAACAAGTGACCTTAAACTGAAGTGTATCTGGGTGTTTTTAGTCTGGAAGCCTTGG…
FIM1_1291	KLMA_20435	TAGGTCACTTCAATTCTGCTTTGGTGAACCACTAACCATCAAAGGTAGCTAGGTAGTAACTGCAATTGAAAATTGGTATCTACCTTTTGATAATAGATAACTGTAGCTGTTTCCTATCTGTCTGGTATAATCATTGTGAATAGATTTGCTTACTATTTCAGCGAAAAAGATCCAAACAACTTTCGTTAAGACTAGAATACCTAAAGACCTTCAATACACTTACCACTGGCTTTGATTAGC	CTTTGGTGAACCACTAACCATCAAAGGTAGCTAGGTAGTAACTGCAATTGAAAATTGGTATCTACCTTTTGATAATAGATAACTGTAGCTGTTTCCTATCTGTCTGGTATAATCATTGTGAATAGATTTGCTTACTATTTCAGCGAAAAAGATCCAAACAACTTTCGTTAAGACTAGAATACCTAAAGACCTTCAATACACTTACCACTGGCTTTGATTAGC
FIM1_1292	IRC19	AGGCACATTAATTAAATGATAAGATAAGTGTGAAAACCATTAGGGAGGAAAGGAACGAATAATAAAGTTTTCTCA	GGAAAACGTAAGTCTTTTGCTAAGTATATATCAGCTAATTCATCACCAATATCCTCGACACTACTATCATCAGATTGAATGTCTCCTCTTTCTAACAATTCACGCTTCTTTGCGTTTAGTCGTTGCTTCTCAAGTGACTTTTCATCAAGCATACGATATATTAAATCACTGATTTTGCTCTCTAAAGAGTGACTCAAGCCGTTTTTCTTTGGTCTAGATTTTGCCATTCTTCAAGTATATTAACTTCTATGGGGAATGTTGTATTGGATGATGCTTTTTGTTTTAAGTGGTTACAGTTTTTGCAACTAGTCGATATGAGATGAGATGGCTTTAAACTCATCGATTTCAAAATCCAATAGCTTACTTTCGACATTGATTTCTTTCTTTTTTTTCTTAAAA…
FIM1_1293	RIX7	TCATCCAATACAACATTCCCCATAGAAGTTAATATACTTGAAGA	AACATTCCCCATAGAAGTTAATATACTTGAAGA
FIM1_1294	GRC3	TTTAAATCAGAAAAACTTAGTTCACATGAACCGACTGGCATTGCCAAGGATATAAGCTCCTATCACTTCCAAAT	GTTCACATGAACCGACTGGCATTGCCAAGGATATAAGCTCCTATCACTTCCAAAT
FIM1_1295	RIM101	TATAGAAACTAAAGCCAGGTGCTACTAGAGTAACAAATATACAACATACAAGTAAA	TATAGAAACTAAAGCCAGGTGCTACTAGAGTAACAAATATACAACATACAAGTAAA
FIM1_1296	KLMA_20441	AGGGAAGGATAAACTTCAAGAGTACTTAAGTCCCGCTAGTGTATTAGAAACTGCG	GAAACTTCTAAGAATACACATCTGCTGTCTGTCGGTTTGCTCTACAAGAAATATATTCCTGGTGAATAGTTGAAGAGCAGTTTAGGGAAGGATAAACTTCAAGAGTACTTAAGTCCCGCTAGTGTATTAGAAACTGCG
FIM1_1297	UBI4	ACTTTCAACTAGCATAGACTACTTGTTCATATTATAAGCTAAAAGGCCTATAGAATAAGTATACTTCTGAGGATAAATTTGTCATTAGATAAAAAAAAGGGGGCTTTCGTTATTGTAACTCCTAAAAAACAGCTATAACAGAGATTAGACACAACACTCAAGCTCATCAAGACATTAAAA	AGGAGAAGTACTTTCAACTAGCATAGACTACTTGTTCATATTATAAGCTAAAAGGCCTATAGAATAAGTATACTTCTGAGGATAAATTTGTCATTAGATAAAAAAAAGGGGGCTTTCGTTATTGTAACTCCTAAAAAACAGCTATAACAGAGATTAGACACAACACTCAAGCTCATCAAGACATTAAAA
FIM1_1298	ECM29	GAGAGGTAGGACATCTTACGAATTAT	TCATTATTTTCTGGTATATCAATGAGTACTTTACTAGCATCTTTTGGTACTTCCTCTATTTGTACCGTGGGGGTTTCCTTAGATGAGGCGACTGATTTCAGCTGCTCTGTAACGTCTATTTTCTTACTATTAACGTTGGAAGTTTTACTTGTTCTCGTCTTTTGCTTCCTCGACACCATTTTTTAGCTAAATAAATACACTTCTGAATGGATTGCTATGATATGGATGTTGACAATTAGACGAGACCAACATCTTAAAGGTGCCTAATCCATCCTTTTCGTACAATAAATTGAAAAGCGCTTGTTTCTCTGTGTTTACTTTTGTTGAGATCCTTAAGAAGACACATGTCCGGGTAAAATAACGGTGACATTGAATTCTTAAAGGAATCTTTTTAAGGAA…
FIM1_1299	TFC6	GTCAACATCCATATCATAGCAATCCATTCAGAAGTGTATTTATTTAGCTAAAAA	-
FIM1_1300	UBA4	-	AATGAGGTCCGATATACTTCTTAGGATATTTTTTCTGCTTTTACAATGCTCTTTAGGGAAATGCTTACATTATTATCTTCGAAGCGGGGAGACAAAGTGTTTTTATGAAAACTTGGATAAGGGTGAACTATTAGCAGCGACTTTTCTGGGCCAAGTAGAACAAGAAGATGGTACATATGATGAGGATGAGGCTTTAACATTTCATATCACAATTTTTGAAACATTCGACAATAATCATTGTATCTTAGATCAGAAGTCAGTTCCACCGGGACCCTTTGCATTCAGCGGTATAGATAAGGGTGAACATAAAATATGTCTGCAACCTCACCACATCGACAGCTCAAAACGCGTGAAGATAACCCATGACGTAAATTTTGGAAACGCTGTATCTATTCAAAG…
FIM1_1301	ERP5	A	-
FIM1_1302	CTM1	GTTCTGCAGAAATATTAATTATCCATATTAAGA	GTTCTGCAGAAATATTAATTATCCATATTAAGA
FIM1_1303	BCP1	AAACTAATAATATCAAAGCAGTA	AAACTAATAATATCAAAGCAGTA
FIM1_1304	EAF1	GTCCGAAAAAGAAGTCATTTTAGACAGCTTAAAGTGCGATTCTGCTTCAAATAGGACCAGCTAACCGAAGTAATCAATCATTTGCACGTCAGACGACGTATTTCCGGTCATATTAGCTGGTGAACACCCCTCACCACACTACCACATTCGTCAGTTTTTTTTTGCCGCTTTTCGTACGAAATTAGCACTGTTGTCTATTACCCGGCCAATAAAATATATAGGCCATTCATTAAGACTCTTCCTTCTATAAACACTTTAGTGCG	GTCCGAAAAAGAAGTCATTTTAGACAGCTTAAAGTGCGATTCTGCTTCAAATAGGACCAGCTAACCGAAGTAATCAATCATTTGCACGTCAGACGACGTATTTCCGGTCATATTAGCTGGTGAACACCCCTCACCACACTACCACATTCGTCAGTTTTTTTTTGCCGCTTTTCGTACGAAATTAGCACTGTTGTCTATTACCCGGCCAATAAAATATATAGGCCATTCATTAAGACTCTTCCTTCTATAAACACTTTAGTGCG
FIM1_1305	GGA2	AAGGAAGCAATTGCAAGCACTTTTAGGGTAAGCTGTGAGAGTTTCATTGGTCAATAGTGCTGATAGATAAAACTGTTGGTGTGATTAGAAATTTGAAACTGGTAATAATTTACTGTTTGAGGAGAATTTACATCAGAGGAGTTCTAGAAGA	GACAAGGAAGCAATTGCAAGCACTTTTAGGGTAAGCTGTGAGAGTTTCATTGGTCAATAGTGCTGATAGATAAAACTGTTGGTGTGATTAGAAATTTGAAACTGGTAATAATTTACTGTTTGAGGAGAATTTACATCAGAGGAGTTCTAGAAGA
FIM1_1306	CLN1	AGGAACTTTCAAA	GAGTGTACCTAGGAACTTTCAAA
FIM1_1307	SPC110	GACGCGCCATTGCCCACA	GACGCGCCATTGCCCACA
FIM1_1308	KLMA_20453	GTGACGACCAAAAGGTATATCAGCGTAATA	-
FIM1_1309	TRP4	GACAAGTAGAGCTCTGGTGCAGGGTAACAGAAAATTTATATTGTAATTACAAAATTTCTGGTGCACGTGATTAAGTTGAAGGTATGATTATTCTTCTGCTGGTGTATCTGTGTCTGCATTAGCAGTATGAATCATCACGTCCATTCATCATTACAATA	GAAAATTTATATTGTAATTACAAAATTTCTGGTGCACGTGATTAAGTTGAAGGTATGATTATTCTTCTGCTGGTGTATCTGTGTCTGCATTAGCAGTATGAATCATCACGTCCATTCATCATTACAATA
FIM1_1310	KLMA_20455	AAGCTTGAATTTGAAGGGGTAATTCGTGGCACTGCTATCAAAGTACTTAAGAAAGATACCACGTTTGAGA	GAAGCTTGAATTTGAAGGGGTAATTCGTGGCACTGCTATCAAAGTACTTAAGAAAGATACCACGTTTGAGA
FIM1_1311	KLMA_20456	GCTCTCCGAACAATTGATATTTACTTATAGAGAGTTGTACTGAATTGCACTAGCATACACTCGCTTTGTATCATCTTCTGTGGCCAACAAAAAGTCTATCGAAGAAAAACTTGAACGAGATCAGTATCAATTTCCTCTCTTATTTGCCCCATTCCATTACTTCCAAAGTTTTTATCAGCCATTGATAGTACCCTAATTATATTACGACTTAGGGCATCATTGAGTGTAAACAATAACTATTGATAGGAAAGAACCATAGTAGATTTGTTGTAACAGC	CGAACAATTGATATTTACTTATAGAGAGTTGTACTGAATTGCACTAGCATACACTCGCTTTGTATCATCTTCTGTGGCCAACAAAAAGTCTATCGAAGAAAAACTTGAACGAGATCAGTATCAATTTCCTCTCTTATTTGCCCCATTCCATTACTTCCAAAGTTTTTATCAGCCATTGATAGTACCCTAATTATATTACGACTTAGGGCATCATTGAGTGTAAACAATAACTATTGATAGGAAAGAACCATAGTAGATTTGTTGTAACAGC
FIM1_1312	POM33	GACTCTAAAAAAACACTTTGTTGGTCAATAATTTCATAAAATTTTGTGTTGTTTTTTATTTTTGTTAATATACCAGAAGAAATACTAGCTTTGCTTGTAATTCTTTCATTTAAGGAAAAGGTTTAAAGGACCCTAATTATTAAGTATAGAAGTAACTGTGCATTCTTTCCCTCTAATCGGTTGGTACCACGCAGCAGTAACTGTATTGTTTCATTTCAAAACCGATATATCCATCCATAATTTAACGTCGAGAACCTTACAGGTGCAACCCAATAAGATTGTCAGATATCAATA	GCGATATCTTTTGTACGCAAATCGACTCTAAAAAAACACTTTGTTGGTCAATAATTTCATAAAATTTTGTGTTGTTTTTTATTTTTGTTAATATACCAGAAGAAATACTAGCTTTGCTTGTAATTCTTTCATTTAAGGAAAAGGTTTAAAGGACCCTAATTATTAAGTATAGAAGTAACTGTGCATTCTTTCCCTCTAATCGGTTGGTACCACGCAGCAGTAACTGTATTGTTTCATTTCAAAACCGATATATCCATCCATAATTTAACGTCGAGAACCTTACAGGTGCAACCCAATAAGATTGTCAGATATCAATA
FIM1_1313	SSA2	AAGAAAGTCGACGCGCTAGCTAGTTTAGGATCGTTAGTCAGAAGTTGTATACATACAATACCTTCAGAAAGAACACCTGTCACTCTCTGGCATTACGGAAGAAAACTTCAAAAAAGTCAATTAATAAATTAAGCAAAT	GACGCGCTAGCTAGTTTAGGATCGTTAGTCAGAAGTTGTATACATACAATACCTTCAGAAAGAACACCTGTCACTCTCTGGCATTACGGAAGAAAACTTCAAAAAAGTCAATTAATAAATTAAGCAAAT
FIM1_1314	KLMA_20460	ATCCATCAATTCGTTTAAATTCTTGTGAGGAAAACTTGAGAATTGCCAGATTTCCGTTTTCTGGGTCATTGATTTACGCTATAGTTTACCAGCACTATAGCCAATAGCTCTTATT	GTCATTGATTTACGCTATAGTTTACCAGCACTATAGCCAATAGCTCTTATT
FIM1_1315	KLMA_20461	AAGATAAATCAAAA	AAGATAAATCAAAA
FIM1_1316	uapC	AAGATTAGAGAGGTTGGTTTTAAGAATACATACAGAGAGAGTATCGAGTGTAGTTAACTGTTAATAGTTAAATCGAAATCAATCACAACAGATAAAGTATCTACATC	AAGATTAGAGAGGTTGGTTTTAAGAATACATACAGAGAGAGTATCGAGTGTAGTTAACTGTTAATAGTTAAATCGAAATCAATCACAACAGATAAAGTATCTACATC
FIM1_1317	HAH1	TGACAAACACTTTGGATGTTAACTAAAGAAACCTGAGAAACGTGAGAGAGAACGAACGAATCTCTGGAAGAGAGCGAGAGAGAGAGAAAAAAAGGGAACAATTACCCGGATTTACAATTGCCAAGGCTTTTTACTACCCACTGCTGCCATGAAACAGATAATACGCAGTAGACAAGGAAAGATTCCTGTTGTTGGGGTTTCTTTACGCAACAACAAGTTGGTTCCAGCTCTCCCAATCATAACTGCCTGCTATCTACCCTTATTTTTCACACCACCCTACTCATGTATATGCTCCTGGGTACTCGCTTGTTTCTCGTATCAGTGTTTCTTAGGCTGTTCGAGCCATGACAGTCTCAGAAAAAAAAAAAAAAAGATAGAAATAGTGAATATTTGTATGCG…	ACCCTTATTTTTCACACCACCCTACTCATGTATATGCTCCTGGGTACTCGCTTGTTTCTCGTATCAGTGTTTCTTAGGCTGTTCGAGCCATGACAGTCTCAGAAAAAAAAAAAAAAAGATAGAAATAGTGAATATTTGTATGCGATGAGAACTACGA
FIM1_1318	VMA7	AGGGTGGTAGCTTGCGGGCTGATCTTTATCTACAATATACT	AGGGTGGTAGCTTGCGGGCTGATCTTTATCTACAATATACT
FIM1_1319	CHS5	AGGGGAAAAAGCGATTGCCATTGGGATTGGATCTAGGAGTAGAACTAAGACCAGAAGCGTACCAGGATTGATAGAACCACATACATACCAGGGGAGGAAGAAAGAGACAAGAAATCCGTTCCATCAGGTAGGAAGTATAAAAAAAAAAAAGGTACTAAAAACAAATTGAAATATAAGCCACCACCACAACCACCACATCTTAACGAATATTTGATTATCGCTCAGCT	AGAAAGGGTAGGGGAAAAAGCGATTGCCATTGGGATTGGATCTAGGAGTAGAACTAAGACCAGAAGCGTACCAGGATTGATAGAACCACATACATACCAGGGGAGGAAGAAAGAGACAAGAAATCCGTTCCATCAGGTAGGAAGTATAAAAAAAAAAAAGGTACTAAAAACAAATTGAAATATAAGCCACCACCACAACCACCACATCTTAACGAATATTTGATTATCGCTCAGCT
FIM1_1320	SDH1	AAGGGATTTTTAGTAACCAGCGGATAGGACGGTGCTGCTAGTGATATCACAGAGAGAGAGGTAATCAGGAAAGTTATTAGTGCTTCGTCTTCCCAACCCCCCCAATCACATAATACTAATAATAATCATAATTATACTTTCTAATATACATTACTAAATCAAAG	AGGAAGCGAAGGGATTTTTAGTAACCAGCGGATAGGACGGTGCTGCTAGTGATATCACAGAGAGAGAGGTAATCAGGAAAGTTATTAGTGCTTCGTCTTCCCAACCCCCCCAATCACATAATACTAATAATAATCATAATTATACTTTCTAATATACATTACTAAATCAAAG
FIM1_1321	DBR1	AATGCTTGCATTCTTATCTCTTATTGGCAACTTAACTGTATTTATTTATTTAAATGTGTAGCCCGTTGATGTTTCTATTTATTTATTTTCACACTGTCGATATATATGGTAACGCGTATGTATTCAGATGGTGTGGTTTAACTTATGTTTAAATTTGAATTTTAAAAGTACATTAAAACAAAAATGCATAATATTCATCGATATCTTGGTTAAAGATGAAATTAGCTTGAATTTCATATACAACGGTCTACGCACCAGACTTCCGAACCTTGAGCATATTAAACTCTGCTCGTAGTGCCGTGCTTGTGATTGTATCGGCTGGTTGTTCATTA	-
FIM1_1322	MCR1	AAGACAAGACAACATACTACTCAGTAATATCTAAGA	AAGACAAGACAACATACTACTCAGTAATATCTAAGA
FIM1_1323	KLMA_20469	AAGGTACATGAATAACGCTACAGTATCTGCGTGTTCTGCTTCTGAATAAATATTTGTAGTAGAATTACTGTTTGAAAAGAG	AAGGTACATGAATAACGCTACAGTATCTGCGTGTTCTGCTTCTGAATAAATATTTGTAGTAGAATTACTGTTTGAAAAGAG
FIM1_1324	RPC34	GAAAAGACCTATTTACTATACGTTTAAAAATCGTAAAAGTGGAAACAAGGAAAAACTGCTTTATCTAACAAT	GAGAAAAGACCTATTTACTATACGTTTAAAAATCGTAAAAGTGGAAACAAGGAAAAACTGCTTTATCTAACAAT
FIM1_1325	ADP1	GCGATTGATGTTCGAATGCTAAGAGTATCGACTTAACCAAGTGAACGAGCCAGTGAGACGTACATATCTAAACTATCGTGCCTAAGGGTCTTTGTGTATCAAAGCT	ACTTAACCAAGTGAACGAGCCAGTGAGACGTACATATCTAAACTATCGTGCCTAAGGGTCTTTGTGTATCAAAGCT
FIM1_1326	KLMA_20472	AACAAGGTATTGAGTGTTGATTAAAGTAGTGGTGGACCCCTCCATTAGTAGGAGGAACTTTGGAAATTATAA	AGGGCTCACTCAAGTAAAATGTAGGTTGTATATTGCAGCACGTTAAAATAGACACGATATACTACTTTAATTCACTCTATTACTCTATTTTGTGTTTAAGTTGTTATTTGTCTGTTTGTTTATATATCAAAACTAATAATAAATCAGCTGTCTTTAATCAAATACGCGAACTTAGATAGTCCATTCCAAAAGGAGAAGCAAAGAGGCAACAAGGTATTGAGTGTTGATTAAAGTAGTGGTGGACCCCTCCATTAGTAGGAGGAACTTTGGAAATTATAA
FIM1_1327	FAB1	AACCTACATTTTACTTGAGTGAGCCCT	AACCTACATTTTACTTGAGTGAGCCCT
FIM1_1328	ATG18	GAAAGAGAGTTTAGGCCAGGGCTTCTCTATTGATTAGAAAAATCTGGCAACTGGTTAGGAACCATTGAAACAACTGATTAAGCTTTTTGGGACTTAATTGCCAATTTATCTTGAAAGTTAGTTTTGGAAAGACGATATCAAGGGAAACGAGTTCCTTATAACATATCTACCCTTTGTCACCCAACCAGACGTGATCCTGGGCACTACAGTTTTGAATTCAATCAACAATCTTTGTGAGATAGCTTTACAAACTTCTTACG	AAAGAGAGTTTAGGCCAGGGCTTCTCTATTGATTAGAAAAATCTGGCAACTGGTTAGGAACCATTGAAACAACTGATTAAGCTTTTTGGGACTTAATTGCCAATTTATCTTGAAAGTTAGTTTTGGAAAGACGATATCAAGGGAAACGAGTTCCTTATAACATATCTACCCTTTGTCACCCAACCAGACGTGATCCTGGGCACTACAGTTTTGAATTCAATCAACAATCTTTGTGAGATAGCTTTACAAACTTCTTACG
FIM1_1329	ROD1	TTGTAGTACACCAGAGATACACTTCTCTTGAAATGCCAATAGAAGGATAAATCTGTATTTCCATTCATTAAGAGGAGTTCAAGAGATTACCAGGATAGTAGCGTATTCCTTTTTTTTTTTTTTAAAGGGGTGGTTTTCTGCCAAGTATAGAACACAGAGCAGCTAGCTTCTTTATCTGTTTGAGTAAAAGATTGAAAGGTTATACGTTGATACTGTTCAATACACTGCTTTTCATCATCGTTGAATACATGGAAACTGAGTTCAATAGCGCCTCCTAAGAAATTGTGTGCAGTATATATTTAAATCATAAAAC	AGAGATACACTTCTCTTGAAATGCCAATAGAAGGATAAATCTGTATTTCCATTCATTAAGAGGAGTTCAAGAGATTACCAGGATAGTAGCGTATTCCTTTTTTTTTTTTTTAAAGGGGTGGTTTTCTGCCAAGTATAGAACACAGAGCAGCTAGCTTCTTTATCTGTTTGAGTAAAAGATTGAAAGGTTATACGTTGATACTGTTCAATACACTGCTTTTCATCATCGTTGAATACATGGAAACTGAGTTCAATAGCGCCTCCTAAGAAATTGTGTGCAGTATATATTTAAATCATAAAAC
FIM1_1333	CBF5	-	ATTTGACAGTTAAATTTAGTCTTTGAACAAACCAATAACAACAGGAAATA
FIM1_1334	DNAJB13	GATTCGCATTGTGAGTAAGAAGCATATATCTACTCGAAGACTATTTAACCAAGCGATAAAATAGTTGATTATCAAGAGCAAGCAAGCTATCGAGCAAATAAGCGAAGTAAA	GATTCGCATTGTGAGTAAGAAGCATATATCTACTCGAAGACTATTTAACCAAGCGATAAAATAGTTGATTATCAAGAGCAAGCAAGCTATCGAGCAAATAAGCGAAGTAAA
FIM1_1335	LST8	-	GAGCTAGCATTTCATCGTTAGACAGGCCCCAAAG
FIM1_1336	KLMA_20481	GAATCTGAAAACGAAGAATCAAGATATAAGAAGTTTATCGGGTAGTCAGCACGGAGTTATTTAGGTACTGATTGACGCAACTACTCAGGCAAGTTCAGACCTTGGTGTTTTCTAACCTGCTATTCTCCTATTTTGTGTGGGATTTGGCCGTGCTTGGCTGTGATATCGGTCTCTGTTTTCTTTTCTTTTTTGTCATACTATTGGTACACCTTTCGCTCGTTAGTTGGAGCTAATTGAACCAGAGTCGTTAGCGTATACATCCCAGTTTGTTTTCGCCCTTTTTCATCAGAAACGCCCGCGAACTACACAGTTGACTCTTCGCAGCTGAGAAACATCAACTTTATTCACTCCTTTTACAACAACATATTCATTCATTGAATCTCACTCACACTCGTTTAA…	-
FIM1_1337	RLP7	GTGCGAGCAACCAGCGAAGTATAACAGCATAACATATAGACCGTC	GAGCAACCAGCGAAGTATAACAGCATAACATATAGACCGTC
FIM1_1338	LEU2	ATACAAATATTGATTTCACTTCAAGACCATAACTTTTAAACCGAACAATTTGTATCCTTCTTAACTTTAAGGGAAACACATTAGCAGTCCAAAAGCCCTAATATACTACACTCCATCAACCATATAATAAAAC	GCCTTGATGATCATAAAGGCATTTCTATCTCTTCTTTTTAATATAAATATACAAATATTGATTTCACTTCAAGACCATAACTTTTAAACCGAACAATTTGTATCCTTCTTAACTTTAAGGGAAACACATTAGCAGTCCAAAAGCCCTAATATACTACACTCCATCAACCATATAATAAAAC
FIM1_1340	PET8	GAGTTAAGGCTCTAGAGGTGTTGTATTTCTGGCAATTGAGTGGCATCAGCAAAGGTAGTAGCGGTAGTCGAATAATAGAGGGCTGAGGCTGGGGATTATTGCGTGGGATTGAGGTCAAGAAGCAGCGGAAATAAAAAAAAGCAGAGATAGAAGGACATA	GAGTTAAGGCTCTAGAGGTGTTGTATTTCTGGCAATTGAGTGGCATCAGCAAAGGTAGTAGCGGTAGTCGAATAATAGAGGGCTGAGGCTGGGGATTATTGCGTGGGATTGAGGTCAAGAAGCAGCGGAAATAAAAAAAAGCAGAGATAGAAGGACATA
FIM1_1341	DCC1	TATTCGTATATAGTTTTTGCTACGACATTATTTAATTAACGGTTATTAGTGTTGAAAAAAGTTTAACGTGTAATAATGTCACTTCTAATATGGTAAGTAGTGCAACCGCAATTTAATACTTCGAAGTAAAGTTGGTGAGAAGATAAGGAAGGAGATCTAAGGATTGTGCAGGGATCTCTAGAGTAGACG	ACATTATTTAATTAACGGTTATTAGTGTTGAAAAAAGTTTAACGTGTAATAATGTCACTTCTAATATGGTAAGTAGTGCAACCGCAATTTAATACTTCGAAGTAAAGTTGGTGAGAAGATAAGGAAGGAGATCTAAGGATTGTGCAGGGATCTCTAGAGTAGACG
FIM1_1342	BUD3	ATAGGAAGCACGCCACAGGGGGATTGAAGG	AATCAAGATATTAGTTATAATAGTTAATGTAAACAAAGGGATATCTAAAGGAACAGAGAGCATAGGAAGCACGCCACAGGGGGATTGAAGG
FIM1_1344	KLMA_20489	GAGCAGTGACTCTGATGAGAACAAATTGGATATAGTGCGTGTCCTGGATATCGATTGTAGATCGGGACTTAAGTTTTGCGTTTTTAGGTTAAAATTGTGTTGA	-
FIM1_1345	TPN1	AATCAATCAGATATCAGTAATAGACAATCACCTCAAGTGAGTTGTTTTTTTGATTGCAGAATAAT	AATCAATCAGATATCAGTAATAGACAATCACCTCAAGTGAGTTGTTTTTTTGATTGCAGAATAAT
FIM1_1346	COX4	GTGTTTAGTGGAATACTTATAGAGAGTTACTAAGTTGCACCAAAACTAAAACCAAATATAATATAAAGAATAGAAGTC	GTGTTTAGTGGAATACTTATAGAGAGTTACTAAGTTGCACCAAAACTAAAACCAAATATAATATAAAGAATAGAAGTC
FIM1_1347	RPS26A	AGTATTAATTCAGA	AGTATTAATTCAGA
FIM1_1348	FRS1	GATCGCTTTTTCATTACGGTGTGCAATCACGTTCTCGTATATAATTTCGGGTAATATAGCCATACCAAGTGCCAAAAATTGGGTTTGAAGCGACTGTATATTACCGAGGTTTTAACTTATTTCTCCATTTGCCGGAAAATTCTTTTGTGATACACTAAAACCATCGAT	GCTGGATCGCTTTTTCATTACGGTGTGCAATCACGTTCTCGTATATAATTTCGGGTAATATAGCCATACCAAGTGCCAAAAATTGGGTTTGAAGCGACTGTATATTACCGAGGTTTTAACTTATTTCTCCATTTGCCGGAAAATTCTTTTGTGATACACTAAAACCATCGAT
FIM1_1349	KLMA_20494	AGTATTTTCGGGTACAACGCCTTCTTGAAGCGCCATTTAGAGAAAAGGAATACTGCAGGGACATTACTAGCTACAGGCAACAAATAACCACACTTTCA	GTACAACGCCTTCTTGAAGCGCCATTTAGAGAAAAGGAATACTGCAGGGACATTACTAGCTACAGGCAACAAATAACCACACTTTCA
FIM1_1352	GAB1	ACCTGGGTCTACATCTGATTACAGGTAGGAGGATATTGTGGA	ATCTGATTACAGGTAGGAGGATATTGTGGA
FIM1_1354	AOS1	GAAATAGAAGGAGACCAATTAGACATCAGTAACTTAACTCTAAAACGTTAAAATGGTAACTACGGAGGGATTGACAGCAGGTATGTATACATTGAACATCAATTCGTCAGCGTATATGACGTTGTATTGAATAGCATTGAATGGTTTTACTAACAGAAAAGCTAATAATATAA	AATTGGGCCCTAACCGAAATAGAAGGAGACCAATTAGACATCAGTAACTTAACTCTAAAACGTTAAAATGGTAACTACGGAGGGATTGACAGCAGGTATGTATACATTGAACATCAATTCGTCAGCGTATATGACGTTGTATTGAATAGCATTGAATGGTTTTACTAACAGAAAAGCTAATAATATAA
FIM1_1355	HDA3	GCAAAGACAATAACCAAACACGGGTACTGTCGGAATTAGCAGCAGTGAGTATCAAATTGGTATTCTTCAGGTAAAAATTCTTTCAGGGTTTCTATTCTATTATTTTTGATATTTATTCCTGGTGTTCGTGTTGTAATTCAGT	ATGGCAAAGACAATAACCAAACACGGGTACTGTCGGAATTAGCAGCAGTGAGTATCAAATTGGTATTCTTCAGGTAAAAATTCTTTCAGGGTTTCTATTCTATTATTTTTGATATTTATTCCTGGTGTTCGTGTTGTAATTCAGT
FIM1_1357	BET2	AGGAAATCAGACGAATCTGGCA	AGGAAATCAGACGAATCTGGCA
FIM1_1358	DPB2	AACGATCATTAAAGAATAATCTTCTTCTTAATCTAGTGATAAAGTCCTCCACCATACTTTTAAT	-
FIM1_1359	KLMA_20504	AAGCAGAGGGAGGAAAGGAATTCTTACGGATAAGCATTGTTAAGCAAGTGGCTTTATGAACTAAAATACTTCTCAATTTGTTCCCAGAAACACACAAGCGAAC	AGTCAAGCAGAGGGAGGAAAGGAATTCTTACGGATAAGCATTGTTAAGCAAGTGGCTTTATGAACTAAAATACTTCTCAATTTGTTCCCAGAAACACACAAGCGAAC
FIM1_1360	KLMA_20505	AGAGATTCAGTGGTGGTTTAGTGTTGAATCTTGAACTCCAGAGTGACTTTTTGAATCTGTTGTCTTTAAGGTTTCGCGCACTGTGTGTTGAGACATAGGTAGAGAGCAGAGCAGAAGCAGAGACA	GGTGGTTTAGTGTTGAATCTTGAACTCCAGAGTGACTTTTTGAATCTGTTGTCTTTAAGGTTTCGCGCACTGTGTGTTGAGACATAGGTAGAGAGCAGAGCAGAAGCAGAGACA
FIM1_1361	KLMA_20506	AAGCAAGAAATTAAGGACAAAAA	-
FIM1_1362	KLMA_20507	AAGCAAGAAATTAAGGACAAAAAATGCAAGTATTACAAGAAATAATAATGGCTTCACACAGCAATTCAACTTCATCCCCTGTGTCAAAAGTGGTTACCCCACGAGATGTAGAGGAATATGTAAAGGAAAACGCATTAATTGATGACACTGAAAGTGTTACCTCATTAAAAGCTTCTAATATAGACCTGAAAAAGAAAGCTATCCCCGACTTTAACCAGCCTGCCATCGATGGGGCAGAGTTCCCAGAGGAGTATGAAGTGGAGACAAGGACAGGTTTGGTGAAAGTTTCAACTTTACATAAGTTAAATAGACAGGATACCAGAGTTACGCAGCATTCGTCAAAGAAAGGCATCGAGAAGGAACATGAGCCGCATGGCTATAATGCTGAGAAACTCCAGA…	ATGCAAGTATTACAAGAAATAATAATGGCTTCACACAGCAATTCAACTTCATCCCCTGTGTCAAAAGTGGTTACCCCACGAGATGTAGAGGAATATGTAAAGGAAAACGCATTAATTGATGACACTGAAAGTGTTACCTCATTAAAAGCTTCTAATATAGACCTGAAAAAGAAAGCTATCCCCGACTTTAACCAGCCTGCCATCGATGGGGCAGAGTTCCCAGAGGAGTATGAAGTGGAGACAAGGACAGGTTTGGTGAAAGTTTCAACTTTACATAAGTTAAATAGACAGGATACCAGAGTTACGCAGCATTCGTCAAAGAAAGGCATCGAGAAGGAACATGAGCCGCATGGCTATAATGCTGAGAAACTCCAGAAGCGTATCGAACAGAATCAAAAG…
FIM1_1363	UTP8	ATAGTTAATTCCAAACATTAAACTGTGTTAATCATTGCGTGAGCATTTGAAATCGAACTAGTAATTATAGAACGCTACTTACTGTTGGTTCCAAGTTTCGACTGTGAGA	AGTTAATTCCAAACATTAAACTGTGTTAATCATTGCGTGAGCATTTGAAATCGAACTAGTAATTATAGAACGCTACTTACTGTTGGTTCCAAGTTTCGACTGTGAGA
FIM1_1364	SYF2	AGCCTGAAAGGTTGCGAAATAGATGCCATTCTCACAGTCGAAACTTGGAACCAACAGTAAGTAGCGTTCTATAATTACTAGTTCGATTTCAAATGCTCACGCAATGATTAACACAGTTTAATGTTTGGAATTAACTATACTATCTTGTACCACCTCCTACCTATCTCTTAAGCAAGCTCATCGCATATCTCATCTCATCGCATTCAAATGTTTCAAAATTTTCAGTCTTTCCTTTTTCTTCGGTTTTATGTATTGCGGGTAACCTTGATTTTCTAAGAGATTGATATGAAATAACCATTTTAAGGTTAGGCTGAATAACTTGCG	-
FIM1_1365	KLMA_20510	AAGGAAACCTTGGAGTATTTTGGAGTTCTATTTTGCACCAATTTATACAAGGCTTGGAATTATAAACTATTAAGCAGTGAAGAAAC	AAGGAAACCTTGGAGTATTTTGGAGTTCTATTTTGCACCAATTTATACAAGGCTTGGAATTATAAACTATTAAGCAGTGAAGAAAC
FIM1_1366	RSM18	AAATAAAGCAGAGATCAAGGAGACCTAAGCACTCAAGTAACACCTATCGGTGGGAGATATAAATATAGTCATAAGAATAAA	GAAATAAAGCAGAGATCAAGGAGACCTAAGCACTCAAGTAACACCTATCGGTGGGAGATATAAATATAGTCATAAGAATAAA
FIM1_1367	PKP1	AACCAGAGACAGAAAAAGCTCTTGTTACGTTGTGGAACAAAAGGTGCAGTAAAGTTTAACAGTTTCAAC	AACCAGAGACAGAAAAAGCTCTTGTTACGTTGTGGAACAAAAGGTGCAGTAAAGTTTAACAGTTTCAAC
FIM1_1368	GVP36	TACATCTCTGACCAATTGATAACGAATCAATAACCGTCAAGAATACTGATCTAAAGAGGAGCGTGTTTTTCCTTTCAAAAGAGTGTAACAAATCAATCAGCGAACACCAAAAGGGCCTTATCATTGATCTAATAAATAATCACTAGAATCTGCA	TGGCTTAGTGAACAGAATCAGAGTTTCTGGTTATTTTGGGCAGTTTTTTGTTGTTTGCAGTCTTTTATCATTCTTTTTACTAAGGAGTGTACATCTCTGACCAATTGATAACGAATCAATAACCGTCAAGAATACTGATCTAAAGAGGAGCGTGTTTTTCCTTTCAAAAGAGTGTAACAAATCAATCAGCGAACACCAAAAGGGCCTTATCATTGATCTAATAAATAATCACTAGAATCTGCA
FIM1_1369	TPA1	TTGCAGTCTCAGTCTCAGTATCGTAAATACTTCTGATCAACTTTGCGCTTAGTTTGCTCATCTCGTTTAAGAGGGTGTATAGAGAAGCGATAAACTAGAGGAAGATTTAAAAAAAAAAGAAAAGTAAAGTAATAGCGCG	GATTCAGTACTTAAAGTCCTGTTGCAGTCTCAGTCTCAGTATCGTAAATACTTCTGATCAACTTTGCGCTTAGTTTGCTCATCTCGTTTAAGAGGGTGTATAGAGAAGCGATAAACTAGAGGAAGATTTAAAAAAAAAAGAAAAGTAAAGTAATAGCGCG
FIM1_1370	-	CGTTCAAAAGCAGTTCAGGGTCCACAAGATCACGAATCGTACCCCAGTTGTATGGCTTTGCATCGTGAATCTGTTGCTTTAAATCCTTTTGAAATTTCTTATCCCAGATTTTAGGGTTGAATGATGCAGAAGCAACTGCCCCCTTATCCAAAGACCGGGCCTTTTCCGATCTTCCAGAATGGTGATCTTCCGCTGGTCTCTTAGCTTCGAGTCTGGTCATCGCGCTATTACTTTACTTTTCTTTTTTTTTTAAATCTTCCTCTAGTTTATCGCTTCTCTATACACCCTCTTAAACGAGATGAGCAAACTAAGCGCAAAGTTGATCAGAAGTATTTACGATACTGAGACTGAGACTGCAACAGGACTTTAAGTACTGAATCAAGCTCCTAGCACAACCTA…	-
FIM1_1371	ISD11	AGCCAGAAAAAGAGCTAAAGCAGCAGGCCAGCAATTGGAAATAAGGACACGTCACATACCCGGTACCTTCTTTTGAATATACACGCACACATCTCACGTCTCGACACCACTCTTTTTCGCCCTGTTAAGAAAAGTTCACTAAACTACGGAAAT	AGCCAGAAAAAGAGCTAAAGCAGCAGGCCAGCAATTGGAAATAAGGACACGTCACATACCCGGTACCTTCTTTTGAATATACACGCACACATCTCACGTCTCGACACCACTCTTTTTCGCCCTGTTAAGAAAAGTTCACTAAACTACGGAAAT
FIM1_1372	KLMA_20516	GCACCGCACCCAGC	CACCGCACCCAGC
FIM1_1373	CAJ1	AGTTAAAGAGTTTGAGAAACAGTTCAGTTGGCGTTTAGAGGAAAAATAAGATCCACACCTGGTCAATAGAGCAGATATAAGCGTTAGTCGAGAAGCCTTGTCAGTGGTTTTGTGTGCGGAAAT	GAGTTAAAGAGTTTGAGAAACAGTTCAGTTGGCGTTTAGAGGAAAAATAAGATCCACACCTGGTCAATAGAGCAGATATAAGCGTTAGTCGAGAAGCCTTGTCAGTGGTTTTGTGTGCGGAAAT
FIM1_1374	TED1	ATGTACTGCACAGGACCTGCACCGTGTGATTGTTTGTTGAACGAAGGATAAATTACCTTAGAACAAATTGATTC	-
FIM1_1375	KLMA_20519	AATAATCCATAGTTTCTGAAAAGGTTTGGATATTTGAACTTTTAGCTGCA	-
FIM1_1376	KLMA_20520	-	AGAAGATTAGCATCGACATGTTTCTTGGTACCTGTATCTGTATCTGTATCTGTATCTATATAGGAATAATATGTAATACAACAAACAAGCAAACAGAAAAGCAGTCAGCTTCCAGCAGTCAATTGTAAAGAGAATATTTCAGAC
FIM1_1377	NOT3	ACATTGCTTGCATCAAGAACACTCGGAAACATCCGATAGATAGTACTGTCATATTTCAGTACTTGAAATAACGAAAAAAGGGACTTTGCTGGTCTACTTTCTCTAGGATACAAAGAATATCCAGGATATAAAACCAAAATATAACGAAACAGGCATCATTAATCTCTCAAGAGACACCATAACTATCGATA	AGGTTACATTGCTTGCATCAAGAACACTCGGAAACATCCGATAGATAGTACTGTCATATTTCAGTACTTGAAATAACGAAAAAAGGGACTTTGCTGGTCTACTTTCTCTAGGATACAAAGAATATCCAGGATATAAAACCAAAATATAACGAAACAGGCATCATTAATCTCTCAAGAGACACCATAACTATCGATA
FIM1_1379	KLMA_20523	GATTTTTCCGCCTTTCAAAATGAACAACAAACAAAAAAAAAAAAAATGCGGCACGTGACACCAAGCTCTTGCTCGCTCTGTCTCTCTGTATGTGTTCCCCTGTTTTTTCGAGCACACAAGAGCACATCACATCGTTTTTGTATTACGGACTTTGAGATGGCCGCATAAGCGACACAACGTATTGTAGTCGAAAGGACGAAACAGGGGCTTGGAATATCTGATTAGCGTCAAATTGGGACA	CACGTGACACCAAGCTCTTGCTCGCTCTGTCTCTCTGTATGTGTTCCCCTGTTTTTTCGAGCACACAAGAGCACATCACATCGTTTTTGTATTACGGACTTTGAGATGGCCGCATAAGCGACACAACGTATTGTAGTCGAAAGGACGAAACAGGGGCTTGGAATATCTGATTAGCGTCAAATTGGGACA
FIM1_1380	CST6	AAGTAAGAACGGGTTTAGCGAGCTGTTATTATTTGATAATTTGTGGAAGAGAAAGAGAGAGAGAGAGAGAAAGAGAAAGAGAAAGAGACAGGGTCGGAAGAATTAGAGTTGAGTTAGTGATAGAGTTTAGTGATTGTAATTGGGTTCTATACGGCTCTCTTTTTGACATCGACATACGGAAGCGAAACTTCAGAATAGTGTGTAGAAGAGTGGTAGG	AAGTAAGAACGGGTTTAGCGAGCTGTTATTATTTGATAATTTGTGGAAGAGAAAGAGAGAGAGAGAGAGAAAGAGAAAGAGAAAGAGACAGGGTCGGAAGAATTAGAGTTGAGTTAGTGATAGAGTTTAGTGATTGTAATTGGGTTCTATACGGCTCTCTTTTTGACATCGACATACGGAAGCGAAACTTCAGAATAGTGTGTAGAAGAGTGGTAGG
FIM1_1382	CKA1	GAAGACAATCCTTATTGCAAATTGCAAGTGAATTTTATTATTCGCACATCTTCCAGATTATTGAATCTCGTTTCTCCAATTCTGGAAATTGATAAAGACCCTATTTAATAAGCTATTTGACAGCAGACAGGAGTAGGCAGGCTAAAGTCATTCGAATATAGAAGGAGC	GAAGACAATCCTTATTGCAAATTGCAAGTGAATTTTATTATTCGCACATCTTCCAGATTATTGAATCTCGTTTCTCCAATTCTGGAAATTGATAAAGACCCTATTTAATAAGCTATTTGACAGCAGACAGGAGTAGGCAGGCTAAAGTCATTCGAATATAGAAGGAGC
FIM1_1383	CAP2	AAGGTATCTGGAAACGTCAAAAGCGTTCCCCAACACAATTAACTAAACTAGAGACACAATTGAACAGCTGTT	AACGTCAAAAGCGTTCCCCAACACAATTAACTAAACTAGAGACACAATTGAACAGCTGTT
FIM1_1384	ERG28	AAGCATAAAAACAGCCATTCATACGAT	-
FIM1_1385	PKAR	GTTGAAGAAACTTTCAGGACGCGGAGGCTTTAGTGGGTAATCTAGATACACTGAAGATCTTGTGATAGGATAATTGCGGGATCGATTGACGAAAAGACTCAAATCAACTGTGGCGAAAAAGCAGCACACTTTTTAGGGAGAGCAATAGTTAAAGTGATATTGAGCGATAGATAGCCATAGGATTGGAACTAGGTAGTATACACG	GAGGTTGAAGAAACTTTCAGGACGCGGAGGCTTTAGTGGGTAATCTAGATACACTGAAGATCTTGTGATAGGATAATTGCGGGATCGATTGACGAAAAGACTCAAATCAACTGTGGCGAAAAAGCAGCACACTTTTTAGGGAGAGCAATAGTTAAAGTGATATTGAGCGATAGATAGCCATAGGATTGGAACTAGGTAGTATACACG
FIM1_1386	IRC5	GCAAGAAATAGGAGTATTTTCGTGCTGTCTGAACATAATTTACAAGCGATAATAGGGTATCAGTTTGCAGC	GAGCAAGAAATAGGAGTATTTTCGTGCTGTCTGAACATAATTTACAAGCGATAATAGGGTATCAGTTTGCAGC
FIM1_1387	RSC8	AAGACTGCAGGGCCCTATACTGAAATTGAGATACGGAA	GAAGCAATAGAGGCAAGACTGCAGGGCCCTATACTGAAATTGAGATACGGAA
FIM1_1388	KLMA_20531	GCTTAGA	GCTTAGA
FIM1_1389	PEX7	AGAAACAAAACTCTATAACCAGCTAATATACGCTGTAACAAGCAAACAAAAACCAAATAATC	-
FIM1_1390	SAN1	-	AGGTTACTCTAGCACTTGGGTCAGCGCACAATCTATGTCGTCTGGCGGGAACATATTCACCACCCAGGACAACAGCAACAACTCTTCAACAACAACCGCTTCTTCCTCAGGTTCCAACTCTAACTCGGGCTCTGGTTCAGGAAGTGCAAGCGCTACTTCTACTACCAAGAGCGATTCCTCCAAAAATGGAAAATCAAGCGGTGCCGCTGCAGGCCTGAAATTACCCTCGATCCCAGTCCTAATTGCTCTAATTCTAGGTCTGACCGTTCCTGCATTATTCTAAGGCGCTTTTCTGCTCTCCCCGCCCCATCATTCTTCATTTTTCGCACACCCGCTTCTTATGGCAATATGTAATCGAAACACTAAAACACATATCACATATATATAGTACGAACTATT…
FIM1_1391	YPS1	GGCATACATATTGATAGGCCAGCACCGTCATTTTCACAGAAGTGTTACTTTTTAGCTAATTGATTGCCATATTTCAAGCAGCAGCAGCAACATAGTCTAGTCCAATCACAGCTTTATACCCGACCCCCAGCAGC	GCATACATATTGATAGGCCAGCACCGTCATTTTCACAGAAGTGTTACTTTTTAGCTAATTGATTGCCATATTTCAAGCAGCAGCAGCAACATAGTCTAGTCCAATCACAGCTTTATACCCGACCCCCAGCAGC
FIM1_1392	KLMA_20535	AGTGTCTGAGAAAGTATCTGATCCACGGAGTATCCGATCCTAGGAACAGTTCGTTGTGTAATACTTAGTCATAGTGGTGAGGTGAGGTACCATTTAGATTTTCATCGGCTGGAGTAGTGTGGTACTTCTTCTCTATTAGGAAGTGTAAGTGAGTAAACGCAACTGAGTAAGCCC	ATAACACGTTGACACACGTTGACACGTTGACACACGTTGATACGTCGATAAGTTAAGATATTAACACAGCCTACGTGGGGAGTGTCTGAGAAAGTATCTGATCCACGGAGTATCCGATCCTAGGAACAGTTCGTTGTGTAATACTTAGTCATAGTGGTGAGGTGAGGTACCATTTAGATTTTCATCGGCTGGAGTAGTGTGGTACTTCTTCTCTATTAGGAAGTGTAAGTGAGTAAACGCAACTGAGTAAGCCC
FIM1_1394	SUE1	TGACACTTGTTCCGACACCTGTTCCGATTGTATATAATTTGTAGTATATATAGAGGGTAGTATACATTAGGCGAAGGCGTTTACCAAGGGTTTACCAAGGCGTATACCAAATCAAGGCTTTTATATTGAAGGCCAGTTACGGATTAGAAGGAATAGTAATAGTAATAGGAATATCACGGAATAACCAATCACCTGCAAG	-
FIM1_1395	CAF130	GCGTAGATACATACAAGCGCGAGGGACCCG	GCGTAGATACATACAAGCGCGAGGGACCCG
FIM1_1396	URN1	ATCATTCAGTGTTTTGAGTCGGTCAAGAGGTTGGGGACGGGATTGTCAACAATGTACAGTGGCAGAGTTTGAAAT	GACGGGATTGTCAACAATGTACAGTGGCAGAGTTTGAAAT
FIM1_1397	PRE9	-	ATTTCAAACTCTGCCACTGTACATTGTTGACAATCCCGTCCCCAACCTCTTGACCGACTCAAAACACTGAATGATGAAGCTCTTGTTCTTGTTGATCGATGCGATGCTTCACCGTTTTTAAAGGTTTTTCTTGTATATTTAATATATATATAAAATAATAATAATATAAAAGTGATAAATTAGTATTGTAATAGTACCTAATGGAAAATTGGGAAGAGAGTGGCAAACGAGAAAAGAGAAGGGTAGCAGAGGTCAATTAGCG
FIM1_1399	PIN3	AGGTTGTGATAGAGTTTTGCAGTGGACACCCCACGAGTAAAAGGGAGTAAAAGGGGGCAGGACAGGAGGAAGCCCAGATATATTACATATACGTCATAGTCGAGTCCAGTCGAGTCCAGTCGAGTCAAGTCAAGTAGACTAAAGTAAAGTAAGCTAAACGATCCACGGGTTTGCGAGAATAAAGAAGCGAGTAATAATAATATACATATATA	GCAGGACAGGAGGAAGCCCAGATATATTACATATACGTCATAGTCGAGTCCAGTCGAGTCCAGTCGAGTCAAGTCAAGTAGACTAAAGTAAAGTAAGCTAAACGATCCACGGGTTTGCGAGAATAAAGAAGCGAGTAATAATAATATACATATATA
FIM1_1400	NCA2	AGAGCGAAAAAGAACGTAGGAGTTATATCTGCGGATCAGGAGCAATTAGTGGAAGTCACAGCTGCGAATTTTATTTTCTGGTACGGT	AAAATTCGCAGGAAAAAGTTTTGAATCGTTCATAAAATATATTGGTATATATTAATTTGCAATTCCCTTTAATTTTGAGAAAGAATCAGGAACGCGTGCAGTGGAGAGGTAGAGAGAAAAAAAAAAAAAAGACCGCAGAGCGAAAAAGAACGTAGGAGTTATATCTGCGGATCAGGAGCAATTAGTGGAAGTCACAGCTGCGAATTTTATTTTCTGGTACGGT
FIM1_1401	TPO3	AAAGGTACTACTACTTACTTAAAGTTAAGTGTTCACTTTGTAGAAGCAAACAAAACTCAGGCCTGCTTTGGCACACCGTAAAAGTATTTTGCATACAACCAAATCAACACATAACACACATACGCACGCAGCT	AAAGGTACTACTACTTACTTAAAGTTAAGTGTTCACTTTGTAGAAGCAAACAAAACTCAGGCCTGCTTTGGCACACCGTAAAAGTATTTTGCATACAACCAAATCAACACATAACACACATACGCACGCAGCT
FIM1_1402	CBF2	GCACAGCAGGATACTGGGTGTAGCAGAAGTTGATCAAAATAGGCCTTGCCCA	AGGCATCGCTATGCACAGAGAAAGGGAACATAACAAAAAGGGTGGCACAGCAGGATACTGGGTGTAGCAGAAGTTGATCAAAATAGGCCTTGCCCA
FIM1_1403	VPS62	TCATAGTTGCGGTCTTTATATATGTCGTAAACAAGTAAAAGAAAAGTTGTAACTGTAACCAATAACAAACACTAGTGTAACATCATCGGATATGTAATAAAGAGTTAACTTCATGTTTGGGACTTACATCTAGCTTTTAGGATAATTATAGAAGACCAGATGCAACT	-
FIM1_1404	KLMA_20547	TGATGGCCATGCTTTCCACGAAAAGAAAGGCCAGAATATTGGTACTTCATGGTTGTACTTTTTAGGCCATTGGGGTAATAAGAAATTAAAAGCATCAGATCCCAGACAAAAATGGTGTCCAGTTCAATGGAGATACATAGATGGTCCAAGAGGTCCAGCAGCAAAAAATCTAGTTAGAACCGCGCTCTGTGAAAGGAGCAAATGGTGGAACTTTTGGCATGGATGTCCTGTTCGGAGAATGATCAAAAGAGGTCAGGGCTTAGACGCAGAGAGAAATGACCTCGTTGGTGACAATTGCGGAATAGCACTCTATAGAATCAGACCAAAATGGTTAAGATCACTCCTTCGGTTGATCACTTGGAGAGGGGCATTCTGTTTCTTCATGGATTACTTTACAGG…	GTCATCAATAGAGACTATCAAATCGCACCAAATCAAACACATCTATCCAATTACAGA
FIM1_1405	KLMA_20548	AATCATTTGGCGCTTTGCCAGCAGTTTCTGTATCTGAAATTTCTATCTCTCTCACCCACACGAGTTGAGAGTTGAGAGTTGAG	CAGGGAATTAGCAAGGTATACCAATCATTTGGCGCTTTGCCAGCAGTTTCTGTATCTGAAATTTCTATCTCTCTCACCCACACGAGTTGAGAGTTGAGAGTTGAG
FIM1_1406	KRE6	AAAGAGAATCTAACAAGACAAGGACAAGAACAACAGTTAGTTGATACACACAAGGCTTGGAAAAGGGAGTCTTAAATATAATTTACTGAAGTGTAGAGAGATAGAGCTCTCCATATATTGTATCCTTTTTTTTTTCCTTCCACACTTCTTCTTCTTTCCTAAAGCACACGACTTGCTGGCTCTCGTGTATTATATCAATCTGTTTTCTTCAAG	AAAGAGAATCTAACAAGACAAGGACAAGAACAACAGTTAGTTGATACACACAAGGCTTGGAAAAGGGAGTCTTAAATATAATTTACTGAAGTGTAGAGAGATAGAGCTCTCCATATATTGTATCCTTTTTTTTTTCCTTCCACACTTCTTCTTCTTTCCTAAAGCACACGACTTGCTGGCTCTCGTGTATTATATCAATCTGTTTTCTTCAAG
FIM1_1408	CYP707A7	AAGTAATCTAATACGTAGGGCGTTAGTCTTGTAGTTGAGAAGCGTTGGAAAACGGGATTAGCTTAAGACGTCGATAACGAGAATTGGCGATACAGACTAAGAATAAGCTAGTGTATTTGCGTGTGTGTACGACAAAAAGATACAAAAGAAAAAGCCCACGATAATAGATC	AAGTAATCTAATACGTAGGGCGTTAGTCTTGTAGTTGAGAAGCGTTGGAAAACGGGATTAGCTTAAGACGTCGATAACGAGAATTGGCGATACAGACTAAGAATAAGCTAGTGTATTTGCGTGTGTGTACGACAAAAAGATACAAAAGAAAAAGCCCACGATAATAGATC
FIM1_1409	RMT2	AAGCCACCA	TGGCAACCCAACTAGCAAGCCACCA
FIM1_1410	SOD2	AAGCTACTAGCCAGCTAGACAAGAAGACAAGTATC	AAGCTACTAGCCAGCTAGACAAGAAGACAAGTATC
FIM1_1411	PKH3	GCTCTTTCTTCATGCGCAAAGCTGAGCTATAGACAATAGTACACACATATAAACAATCGCCCAATAACGGTTTTTTTTTTGTTCCCGTTGAATTTGGTTCTCTCGTTTCCGCTTTCCGTTTTCCCCA	GCTCTTTCTTCATGCGCAAAGCTGAGCTATAGACAATAGTACACACATATAAACAATCGCCCAATAACGGTTTTTTTTTTGTTCCCGTTGAATTTGGTTCTCTCGTTTCCGCTTTCCGTTTTCCCCA
FIM1_1412	TDA3	AGGAAGTAATTGGCTTAGGTTGGGCTGGAGTGGATTTGAATAAAAGGCGAAATAAAAATTTTGATTTGTATTGTGTCATAGACAGGATTTGCAGGAGGGAGAATTGATTCTGGAGATTAGATTCTGGAGTGTGGAGAAAGTTTCGTTTCCTGGAATAGCATATCTATATATATATACAGCCAAGAGGAGAAGCAATAGCCTAGAGCTGAGAGGAAACTAGAGTGAAGATCAAGCGAACTAGAGTCAAGGAGTTGAATTTGGAAGTTGAATTTGTCGTAGAGTGTCCCTTTTTTTGGTGGAATAGAGTGAATTTGAATTTGTAAGCT	AAATAAAAATTTTGATTTGTATTGTGTCATAGACAGGATTTGCAGGAGGGAGAATTGATTCTGGAGATTAGATTCTGGAGTGTGGAGAAAGTTTCGTTTCCTGGAATAGCATATCTATATATATATACAGCCAAGAGGAGAAGCAATAGCCTAGAGCTGAGAGGAAACTAGAGTGAAGATCAAGCGAACTAGAGTCAAGGAGTTGAATTTGGAAGTTGAATTTGTCGTAGAGTGTCCCTTTTTTTGGTGGAATAGAGTGAATTTGAATTTGTAAGCT
FIM1_1413	-	GGGGGCATCGACCTTAATTTTGGTTGTTTGTGTTACTAGCATTGATCAAGTACTCTCCGAGGACTCGTAGTGGGTCCTGTGGCTTTTCGCGCGCGATGAGTTTCATTCCTTCGAGTAGGTGTTTGGTTACGTGTTCGTTTAAGTATTTGCGAGTGGCCGATCCACCGATCATGGCGACGTTATCGACACGATCGTGGTCGATATGGAGTTCTTTCTTTGGGGAAGTTTCGCGGTCAATTGCTGCTGATGATTCGCGTGTTATTCCAGAGGCTGGTTGCGGGCCCACTACAGGTGTGGACGACATGCTGATGTCAGGTACTTCGGACTCTTCTTTCACTTCAGTTTTCACAGAGGCAGTCACCGGGCTGGTATTGACGAGCGCTTCTTCATGCTTGGTCT…	-
FIM1_1414	-	-	ATAGATATAGATGTAATATATATAATGTAATATGTATCGAAGCATGAAATATAGTTTAATATTATTAAACAAAACTCACTTCATCACTAGATATGGGAAAAAAAAACACATCCCCTCCACCTCCCCAGCACAAGCCAATCCCCGCATACACACCACATAACTGCGCGAACAATT
FIM1_1415	UGO1	ATTGAACCCTTTTCCGGTGGTTATGTTCAAGATTTTTGCCTTTTAGTTAATATACTCATCGTGCCCATTTATTTACATTGGGAATATATTATACGCACACATTTTGAAATTGGGAAACGAAAACGTCAAAATTATATAAAGAACATATTGAACACATCCGTATATTAAGTTGACTAAAGAAAGAGAGTAAGGTGGAGCAAGTGAGCTGAAACCAACTGAAA	GAGCTGAAACCAACTGAAA
FIM1_1416	KLMA_20557	AGCCAAGATTGGTGATTCTGAAGTAGAATTGCCTCAGTAGCGCATTTGGGTACCCAAGCTCGTTAATAGATTACCTAACTTGTGGATCGTGGGGTGAGAATAAAGGGAGGACCGAAGTGGACTGGCATAATTCATATAGGAC	GTGATTCTGAAGTAGAATTGCCTCAGTAGCGCATTTGGGTACCCAAGCTCGTTAATAGATTACCTAACTTGTGGATCGTGGGGTGAGAATAAAGGGAGGACCGAAGTGGACTGGCATAATTCATATAGGAC
FIM1_1418	DIA4	AGAAACCAATTAATAACTAGGCTGCACATAGAATCTCAGAGGGGTTTTGAACTATAGGCGTATTGCATCGGGCGATTACAGTCGAAAAGAACA	AGAAACCAATTAATAACTAGGCTGCACATAGAATCTCAGAGGGGTTTTGAACTATAGGCGTATTGCATCGGGCGATTACAGTCGAAAAGAACA
FIM1_1420	ARD1	AACGAAAGATCATCTCGAAGGAACAGAGTCTAAGGGCAACCGGTATCACAATCCAGCAGCAGATAGCACACGTACATA	GCAACCGGTATCACAATCCAGCAGCAGATAGCACACGTACATA
FIM1_1423	ELG1	AACAAGAATCTATATAGCGCCAGTTGCCCATACAATAGGATATTGTGATATCAGGGATTTGGAGTTGGCTTGAAATTTGCGGCTAATAGTGCACAGCTGACGTCTACGTCTGGAATTAGAATCACTAAAAGAGCAGAACACAGACAGTA	AACAAGAATCTATATAGCGCCAGTTGCCCATACAATAGGATATTGTGATATCAGGGATTTGGAGTTGGCTTGAAATTTGCGGCTAATAGTGCACAGCTGACGTCTACGTCTGGAATTAGAATCACTAAAAGAGCAGAACACAGACAGTA
FIM1_1424	SPT3	AAAAGGAAAGGCAGTCGTTAGAGCCCCTAAAGGTCCAACGTCCAGACCAAGTTTCCAGGTAGCCAGGTGGGTAATTGTAGAGTCACA	AAAAGGAAAGGCAGTCGTTAGAGCCCCTAAAGGTCCAACGTCCAGACCAAGTTTCCAGGTAGCCAGGTGGGTAATTGTAGAGTCACA
FIM1_1426	LSC1	ATTCACCCACATATATAGACAAACACCCCTCCCATAGAACA	ATTCACCCACATATATAGACAAACACCCCTCCCATAGAACA
FIM1_1427	-	AGGCATCGCCTGGGCATCATCTCTGGTCCTTACGCCCCCCCAGGTATTAATTGAACTGGGCACTTCTGCCTCTGGGGGAATCACACACACCCTGGCACGGTGGTGGAACGACAATTGGCCATGGCCCATGGGCC	TGTTTGTCAAAAAAGACTATTAACAATTATGTATGTATGAAACAGCAACTGCAATGCGGGTGCCAATAAGACAATGCGCCAGGCCAAGCTCGTGCAATTCGCTAGTGGGTTTGTTCCAATCAGATCTTAGCTCTTCCCTTTATATATATTGGAAAAACGAAACCTGGGAAAAGTGAAAAATTTGGAAAAAACCATGCGACAGAGAGGCCATAGGCCATAGGCCTATACATAGGCCTATACATAGGGAATGCCCAGGCATCGCCTGGGCATCATCTCTGGTCCTTACGCCCCCCCAGGTATTAATTGAACTGGGCACTTCTGCCTCTGGGGGAATCACACACACCCTGGCACGGTGGTGGAACGACAATTGGCCATGGCCCATGGGCC
FIM1_1428	ARP8	ATCCTTTAAACTTTTAGATTTGGTTTGGTGGTGGAGCAGTGGAGTATACATCATATAATATACCCTTCCTGGAACAGATAGAAGAGTTAGTGCTTCCCAGGACAACC	TGGAGCAGTGGAGTATACATCATATAATATACCCTTCCTGGAACAGATAGAAGAGTTAGTGCTTCCCAGGACAACC
FIM1_1429	SFL1	AAGCAGTGTAAAGAGAGAAGCAGCAACAGTTTTAGAGTTGTTGATTCTGGAGACGGAGGACGGCATTAGTCAGTATTAGTCGTTTCAAAGGCGAGAAATAAGCTTATTTATTAGATTTATTTTTCTTGCAGTGGTGATTAGGAGCCATATATTGGATACTTTTTTTTTTTCCAAGTGTTTCACTGTTTCACGCACAGGAATTTCGGTGAGACAGCCAGTGGTATATTGGCGGATTGTTGGAGTCTTGTCAATTGGTATTGTGTATCTGATTAGGGGATAAGAAGGTAGTGTGTGTGTTTTTTTGATTATTGGGCTTTGAATCAGTCGAAGGATAGATATATTTTGATAGATAGATCAATCAAACAATCATCAATCACCAATTAAAAAGCGTTTAGGGTC…	GAAGAAAGCAGTGTAAAGAGAGAAGCAGCAACAGTTTTAGAGTTGTTGATTCTGGAGACGGAGGACGGCATTAGTCAGTATTAGTCGTTTCAAAGGCGAGAAATAAGCTTATTTATTAGATTTATTTTTCTTGCAGTGGTGATTAGGAGCCATATATTGGATACTTTTTTTTTTTCCAAGTGTTTCACTGTTTCACGCACAGGAATTTCGGTGAGACAGCCAGTGGTATATTGGCGGATTGTTGGAGTCTTGTCAATTGGTATTGTGTATCTGATTAGGGGATAAGAAGGTAGTGTGTGTGTTTTTTTGATTATTGGGCTTTGAATCAGTCGAAGGATAGATATATTTTGATAGATAGATCAATCAAACAATCATCAATCACCAATTAAAAAGCGTTTA…
FIM1_1430	RUP1	-	AACAGACTAGTGGGTAAAGAGTGTTGTAATAGACCGGAAAAGGC
FIM1_1431	SIA1	AGACGCACATTTCTGGGCAATTTGGATTCACATTGGCAAATCCTAGCGGGATTCATTCTCAGGTTGAAATTTTTTTGAGTTTTGAGTTTTTCATTTAGATTCGGATTCGGATTCAGATTCAGATTTAGATTCAGATTTAGATTTAGACTCACTCATATTTGATTCTTCTTGGTTGAGTGCCTACATAGGGCTCAGTGGAGGGATACAGGATATATATACAGGGCGAGAGAGTTGTTGAAAGTAGTGGGACGAGAGTGGCTAGAGAGCAAGCAGAGAGTTAGAAGAAGGAATCATCATACTATTGTAATTCTGTTGTGAGTGTGTGCTTTTTTTTTTTTTTTGCTACACAGAGTTTTCCCTTTGCCA	GCAATTTGGATTCACATTGGCAAATCCTAGCGGGATTCATTCTCAGGTTGAAATTTTTTTGAGTTTTGAGTTTTTCATTTAGATTCGGATTCGGATTCAGATTCAGATTTAGATTCAGATTTAGATTTAGACTCACTCATATTTGATTCTTCTTGGTTGAGTGCCTACATAGGGCTCAGTGGAGGGATACAGGATATATATACAGGGCGAGAGAGTTGTTGAAAGTAGTGGGACGAGAGTGGCTAGAGAGCAAGCAGAGAGTTAGAAGAAGGAATCATCATACTATTGTAATTCTGTTGTGAGTGTGTGCTTTTTTTTTTTTTTTGCTACACAGAGTTTTCCCTTTGCCA
FIM1_1432	IDH2	AACTTAATAGTCACTAAGTGAAGACACAGGACGATCGTGGATTTTTTCTGAACATTTCACTGTTTTTTTGATTTTTTTTTGACTGATTAGTTTCCAGTTTATTACACTATACTACTATTCGCACGACTAGTACTGATTAATATTCCGTTTGGGTTTTTATAGAGTACCTGAAAGAGTTTTAAAGACACTATAGTTTTATCACGCAGCACAATTTACGAATTTTTACA	GTTTGTTAACTTAATAGTCACTAAGTGAAGACACAGGACGATCGTGGATTTTTTCTGAACATTTCACTGTTTTTTTGATTTTTTTTTGACTGATTAGTTTCCAGTTTATTACACTATACTACTATTCGCACGACTAGTACTGATTAATATTCCGTTTGGGTTTTTATAGAGTACCTGAAAGAGTTTTAAAGACACTATAGTTTTATCACGCAGCACAATTTACGAATTTTTACA
FIM1_1433	UBA2	ATAGTAAGAGCTCTCTCTCCATCTGTCTGTCTATCTATATCTGGTTTTTGGTGTTGTATATTCAGAATTGGTAGTTATTAGGTAATAGAGATCACGCAATCACGCAGTCAAC	GTTTTTGGTGTTGTATATTCAGAATTGGTAGTTATTAGGTAATAGAGATCACGCAATCACGCAGTCAAC
FIM1_1434	SAC7	TTAGCAGGTATTGGAGATTTTTATAGTGCATAATACGATTTGACGAAGTGGGAAAGGCTTCGAAAAGGTTGGGAATATAAGTAAGGCGGGAATACAAATTAAACAACTAATAATATTATAATATTAAGATTAGTGTATTTTTTATCGC	TATATTATATATATACTAGCAACGATTAACTCGTTACGTCTACAAAACCAGGGCCCCTCCCTCCATATCACTCTTGTCTCGCTTCAATTTTTCCCTGCGGTTCCCGTTTCCTGACGTATTAGGAATTGACATAGCTTTTTCTTTTTGACAGAGCTTTAAAGGGCTGAAAAAAAAAGAAGAAGAGCATTGACCAAATAAAGAGCGTAAATTGAGAAGAACTGGAGGAGTATTGTTGATTGATTAGATAGCGAGTTGGAAGGTTGCATTATCAGTAAAGAGAGAGAGAGTATTAGCAGGTATTGGAGATTTTTATAGTGCATAATACGATTTGACGAAGTGGGAAAGGCTTCGAAAAGGTTGGGAATATAAGTAAGGCGGGAATACAAATTAAACAACTAA…
FIM1_1435	RVS167	GGCAAAGGCGGTATACCAGGCGGATAATTGCCCATTAGAAGAGAACCAGGAGTAGCAGAAAGATTAGAATAGTAATTCCGGCAAGAAG	GCAAAGGCGGTATACCAGGCGGATAATTGCCCATTAGAAGAGAACCAGGAGTAGCAGAAAGATTAGAATAGTAATTCCGGCAAGAAG
FIM1_1436	KLMA_20580	-	AGGAAGAACTGCGTCCGGAAA
FIM1_1437	MUS81	AATCTTTCCAGCTTCATTAGCATCCATTACTACTCTGTATTAGCAATACCCAATATTCA	AATCTTTCCAGCTTCATTAGCATCCATTACTACTCTGTATTAGCAATACCCAATATTCA
FIM1_1438	EFT1	ATTAGTAGAGTTGCTTTAATTAATCCTTTTTAGTACTCTTTTCGGTCTATTTATTTTTTGATTTATTGTAAAAAGGCCAAGAGTAAACTTCACAGACCGCTAACCTCACTGTAATAATAAATACAAG	AAGAGTAAACTTCACAGACCGCTAACCTCACTGTAATAATAAATACAAG
FIM1_1439	VPS17	AAGGATAGTTCAGCGACGGTACGATTAATAGTCTCTGTTCCAATATCCTATCCCTCAACCCCAACTTATTTTCAAGTGGCAATTGACGTCGATCTAAACAACCTGTTTCACTTGTAATC	AAGGATAGTTCAGCGACGGTACGATTAATAGTCTCTGTTCCAATATCCTATCCCTCAACCCCAACTTATTTTCAAGTGGCAATTGACGTCGATCTAAACAACCTGTTTCACTTGTAATC
FIM1_1440	KLMA_20585	AAACAAACAAAACGGTAAACGTTGTATTTATTCAAATACTGTTTCTCAATTGTGAGCTTTGATTTGAGACATCTCTTTTAAAATTGAACGCAAGATAAAAGGCTTATTGTATATGGCTAAATAAACGGTCGAGAATCTACAACAAA	AAACAAACAAAACGGTAAACGTTGTATTTATTCAAATACTGTTTCTCAATTGTGAGCTTTGATTTGAGACATCTCTTTTAAAATTGAACGCAAGATAAAAGGCTTATTGTATATGGCTAAATAAACGGTCGAGAATCTACAACAAA
FIM1_1441	ATO2	AGGTTCAATTGAAACAACATTCAAAGACAAACCTTTTAATAATATTCAATAATACAAACAATCAAAGAATTTTAAGCA	-
FIM1_1442	ATO3	AGAAGGGGTTGGAACTGGAAATGGAACTGGAACTGAAACTGAAGCTAGAGATGGTGCTAGACCTGGCAATAGACTGCTGCCATTTCTCAATTTCCGGAGTATCATAAAAGCCCTTGGCGTCATATCTCCGGTTACCCCTCTAACCTGCGGCTGACTTACTTTCCCTCTCCCTCTCCCTCTCCCATCTCCAACTTGGTGCACTCCCCCCAAAAGTCACCATCGAATATTGCAGAGTTCGGTACGGTACGCTCTGCTCTGCTCTTACAGGACCAATTTCGAATAATATTTTTTCACGGAGTTTCTACCTCAGGACTACAGAGGTATTAGTAGTACCAGGCGAGTGTCTATCACTCACTAATTATCTTTTGTTTTCTGCTTTGGGCCGCTGTCTGTGCCAGC…	GTAGCAGCGTCAAGCATTGAAGCAAGCAAATAAGGTAGACCACACCGATTTGAAAGAGATTACTTATTGCTTTTAATTGCCAATTAAGTCACACTAAAATAA
FIM1_1443	KLMA_20588	-	GCAATCAAGGGAAGCTCTGCGAAGACTAACCACACCACACTAACAACAAAAAC
FIM1_1444	KLMA_20590	-	AAACATCTTTTTAACTTACTTTAAAAGAGATTTAGTGTAAAAGAAGTTTTGTTCTTTTAACGTACTTTTTGTATAGTTATTTTCCCTTTTGGTTTTGTTTTAAAAGAGGCCAAGGAATAGTCTGCTTTTAGCTTAAATCGATTATTTCAAAATAAAACCGGAACAGAA
FIM1_1445	ORT1	GACTAAAATCCAACCTTGATTGAGAAAAACGAATCGAGACAATAGGAAGGAGCACCATAGTCCCCAATTAGGTTTTCTCAATTCAAATAACTAAAGAAGAATTCATCT	CAGCACCACCAGCTGGGACAGAAGCCAACTTGGTTTGACCTTCAGCGATCAATTCGTTGATGGACTTACCTTCCAAAGCGGCGAACAAAGCGTCGATCTTAGCGTCTTCAGCTTCGATACCAACGGATTCCAAAACGGCCTTGATTTCAGTGGCAGATGGGGCTTCAACACCACCTTGAGCGATCAACAAGTAAGCTGCTAAGTACTTCATTTCTGTTCCGGTTTTATTTTGAAATAATCGATTTAAGCTAAAAGCAGACTATTCCTTGGCCTCTTTTAAAACAAAACCAAAAGGGAAAATAACTATACAAAAAGTACGTTAAAAGAACAAAACTTCTTTTACACTAAATCTCTTTTAAAGTAAGTTAAAAAGATGTTTAAACTCTTTCAAAGCTTTTT…
FIM1_1446	PMP47A	GAGATAGCAAGCATAATAAAGCAGCACTACTTTAGACATGAACACGCCTCAATCTTTCTGGTATGTGTAAGAAATTTTATGATTTGAACTTTGTTTGTGCGCGTGGCTAAATTATCCAGCATTGTTTACTAACGCTTAATCAATATGACTGATGGTCAATTGTACTACTGAAACAGGGGAGGAATGGCTCTCTTAACTACTATCGGTATGGGTTCACTCTACGTTGCCAAGGGCAAAAACGATGAAAGAAAGACTGAACATGCCAAAAGAACTCCAAAAACTTGGGAAGAAATTGCCGAAGAACACGGTATTGAAACCTCCAAGAAATAAGCTGGAATTAGGAGAAAAAAAATACATTTAGATTTTAGAGTTACACGGACAATTATCTTACATTTCCGT…	GAAATACTTTTTTAAGTTTTGGAGTAAAGAGTCAAAAAAAAAAGGTTTAGATGTGAGTTATCGGTGCTTTGTGGGTAACAACAGTTGGATTTTAAGCTATACGGTACTGAACTGCGAGAAAATCTGGTAAAC
FIM1_1448	KLMA_20593	AATAAAGACGAATAATAAGTGTTATTTATTGTTTGCCGGCAGCTAAAGGCAATATAAGAAAAGTGTGATTAAT	-
FIM1_1449	YRA1	AAGACAGTTACCCAATTGTTTGTTCCGTTTCGAATCCACTGCCCAAAGAGATTCTCATCTTATTTTTCCAAA	AAGATTAAAACTTCAAGACAGTTACCCAATTGTTTGTTCCGTTTCGAATCCACTGCCCAAAGAGATTCTCATCTTATTTTTCCAAA
FIM1_1450	AFI1	-	ATAGCCATTATAATAGCTACACATTCCTGTTTAAAGATAGCATCATTAGGGAGGTAACAGTCCCATCTGTGAATAAT
FIM1_1451	ARO10	AAGAATCAAATATAATTAACA	AAGAATCAAATATAATTAACA
FIM1_1453	ADE2	GAGATTTGCTTGATTTTTAAAATATCATTCATTCCGTATATTTGTAGGTTACAATCTTCATATCACAGCGGTGAAAATCAATATAGTGATAGTACTACAACAATATAAACCTTGTTAATC	GAGATTTGCTTGATTTTTAAAATATCATTCATTCCGTATATTTGTAGGTTACAATCTTCATATCACAGCGGTGAAAATCAATATAGTGATAGTACTACAACAATATAAACCTTGTTAATC
FIM1_1454	KLMA_20599	AAGGAAATATCATAAGATAGAACGAGACACGCGCAGAAAGTCCTGGTGGTTCGTTCGTTCGTTCAGTTGAATTTGTAGATATAGATATACCTACATGATCTGGTGGTGTTCTCTATTTAATATACAGCATTTCGGGGTTTCTTTGCAATTGAACTAATTAAGAAAACACAGTATTCTGATCATCTCCAGGCATTTACACGCGTACACACACAGTGAAAGAGAATCCATACACTGATTTTTGATTCTCCAGGTTTTATTTTATTGTAATTTACTTTACTTTTGTTCGTTTGCTTGTTTGTTTGTTCCCACTCTGTATCATTACACTATCGTACACGTTATTCAACGCTGTTCGATCTGAAGTTGTCATAAATTACGTTACACCAAAACTTTCGTACCAGA…	GCATTGTAAGGTTGTGGCTAGTAGATTAATTAATCACATTTGTTAGTGTACTTCCAATATTTATTGGAATACCATTTTGCTTTGTTACAATTGAACCTGATCGACTATATATCTGGATCGGTATTTGTATTAGCTGGATCTAGGATATCATTCAAGGAAATATCATAAGATAGAACGAGACACGCGCAGAAAGTCCTGGTGGTTCGTTCGTTCGTTCAGTTGAATTTGTAGATATAGATATACCTACATGATCTGGTGGTGTTCTCTATTTAATATACAGCATTTCGGGGTTTCTTTGCAATTGAACTAATTAAGAAAACACAGTATTCTGATCATCTCCAGGCATTTACACGCGTACACACACAGTGAAAGAGAATCCATACACTGATTTTTGATTCT…
FIM1_1455	ugcg-b	AGATAAGATCTCACATCAAGTGCCACTGTTGTATATTAGTCTGCTATAAGAGACTGCTCTAAGGTCTC	AGATAAGATCTCACATCAAGTGCCACTGTTGTATATTAGTCTGCTATAAGAGACTGCTCTAAGGTCTC
FIM1_1456	-	GTTCAACAACATCCTTAATCTGTCATTATAACGGGGACTTTGAAGACACGCATTAGTGTATAATC	GACTTTGAAGACACGCATTAGTGTATAATC
FIM1_1457	RGA1	GACGGACCGTTCAGTATACAGATCTCTTTTTACCTAGTTTGGCACAAGTAGAAGTGATATATATCGAATTGCCATCGAAATAACGCTAAGCTTTAAAAGAGTTTCCTGCTGTGAGTTTTTCACTTTGAACGTTATTGTGTGGAGGTGAAGTGAAGTGAAGTTTTAGAATCAGGTCCAGTTGTGCGTTCAATACGCGGGGGAAAAGAGTTCCGTTGACACATTCTCGACATTACTGAAAGGTTTATTTGTGGATCTTCTTTCCATCGAATTGTGAAATACATATAATAATACACGTTTTTCTCAGCTAATTCAAAAGCAGGTACCAGGAACGGGGGGTGAGAGAGAACAAGCAGAGCACAAAAGCACAAGTAATAAAATATAGGCTTTGCTCAGTAAGGA…	GACGGACCGTTCAGTATACAGATCTCTTTTTACCTAGTTTGGCACAAGTAGAAGTGATATATATCGAATTGCCATCGAAATAACGCTAAGCTTTAAAAGAGTTTCCTGCTGTGAGTTTTTCACTTTGAACGTTATTGTGTGGAGGTGAAGTGAAGTGAAGTTTTAGAATCAGGTCCAGTTGTGCGTTCAATACGCGGGGGAAAAGAGTTCCGTTGACACATTCTCGACATTACTGAAAGGTTTATTTGTGGATCTTCTTTCCATCGAATTGTGAAATACATATAATAATACACGTTTTTCTCAGCTAATTCAAAAGCAGGTACCAGGAACGGGGGGTGAGAGAGAACAAGCAGAGCACAAAAGCACAAGTAATAAAATATAGGCTTTGCTCAGTAAGGA…
FIM1_1458	LSM6	GAGCATTGCAAAGGTAAACTGACTAGCAATCGATATTATTA	GAGCATTGCAAAGGTAAACTGACTAGCAATCGATATTATTA
FIM1_1460	ARH1	CACAAGGGTAAGCGGAATACCTCGCCGTGCCAGACGTACAATCACCGAGGAAGTCAGCTATTATCTATTACCAAAGTAATC	GCACAAGGGTAAGCGGAATACCTCGCCGTGCCAGACGTACAATCACCGAGGAAGTCAGCTATTATCTATTACCAAAGTAATC
FIM1_1461	IAH1	-	GCAACTAAGGCAAAGATAAGA
FIM1_1462	KLMA_20605	AACATAATTCTCGGTATTCTATTTGCGAAACATCTTATGTGGACAAAGAGACCATTGTAGATATACTTGGTGAACTAAAAGT	GCGAAACATCTTATGTGGACAAAGAGACCATTGTAGATATACTTGGTGAACTAAAAGT
FIM1_1463	KLMA_20606	ATGAAAACATCAAACCATATGGTCTGTTCATTAGAAAGATATTTTT	GAAAACATCAAACCATATGGTCTGTTCATTAGAAAGATATTTTT
FIM1_1466	FRQ1	ACCTAAAATCAGGACCTTTTAGACTGAATAATCAACAGAACGTTCATTCTACATATTCAAAATTCATAAATCGATAATCATTGGTATTGACATCTGTCAGATGAAACATGACAAATATGTCCTGTTATTGATGCTTCAAATGATACCAGAAGTTAAAGAAGTTAAAAGAAACCAGATTACTACAACCTGCCACCAACAGTTTAAATTCCAGTAAAAAGACACACTCTAAGGTTATCACAACACTTGGCTCAACATATGATTACCGCTCTAATGGTAGTGTCAGTTAAGCCACTCTAGAATCATTAGCAACGATAATTGCCAAACCTCTTTTTTTTTTTCTCCGCCTTTTTCTATAGAAAACACCAATATAATAATATTGAAAACTGAAAATGGATATTA…	GATATTACTAACTCCAGAAGAACTTTATCTGCAACAGGAATAGGGCACAATAAAGTGTTCTGGTAAAGAATAAA
FIM1_1467	UBP2	AAACAAAATAGCTGCTGAAATAACAGTAGGAGCATTCGAGACTTCTCAGAAAAAAAGAGCTGCCACAAAGGCTTTGAATTTTTGAAATTCACAGGATAAGAGTGTTTTTAGAAATAGCTGTTACACAGAGAGCCCTTTTTAGTCCAGATCAGCAAAT	AAACAAAATAGCTGCTGAAATAACAGTAGGAGCATTCGAGACTTCTCAGAAAAAAAGAGCTGCCACAAAGGCTTTGAATTTTTGAAATTCACAGGATAAGAGTGTTTTTAGAAATAGCTGTTACACAGAGAGCCCTTTTTAGTCCAGATCAGCAAAT
FIM1_1468	VPS74	CACCAACCATCCTCTCAAACCGGAAACTATCGAAATCTTCAAGGATTCATTGTGTGAAGTAGCTGTTTTGATTGGAGGCCGTCATCAATTGATTCATTCTACTAGAAATCAGATCGAAAAAAGGGTAATACTTTATATATAGCACG	GCACCAACCATCCTCTCAAACCGGAAACTATCGAAATCTTCAAGGATTCATTGTGTGAAGTAGCTGTTTTGATTGGAGGCCGTCATCAATTGATTCATTCTACTAGAAATCAGATCGAAAAAAGGGTAATACTTTATATATAGCACG
FIM1_1469	CTS2	GAAG	GAAGGGTTTTAAACCTGGATTATTGTGTATGTTTTACCACTGAGGGCTGAAG
FIM1_1470	LEO1	GAATTTTGCAATATTGAAACCTTCAAGTTCAAGGTTTTAAGGAAAAGACTCTGAGAAAGAACGTTACATATATATCCTAAGCATTGAAA	GTTGTCCCCCAATCGGTGAATTTTGCAATATTGAAACCTTCAAGTTCAAGGTTTTAAGGAAAAGACTCTGAGAAAGAACGTTACATATATATCCTAAGCATTGAAA
FIM1_1472	KLMA_20615	AGGTTTGTTCAAAATCTCTCAATCAAGTCTCTCATCTACTTTAAAAGAGTGTTGACATTCTAACCTTACATAATACTTAGTTTACGCA	ACTTCCCACATTATGATTTTCCACCCGTTTCTTCCACTCCATATAAAGGTAGTCTGAAAGAAAAAAAAAGCCATAGTACCTTAAAGAAACTAACTTTAAGCCATTAATTGGTAAATTTATTTGATTATGTAGTCTCTAGGTTTGTTCAAAATCTCTCAATCAAGTCTCTCATCTACTTTAAAAGAGTGTTGACATTCTAACCTTACATAATACTTAGTTTACGCA
FIM1_1473	KLMA_20616	ATACAGATGAAGATCCATGAATGCGATCTTGCGAAATGAAGTGCAGCGAGTAGAAAAATTAAAATGTGATGAACAATTATAATACAGTCAACGAAGTAAATTTGGGGATGAGCATGCAGGAATATATATGAAAGAGTCTCATTTCTTCATGAATTCTTCTAATCTATGAAGTATGGCTTTAGGAACCTCCTTTTTGCTAGGCGGTCCACGCCATGACGCTGTATTTTGTTTTTGATTCGGTGTTATATTCTTTCGTGATGACATACCGTTCACTACAAGGTCTGATGCAATAATAATCAGCGGGCAAAACCATATAGAGCCTCTAGGAATGTATTTTAATATTTGAGGGGCCATTTTAGCAAGATGAGTGCCACTTTACGAAGAACTCTTTGTCGCACA…	AGCTTAATAACAATTAAAACTATATAGAAACTAAAGGTATAGAAAAATATAATAAGGTATACAGATGAAGATCCATGAATGCGATCTTGCGAAATGAAGTGCAGCGAGTAGAAAAATTAAAATGTGATGAACAATTATAATACAGTCAACGAAGTAAATTTGGGGATGAGCATGCAGGAATATATATGAAAGAGTCTCATTTCTTCATGAATTCTTCTAATCTATGAAGTATGGCTTTAGGAACCTCCTTTTTGCTAGGCGGTCCACGCCATGACGCTGTATTTTGTTTTTGATTCGGTGTTATATTCTTTCGTGATGACATACCGTTCACTACAAGGTCTGATGCAATAATAATCAGCGGGCAAAACCATATAGAGCCTCTAGGAATGTATTTTAATA…
FIM1_1474	KLMA_20617	GACAAAACTGACATCTACAATC	AAAACTGACATCTACAATC
FIM1_1475	KLMA_20618	GACAAACGCAAGTTCTATGACCTGCTCTAACTAGAGGTTGGAGTAAAACAATCCAAATTTATCTGGTTCTGCCTTGAAGAAGTTCCTTGTAAGGA	GACAAACGCAAGTTCTATGACCTGCTCTAACTAGAGGTTGGAGTAAAACAATCCAAATTTATCTGGTTCTGCCTTGAAGAAGTTCCTTGTAAGGA
FIM1_1476	YPR1	CTTATCCAGAGAGGCTCGAGTCAATTCGAAAGGATTTTTGTCTCGAAGTAAGTAAGTGATACAAAGTAATACAAGAGGCAGAAAGAAAGAGTCTGTAACAGTTCAAAACCCCAAAT	CTTATCCAGAGAGGCTCGAGTCAATTCGAAAGGATTTTTGTCTCGAAGTAAGTAAGTGATACAAAGTAATACAAGAGGCAGAAAGAAAGAGTCTGTAACAGTTCAAAACCCCAAAT
FIM1_1477	LEM3	GAGCCTGTGAGCCTGTGAGTGTGTGAGTGAGTGCGTGTATTAATATATTTGGGCAGAGCTTTGTAATCTAGTGCAGCAGT	AGCACATAATACGTATCACGTGCCAGAATTAGATCACATGACTACAAATTAGTAAACTTCAAAACAAAAAATAATCAAAACTATTTCCGGAATTAAAATCGCTGTTAAAAAAAAAATAAAAAAAAAAAATAGTGGAAGTACCGCATGGGCAGCCCAACGCACAACATCAAGAAAGCCAAATTTCCAATTTGAAAACAAGGCTATGAATTCTGAGCACTTTTATATAATAATAATATTCAAAGAGATGTACGGAATAGAAAACAAAAAGAACACACCTTACATCCTACAGAGTTAGGAAAGCTAGTGTGGAAAGTGAGCCTGTGAGCCTGTGAGTGTGTGAGTGAGTGCGTGTATTAATATATTTGGGCAGAGCTTTGTAATCTAGTGCAGCAGT
FIM1_1478	SNG1	AGAGATAGATGTGGCTGCCTCTTGCGGATAAGAACGGGTTTCTACTGATGATAATATTGAACCGTCTTCTTACATAAAAGGGCATCAGTTTAAAAGAATAAAACTTTATTAAAGATAAGTATTGATATTACTGCAAATTGGTAGTTTGCAACACAATCAACCGTCAAATATCTAATATCAAAT	GAATTATCAGAGATAGATGTGGCTGCCTCTTGCGGATAAGAACGGGTTTCTACTGATGATAATATTGAACCGTCTTCTTACATAAAAGGGCATCAGTTTAAAAGAATAAAACTTTATTAAAGATAAGTATTGATATTACTGCAAATTGGTAGTTTGCAACACAATCAACCGTCAAATATCTAATATCAAAT
FIM1_1479	FIG4	ATAGGATATCCAAAGTAACCTACGAGGGTACACTTAATAAGAAATATCGAGAATCAACC	-
FIM1_1480	RRP40	ACACATCACTGCTCCCCACCTCTCCTAGATTTATCCATATTCTCCTCTCAGATTAGAT	CTCCCCACCTCTCCTAGATTTATCCATATTCTCCTCTCAGATTAGAT
FIM1_1481	PFA3	AAGACTCAAGCGCCTGATACTTAAACAAGAAAAAAACATCTAAATATAGACGATTCTTGAGCTTCTGTCTCTGTTATGAT	CCTGATACTTAAACAAGAAAAAAACATCTAAATATAGACGATTCTTGAGCTTCTGTCTCTGTTATGAT
FIM1_1482	EGT2	GGTACATGGAGAAACAAGAGTAGAGGAGGATCAGGATCAGGATCAAAATTGGAATCAGGACCTGGATCACAAGCGAGTTTGCATGAGATGTTTGGATCATAGATCAGGTACGCTTTTGGATATTTTAATCGATGCCACATAAGTGCCGTAGGAATGCAAGTGCAAGAATGGGACCAGCAGCGTTATTATTAGATCAGTGTCTCGAGGAGGCCGTTCCTGCCCACATTTTGCAATGTGCTTGTTACAAATTATGGAGATGCGAAGGGTTAGCAGTTTATGTTTCTGGATATATAAACAAGCACAAAAACATCAAAGAATTCCAAGTACTGGTTCGTTGTTTCATATTAGCTTATTTCAAATTCTCTATACTCTCTGTTATACACACTCACCAGAACATTA…	GTACATGGAGAAACAAGAGTAGAGGAGGATCAGGATCAGGATCAAAATTGGAATCAGGACCTGGATCACAAGCGAGTTTGCATGAGATGTTTGGATCATAGATCAGGTACGCTTTTGGATATTTTAATCGATGCCACATAAGTGCCGTAGGAATGCAAGTGCAAGAATGGGACCAGCAGCGTTATTATTAGATCAGTGTCTCGAGGAGGCCGTTCCTGCCCACATTTTGCAATGTGCTTGTTACAAATTATGGAGATGCGAAGGGTTAGCAGTTTATGTTTCTGGATATATAAACAAGCACAAAAACATCAAAGAATTCCAAGTACTGGTTCGTTGTTTCATATTAGCTTATTTCAAATTCTCTATACTCTCTGTTATACACACTCACCAGAACATTAT…
FIM1_1483	MDJ2	TCGTACGCTACGTGAAGA	GTGTAGTGTAATAACGGACGACGTTCTACAGGTATATCACTCTAGCACTTCTTTTTTTGTGAGATCGTTTTCTGCTACTCCGTTGTAATTAGTTCTTGGTAAGGTGGTATACCCAGCAAATCAATATACCAAGAAGACACACCTTTAGAGTTCTGGGCAATAGATACAGAACAACGTTAGGAGACGTTACAGGTGCATTCAATTCATACAGTGTCGTACGCTACGTGAAGA
FIM1_1484	PEX6	CTCAGATAAAGCCAACCTACCCCACTATTCCTATT	GTAGATAAATTAGTGTTTCGGCTTTCAAATAGTTGCTCAGATAAAGCCAACCTACCCCACTATTCCTATT
FIM1_1485	RPD3	AAGTGCATTGTTAAAAAGCTAGAGCAGAAACATAGAAGAGCAAAGCGGTATCTGTATTAGATAGAGGTTGTTCGATAGCATA	-
FIM1_1486	RIB4	AGTTTCCAAGTTATTACTGAAGCTTTACAAACACTGCTAAAACTAAATACAATTCACA	AGTTTCCAAGTTATTACTGAAGCTTTACAAACACTGCTAAAACTAAATACAATTCACA
FIM1_1487	NOP8	GACGAGGCATTATTAATTTACATTCTTTTGAAGACCAAAAACTAACTGAAGGAAGC	GAAAGCTCGTAAGTCTGTGCAACGACGAGGCATTATTAATTTACATTCTTTTGAAGACCAAAAACTAACTGAAGGAAGC
FIM1_1488	CTR9	GAGGATTTAACCACAGTTCAGAACTGTAACTAGGGTGTAATT	GAGGATTTAACCACAGTTCAGAACTGTAACTAGGGTGTAATT
FIM1_1489	PSF3	ATGGCCATTGGGTCTATTCAGTAAATACAAGCG	TTTATTATGCTATACTGTCGTTCCGGTTTGCTCCGCGTGCCGGACGTACGAAGTGAGGTATCACGTGACAAGAAACGCGAAGTTCAATTCCATTTCCTCCTGACGCCTGAAGAAGGTATTGTATTGTTTTCGATATTGGAAAAGAATGGATGGAATGAGTATGATTTACTTGCATAATACAGCGTGCATTCAAAGTAAATAATGAATATACCAAGAAGCTACGCTAGGCATGGCCATTGGGTCTATTCAGTAAATACAAGCG
FIM1_1490	PEX11	GATGGTGAAATAGCTTTCAGGGTGTTGTAGCAAGTAAGTGTTTAGAGCTTCTGGACGGATAACAGGTGCTACGTAATCAGGAAACACTTTTGTTATTGATTGATTTGAGACTTCAATAAGCAAGAAAGCAAACAGACTAAGACAGAAAGAACGAAAGAAAGAAAGAAGAAGGCAAT	GATGGTGAAATAGCTTTCAGGGTGTTGTAGCAAGTAAGTGTTTAGAGCTTCTGGACGGATAACAGGTGCTACGTAATCAGGAAACACTTTTGTTATTGATTGATTTGAGACTTCAATAAGCAAGAAAGCAAACAGACTAAGACAGAAAGAACGAAAGAAAGAAAGAAGAAGGCAAT
FIM1_1491	SPT20	AAGGAAACAAGGGCATTAGGACGTGGATATCTCATCTCATTGACAGATACAGTACCAATTCAAACTAAATAGCTAGTTCTATTATCTGCTTGGATTTTTCGCCTTTCTTCTTCGCTGGGTTTGACTCAAAATAAGTAAACAAGTATCCGAAAAGCGTGAGAGATTGATCTCATATTATTATCATCATATACAAAACATACGCATCGACAGTAAAGAAAT	AAGGAAACAAGGGCATTAGGACGTGGATATCTCATCTCATTGACAGATACAGTACCAATTCAAACTAAATAGCTAGTTCTATTATCTGCTTGGATTTTTCGCCTTTCTTCTTCGCTGGGTTTGACTCAAAATAAGTAAACAAGTATCCGAAAAGCGTGAGAGATTGATCTCATATTATTATCATCATATACAAAACATACGCATCGACAGTAAAGAAAT
FIM1_1492	DCP1	GCGGTAGGCTCTATTACGATTCAACCAGTGCCTTATTGAGTTTTTTCTTCTAGCAAAAGTTGCTATAGTCAGGAAAGCACCAACAAGATACAACTTTGACCAGTCGCTTCAGCTTGTTCTATCAAATATCGACA	GCGGTAGGCTCTATTACGATTCAACCAGTGCCTTATTGAGTTTTTTCTTCTAGCAAAAGTTGCTATAGTCAGGAAAGCACCAACAAGATACAACTTTGACCAGTCGCTTCAGCTTGTTCTATCAAATATCGACA
FIM1_1495	MGT1	AAGAGTATTATTATAAGTGCTTTCAATTTTAAGCTGGTATTGAAATTAAAAGGCTCTAGGTAAAACGCAGTCAACTTTCAAGAAGTTCATTTAGATAAACTAAATTCCTTTACAAATTGAAATCTGCAATAATATTAACCATTTACG	AGAGTATTATTATAAGTGCTTTCAATTTTAAGCTGGTATTGAAATTAAAAGGCTCTAGGTAAAACGCAGTCAACTTTCAAGAAGTTCATTTAGATAAACTAAATTCCTTTACAAATTGAAATCTGCAATAATATTAACCATTTACG
FIM1_1496	PET494	GCAGTGTTTCGGAAGCTTCAATACCAGTAGGATATCATTTTTCAAAGTCAATATTGTAAGGCGATACGGGTAGGTT	GCAGTGTTTCGGAAGCTTCAATACCAGTAGGATATCATTTTTCAAAGTCAATATTGTAAGGCGATACGGGTAGGTT
FIM1_1497	MSS11	AAGACACAATTTTTCTGATAATATCAGTACAAAGGAAAGAAGTATTGTAGAAAGGCAGGATCTTTCGAGTTGTGTGTTTTTTGGAATAACAAAAGGAATTTCTTCTAACGTATTTCCATCAATTGATTGCTAATACAATAAGAAAACACGAACAGACAAAATATACAAAGGGGTTATTTCCGTTGCTATTAAAACTAGTCAAAATCAATTCAAAGGACCTAAGCATTTCGATTTGAATCTTACTTAGCGACAGTCCTAATAAGCAGGTATAAACACGAACTTCTGCTATCCAAAATTCTCAGAAACTATCCTGTTCAAGGATTCATTTTGTCTAGGTC	AAGACACAATTTTTCTGATAATATCAGTACAAAGGAAAGAAGTATTGTAGAAAGGCAGGATCTTTCGAGTTGTGTGTTTTTTGGAATAACAAAAGGAATTTCTTCTAACGTATTTCCATCAATTGATTGCTAATACAATAAGAAAACACGAACAGACAAAATATACAAAGGGGTTATTTCCGTTGCTATTAAAACTAGTCAAAATCAATTCAAAGGACCTAAGCATTTCGATTTGAATCTTACTTAGCGACAGTCCTAATAAGCAGGTATAAACACGAACTTCTGCTATCCAAAATTCTCAGAAACTATCCTGTTCAAGGATTCATTTTGTCTAGGTC
FIM1_1498	INP2	ACCCAATTGTGGTGCAAAACTAGGTAGCAACGAGGTAATCTA	AAAACTAGGTAGCAACGAGGTAATCTA
FIM1_1499	QRI1	CTTCCAGAAAGCAAGCCCTTCCACCCTAGACAAG	GAATCTTATAATAACTTACTGGTGTGGTATTAGGGGAGGCGATTCAGCAACCAAAAAACACAAACAAACACAGCTTCCAGAAAGCAAGCCCTTCCACCCTAGACAAG
FIM1_1500	DNF3	AAGACAGAAAGGCTAGATAGAACAGGAGTTGGAGTTGGAGCTAGCGTGCTTGAGCTGAAGCTGGAGCTAAATATTGGAACTGGAGTAGAGATCCGTTTGGTATTCTTTATTGAGTTGACATTTGACTCGGTAAAAGAGAGAGAGAGAGAAAGTGTGTGTGGGGTTTAGTCTTTGTGATTGTGAATATAATAGAGCGATTGTACACGATAGCAGGAGAGGAAATATCTTGCTGTTATTATCATTGCTATTATTGTTATTGTTATTATATATACACTAAGATACCGGT	AGAAAGGCTAGATAGAACAGGAGTTGGAGTTGGAGCTAGCGTGCTTGAGCTGAAGCTGGAGCTAAATATTGGAACTGGAGTAGAGATCCGTTTGGTATTCTTTATTGAGTTGACATTTGACTCGGTAAAAGAGAGAGAGAGAGAAAGTGTGTGTGGGGTTTAGTCTTTGTGATTGTGAATATAATAGAGCGATTGTACACGATAGCAGGAGAGGAAATATCTTGCTGTTATTATCATTGCTATTATTGTTATTGTTATTATATATACACTAAGATACCGGT
FIM1_1501	KLMA_20645	AATTGTGAACGAGAGGAAAGTTTGGAGATTTAGTGTTAGCGATGGCAAGGATTATTTGCGGAACAAAAGAAGGCCAGAGTAGATTAAGGGCATGAATTGAACGGCAAAGATCAGGCTGGTTTATGTTCTTTTGCTTTGGTAAGATTTGAGTTTAGGAAAAGTGAGAAGAAAGCGTTCGTATTTAGGGAACAAGTTAGGAAACCTGGACATTTTACGAGCAAGTTTAGAAGTATTAGATAGAAGACGAAAGAAGAGACAGGTCATTAGCAGAGGCTAGATAATATTATTATTTCCAGAGAGCTGGAGTTCTTCGATTTTGGGCAGAAAAACAACCATACAGTGAACTAGGAAACATCAGATTACAAATAATTACAGGGAA	AATTGTGAACGAGAGGAAAGTTTGGAGATTTAGTGTTAGCGATGGCAAGGATTATTTGCGGAACAAAAGAAGGCCAGAGTAGATTAAGGGCATGAATTGAACGGCAAAGATCAGGCTGGTTTATGTTCTTTTGCTTTGGTAAGATTTGAGTTTAGGAAAAGTGAGAAGAAAGCGTTCGTATTTAGGGAACAAGTTAGGAAACCTGGACATTTTACGAGCAAGTTTAGAAGTATTAGATAGAAGACGAAAGAAGAGACAGGTCATTAGCAGAGGCTAGATAATATTATTATTTCCAGAGAGCTGGAGTTCTTCGATTTTGGGCAGAAAAACAACCATACAGTGAACTAGGAAACATCAGATTACAAATAATTACAGGGAA
FIM1_1503	POL3	GGAACCAGGCGCTAGCAAGAAGTCTATATTATATTGTGTGCGTGCCTGTGTCATTTATTCGCACTTGCAGTTACA	-
FIM1_1504	DUN1	CAGTCAAGCCAAACAAGCCAATCAACTGGTACCATTGCTACTCTTTTGAGTTTAATACCGGAAAGGGAACAGATAATCCATATAACAAATTCTCAAAAAATATCAGTTGGAAGAAGCAGATCATGTAATATTACACTTACGGAACCAGATATCTCAACCATTCACGCAGAACTATTCACAATCGAGGTACAACTAAATGGAAATAAAAGAAAG	-
FIM1_1505	KLMA_20648	GCAGCAGACTATTGGTAGGGATTTTCGTTCACTAAAATTTCACTTTTGAACGCTCTATTTTACAGCAAATATCCCACAGATTTGGTTCTGATTTTTGTTTACCCATCCATGCTCACTATCTGAATTTCGATTTACTTCTTTATTACATATAACCTTGATTCTCATTCATCATACAAC	GCAGCAGACTATTGGTAGGGATTTTCGTTCACTAAAATTTCACTTTTGAACGCTCTATTTTACAGCAAATATCCCACAGATTTGGTTCTGATTTTTGTTTACCCATCCATGCTCACTATCTGAATTTCGATTTACTTCTTTATTACATATAACCTTGATTCTCATTCATCATACAAC
FIM1_1506	ATG16	AAAAGCATTGTCAAGAAAAGCCGTACAGGTAAAAAGATCCAATAGGAAAAAG	AAAAGCATTGTCAAGAAAAGCCGTACAGGTAAAAAGATCCAATAGGAAAAAG
FIM1_1507	GET3	AAGTCGATACACCTGAGAAAA	GAATATAAATCAAGTCGATACACCTGAGAAAA
FIM1_1508	KLMA_20651	GTGTATTTCAGCATCTAAACAGTAATTAGAGCAAATACAACATTGGAGAAAGAT	AAGGTGTGTATTTCAGCATCTAAACAGTAATTAGAGCAAATACAACATTGGAGAAAGAT
FIM1_1509	MRPS8	GTAGGCCTGGTGTCATAGCAGCGACA	GTGTCATAGCAGCGACA
FIM1_1510	AIM36	ATTTAAGTAAGTTCGCAAGGTACATACATACAGTCGAACAGCTAGTTTCTATTCTAATATCTGAAATAACAAGGA	GCAGAGAATCATTTAAGTAAGTTCGCAAGGTACATACATACAGTCGAACAGCTAGTTTCTATTCTAATATCTGAAATAACAAGGA
FIM1_1511	SNU23	GAAGCGTTCAAATAATTGGACAGTTTTTCTAAGGTATCTATTTCTCCATATTTCATGAATAGCCAGTCATCAGACGTTCTGCTAAACCTTCCTTGAACAGGCTTTATAATTGTGTGATCGAGATCAAAGGAAATTACCTTCTTGACGGCTGTTGGGTTCTTTGGTATCCATTTTATTAGATGTGGAAGCACTGATAATTTGTGAGATGATTGAGACATCCAGTGGAAGCCTTTCTGTTCAGCTTATAATATTTAATATTGCTGTTTATATTCTCTCTGTACGATGAGACTCATGGTATTTGCGAATAGTAAATGAATGGCTATAGATTTTATTATTGAACAGAAAGAAATCGGAAGCGTAACAAGTATATCACTGTCTCTTTTTCTAAGAGCTCAAAAC…	AGAAAGTTTAGGACATTATCAGTCACTACATTGAAATACGGAT
FIM1_1512	TPP1	AACAGAAAGGCTTCCACTGG	AACAGAAAGGCTTCCACTGG
FIM1_1513	RPN6	AGAGGGAATCTTTAGAAACCAGTCTGTTGCAGGATAAAGCATTGGAAAGGGGGAAACTAATCTTATTTATACTAGCTACCGTTTCAGT	CGGACGCGCCATACGTAAATTTTTGGAACTTTTTTTTTTTTTTTTTTTGGTGTGGGTGGGATTCACGTGATACCCAGAAAAGAAGATTTATGATCGTGTCATACGAATCAGCCAGCAGCTTGCAATCCGCACACCACACAAACAGGTGATTTGTACCCGTGTATAGTGATGATCTATTTGTATGTCACGTGCACGGAAGTTTTCAGTTTTTGTTTTGACCTTTTTTTTACATGTATATGTTAAGTGCTCGCTCACTCTCTGCAGTGGTACTTTATGATATGGAATTTCACGAATTGTAATATTACAATATAATAATAATAATAATATATAATGTAATATAAGGTGGCAAAACACCACATAGAAGTAGAACAGAGAAAAGAGAACACTAGAGGGAATCTT…
FIM1_1514	PMT1	AAAGCGAGAGTTGAAAAGCTGGCATCAATTTGTAGCTCTAACTTAGAATCTTACTGTATTGCTTAACTGAGTTTTCAATCCAGAGGATCAAGAGTGATTGATTGGTTGGTTGTTGAGTTTTTTTGTGAGCTTGTGACTATTATCCATTGTGTGGAAAATAGCGTAAACAGCACAAA	AGAGTTGAAAAGCTGGCATCAATTTGTAGCTCTAACTTAGAATCTTACTGTATTGCTTAACTGAGTTTTCAATCCAGAGGATCAAGAGTGATTGATTGGTTGGTTGTTGAGTTTTTTTGTGAGCTTGTGACTATTATCCATTGTGTGGAAAATAGCGTAAACAGCACAAA
FIM1_1515	KLMA_20658	AAGTGAAAGCTTCGATCGTATGGGTAGTGTGAAAGCAACATAGTAGCTCGATTGGTATTGTCTTGGACGTGGGTTAATAGAGCAAATCTGAATATTACACG	GAGGACAAAACTCTTCCGTAAGGACAATCGATGGGTAGGTAAGCTTCTATTATTCAGAAACGAGCTCTAATACATTCACAGGCCTCTCTATGTTGGGTCTGTGGACGGGGATCAGTTGGAGCTTTCCTTTTACTGACTATTTTTTTGTAATATAGTTGTATAATAGGAGCGTTATTAGCTACCAGCTACTAGCTAACAACTCCTGGGACTGAACCGGCAATGATATTAGCATCATATTCGACGGAGGCCCATTTCCGGGGCTCGTGCTTGGAACTGCTAATTTTACAATATTACTTACTTCTAGTATGACACATCTAAATGCACATGCTTTCTATATATTTATATATAAATGTGCGTGTGTGTTTTGCATGTGTATGCGGCAATTCACGGTATTGACAG…
FIM1_1516	MSC1	AAGAAAGTACTTACTTCATTTGAGTAACGACTGCGTTTTAACAAGCAAGAGCA	AAGAAAGTACTTACTTCATTTGAGTAACGACTGCGTTTTAACAAGCAAGAGCA
FIM1_1519	KLMA_20660	AGCGTACACAGCCAATTAATCATATATGAAGGTTAGTTACTAAA	GAAGCAGCGTACACAGCCAATTAATCATATATGAAGGTTAGTTACTAAA
FIM1_1520	PRE8	AGTTAGGAAGACAAAAGCGAGGCAATAACACTTTGATTTACCATATTCCGTAACA	AGAGAAGAGAGGAGCAGTTAGGAAGACAAAAGCGAGGCAATAACACTTTGATTTACCATATTCCGTAACA
FIM1_1521	UTP14	AGGATAGCTGTAGCGATCACAGGAAATATACAGT	AGGATAGCTGTAGCGATCACAGGAAATATACAGT
FIM1_1523	RAD10	-	AA
FIM1_1524	KLMA_20665	GAGCTATTGAATCGTCACAACTGCTGCTAGCACCAGCCAAAAATACGAATATACGAAGTTTTGGTTATTATACAAAGGTATTTTGACCAGATATTTGATAATATTGAGCGATATCGCCAA	GAATATACGAAGTTTTGGTTATTATACAAAGGTATTTTGACCAGATATTTGATAATATTGAGCGATATCGCCAA
FIM1_1525	VPS9	AACCAAATTGTTTTAAAGGATAATTCGGATCCATTAAAATTCGCCAGTGTTCTTGTACCTTGTGTTGGGCGACGGAGAAGCTAACTGAGGTAGTATTCTTTTTTATTTTTTGGTTGCATTATTTTGAGGTTTGAAC	AACCAAATTGTTTTAAAGGATAATTCGGATCCATTAAAATTCGCCAGTGTTCTTGTACCTTGTGTTGGGCGACGGAGAAGCTAACTGAGGTAGTATTCTTTTTTATTTTTTGGTTGCATTATTTTGAGGTTTGAAC
FIM1_1526	ERO1	ATCAGTAGTACAAGACACTGAATTAAAGTGTTCTAGAAGTACTAAA	ATCAGTAGTACAAGACACTGAATTAAAGTGTTCTAGAAGTACTAAA
FIM1_1527	TAF13	AACGATTGATTGGCAAAATCTCAAGGTAAGGAGTT	AACGATTGATTGGCAAAATCTCAAGGTAAGGAGTT
FIM1_1528	ARG81	GAGCATTGAGACGAAAAGGGACCTTCTAGAATACTAAAGGGAAGATATTAAAGTGCAACGAAAGTGAAGTGGGGTCAAATTAGTAGTGCAAAGTTTCTGATAGGAAAGGGCACAATATATCTATTATTAAAGGT	GAGACGAAAAGGGACCTTCTAGAATACTAAAGGGAAGATATTAAAGTGCAACGAAAGTGAAGTGGGGTCAAATTAGTAGTGCAAAGTTTCTGATAGGAAAGGGCACAATATATCTATTATTAAAGGT
FIM1_1529	EAR1	AGGGTGTAAAAGGTAGGAATCTTGAACGTCTATCGAAGATTTAAGCTGTGGGAAAATAGGATATTAGGAGAGATTTTCTGGGAAGTTAGACGGGACATTCATCGGGATTAAAATATATTATAATATATCAGAGCATCCTTTTTGTAGGGAAA	GTAAAAGGTAGGAATCTTGAACGTCTATCGAAGATTTAAGCTGTGGGAAAATAGGATATTAGGAGAGATTTTCTGGGAAGTTAGACGGGACATTCATCGGGATTAAAATATATTATAATATATCAGAGCATCCTTTTTGTAGGGAAA
FIM1_1530	PHO2	AGGAATCAACGGAGCGTTGTGCGAAAGTATTGACATCTAAGTGAGAAAAAAAAAAGTATACGTTGGAGAACGACGGATTTGTTTTGGAATAGATATTCACTTGTTTTCTCGATTCGGTTTCCAAATCTTTTTCGTTAAACCATCAGACCATCGACCAACGAAAACGCATAAAAGATCGGAAGAAACAAACGCTATTACAGGCAGGTTTTCGGGTTCTTGACTTCAATTTTCTAGCATCGTCGAAAGCTATTCTGTGCCTCTTAGCAAGAGTCGGATTACAACGTGCATTGAAGCGAATAGCGAATACCAGTGAAAGTTTTCGAGGAAGAAAGAAAAAAAAAAAAAAGAGGAGTTGACGATAAAGAGACACACATACGTTCTATTTGAGCTTTTTGACCG…	AGGAATCAACGGAGCGTTGTGCGAAAGTATTGACATCTAAGTGAGAAAAAAAAAAGTATACGTTGGAGAACGACGGATTTGTTTTGGAATAGATATTCACTTGTTTTCTCGATTCGGTTTCCAAATCTTTTTCGTTAAACCATCAGACCATCGACCAACGAAAACGCATAAAAGATCGGAAGAAACAAACGCTATTACAGGCAGGTTTTCGGGTTCTTGACTTCAATTTTCTAGCATCGTCGAAAGCTATTCTGTGCCTCTTAGCAAGAGTCGGATTACAACGTGCATTGAAGCGAATAGCGAATACCAGTGAAAGTTTTCGAGGAAGAAAGAAAAAAAAAAAAAAGAGGAGTTGACGATAAAGAGACACACATACGTTCTATTTGAGCTTTTTGACCG…
FIM1_1531	aldA	GAGACAGTAGGCTAAAGGATCACGGTTAGAACACCAAATAGAAGCGAAAGAAAAAACAAACAGAATAAT	AGACAGTAGGCTAAAGGATCACGGTTAGAACACCAAATAGAAGCGAAAGAAAAAACAAACAGAATAAT
FIM1_1532	ALD2	-	GAGGGAGAGGGAGAGGGTTGTGTCACGTGATTTTGTATCTTGAAAACCTAGTAGGAGTGGCACTCTGCTTTTCTTCAGCCTTTATTGGTCCAGCCCAGCGGGGAGCCTTGCGGCTCCCCTTCTCTGGTATTAACCGTTCTACCTGTGACTATCAATGACTACCTCTGGGTGCTGTTTAGATAATGAATCTGATAATGAAAAAAAAAAAAAAAGGAAGCGTACAAGCTTGTATAAAAGATATATAGAAATAAAGGGAAGAAGAACCCGATTCCCTTGGGAATTATAAGCTGTACGGTGGGTCAGGGTCCATCAGCCGTATACAAAAGTAGAAAT
FIM1_1533	CEP3	ACGGTGATATGTCGGCCTAGTGATAGCACATTTCCCAGAATCACT	GACGGTGATATGTCGGCCTAGTGATAGCACATTTCCCAGAATCACT
FIM1_1534	MLH1	GTATATACAGAGAAAGCAAGCCGTGAAATCAACAAGGTAAAT	TGAAATCAACAAGGTAAAT
FIM1_1535	NSE4	AATCAATGACCGAGCTGAGGCATAGAGATACATAGAAAGTGGGATATACTGTAATAATACTAATCGCTTCTAGGC	AATCAATGACCGAGCTGAGGCATAGAGATACATAGAAAGTGGGATATACTGTAATAATACTAATCGCTTCTAGGC
FIM1_1536	gcp	AACTTAAAACGATCTGTTGAATGTCATATATGGA	AATGATAACTCACCCTTTCTAATAACGACCCAGCCAGCCTGTACAGTAGCACTTTTCAATGCCGCGTTTTGTCCCCAGATTTTCTTTATGCACTCGCCAAAAGCTTTAAAGGATTATAACTTTCTCATTTGATGATGAAAAATTCTGAAAAAGTGTTGATGGTGCATGGATGTCAGAAAAAGATGGACTTAAAAGGCATCAGATCATTTTCCGAGCTGAAGATACAAAAGATACAGCAATGAATCTGAGCGGTAACATAGGATAACAACTTAAAACGATCTGTTGAATGTCATATATGGA
FIM1_1537	KLMA_20678	ATTGAAAAGTGCTACTGTACAGGCTGGCTGGGTCGTTATTAGAAAGGGTGAGTTATCATTACGTATTCTTCATTAGTGGGCGTATTGTTTCCTTTCTCTCTCGGTACATCTTAGAGAGACACTGATATTAATACACTAATTTTTTTTTTTCGATATTCGTTTTCTTTCATCAGTGTTTATTCATCGCTGCACCCGAAAGAGCGAACAAAACAGATTAGGTTTGGTGTATCGAACTTTGTTACACTGTTGTTCGAATTCGCGTTGTCATTGAATTGAGGGGACGCATTGTGAATGTGTGTGGTTGAACTAGGATATACTTATTTATTCTACTCAAACTGTGCGTGTTAACATATCAACTCCG	GCTACTGTACAGGCTGGCTGGGTCGTTATTAGAAAGGGTGAGTTATCATTACGTATTCTTCATTAGTGGGCGTATTGTTTCCTTTCTCTCTCGGTACATCTTAGAGAGACACTGATATTAATACACTAATTTTTTTTTTTCGATATTCGTTTTCTTTCATCAGTGTTTATTCATCGCTGCACCCGAAAGAGCGAACAAAACAGATTAGGTTTGGTGTATCGAACTTTGTTACACTGTTGTTCGAATTCGCGTTGTCATTGAATTGAGGGGACGCATTGTGAATGTGTGTGGTTGAACTAGGATATACTTATTTATTCTACTCAAACTGTGCGTGTTAACATATCAACTCCG
FIM1_1538	PAH1	AGAACAAAAGATATAGGGATCTGGCAGCAACATTACCCTTTAATAGTTATAGAGGTGCAGTCGTGATATTCTAAAGCTGTTCTTTACTGCAATCTGCAAGTTTCTGCTTTTGAAGCAATTATAAGGAAAGAGCAG	GCAGCAACATTACCCTTTAATAGTTATAGAGGTGCAGTCGTGATATTCTAAAGCTGTTCTTTACTGCAATCTGCAAGTTTCTGCTTTTGAAGCAATTATAAGGAAAGAGCAG
FIM1_1540	KLMA_20680	AGGGACACAGAAAAGCAGCAGACGTTGATATCTTGTCGAGGTATTGGTAAAGACGGAAGAGTATCCAGAGGCATAATTATAAGCATAGAAATAGGGATAGGGCTAGGTAGAAGAGTGTTTCGTGTAAAAAGTATTGCA	GGACACAGAAAAGCAGCAGACGTTGATATCTTGTCGAGGTATTGGTAAAGACGGAAGAGTATCCAGAGGCATAATTATAAGCATAGAAATAGGGATAGGGCTAGGTAGAAGAGTGTTTCGTGTAAAAAGTATTGCA
FIM1_1541	AVT1	AAGCAAGGGCTAGTTGGATTTTGAACTGATTGACGGTGGACTCAGTACTTTAAACTACAGGAGTAGAGGAATAATAGAATTGGAAGTAAGAAAGCAGGAAAA	AAGCAAGGGCTAGTTGGATTTTGAACTGATTGACGGTGGACTCAGTACTTTAAACTACAGGAGTAGAGGAATAATAGAATTGGAAGTAAGAAAGCAGGAAAA
FIM1_1542	MPP10	AACATCAAGACCATTAGCCAACCAACGCAAAACCAATCACCA	AACATCAAGACCATTAGCCAACCAACGCAAAACCAATCACCA
FIM1_1543	NOC3	ATATATATTAGCT	ATATATATTAGCT
FIM1_1544	KLMA_20684	AGGATTTTCGTAACACTGACAGAAGGGGGAAATATCAACTGGATAATTATTACCATTTGATTAACGTCTACAAAAGTTAAGAAACCTCATCCCTTTTTTTTATACTATTTAAATGGAATCCATGACAGT	AGGATTTTCGTAACACTGACAGAAGGGGGAAATATCAACTGGATAATTATTACCATTTGATTAACGTCTACAAAAGTTAAGAAACCTCATCCCTTTTTTTTATACTATTTAAATGGAATCCATGACAGT
FIM1_1545	KLMA_20685	GCGTCTGCAAGGTAACATTGGGCCAAAGTAGTCTTCTGCTATAAC	AGTTGCGTCTGCAAGGTAACATTGGGCCAAAGTAGTCTTCTGCTATAAC
FIM1_1546	KLMA_20686	GATACAAGGTAATTCTGGATCCTTACTTCTGGTACTATAAGCATTAAA	GATACAAGGTAATTCTGGATCCTTACTTCTGGTACTATAAGCATTAAA
FIM1_1547	GPI14	ATTAGTACGTCTAACCTAGAGCTTAACCATTAGATTCATTTGGAATATTAATGCATGCGTCTTTTGATGAGAAAAAGATCAAGGTTTAAGCAAGACTAAGATCCGTTTGATTTGAGGTTTAGCAGTGAATTTGTACTTTTATTACCATTTTTAGTACTTGAGAGCAAATCTCCGCTTTTTAGCTGCCTTTGGAACTCTGCTTCCAAGGCGTAATAGTTGGTTAACTTCTCTAATGAGTTTGATTTCTTTACTTGCTCCACATTTTGTACCAATCCTCTTGTCTCCTCTTTCTGTCTAACCAATCCTCCCATAACAGGTACAGTATCTGCCTTCTCCCAGGGCTTCAATCGAGGTTGTAAGTGTGCTTCGGACACAAGCGATTGATCAAGAACTATATCT…	TTTACATTTGTTTCTTTCTTTGGGATGGCGAAACAAGATATGGAAAATGGGAAGAGGGTATTGGAAATTTAGCCAGTAATTCTTTCACCACGGACATCCCATACAATAAATGAAGGCGGTGAGGTTGTTCCACTTCGTAATTTCATTGTATTAATGTAGTAACCTTTATTTTATTTTATTTTCTTTTTTATTAGTACGTCTAACCTAGAGCTTAACCATTAGATTCATTTGGAATATTAATGCATGCGTCTTTTGATGAGAAAAAGATCAAGGTTTAAGCAAGACTAAGATCCGTTTGATTTGAGGTTTAGCAGTGAATTTGTACTTTTATTACCATTTTTAGTACTTGAGAGCAAATCTCCGCTTTTTAGCTGCCTTTGGAACTCTGCTTCCAAGGCG…
FIM1_1549	FYV8	AACGTAGGATTACTCTTGGTAGAAATTAAACAGAAAAGTGAAGATAGA	AACGTAGGATTACTCTTGGTAGAAATTAAACAGAAAAGTGAAGATAGA
FIM1_1550	SMF2	GCGCATATAGGACACCAGAGTGAGCCAGGGTCTATATAGCACACTGATATCTGAACA	GCGCATATAGGACACCAGAGTGAGCCAGGGTCTATATAGCACACTGATATCTGAACA
FIM1_1551	GRP78	AAGTACACTTGGATAAGTGTAGAGGGATTACATTAAATAGAAGAAGGCTGGAAACTCAGGACAGCAAGAGCCAGTGTGGACCAATTGCATCGTGTATATATAGTCTGAGTTGAGATTATACGGGCTTGAGTTGAGTGAGAGATTGATTGATTCTATTTCAGATAGAGAGAGAATAGTAATAGTAATAATATAGACACACAACAAACAGAAACAGATCGAGAGAAGAA	AAGTACACTTGGATAAGTGTAGAGGGATTACATTAAATAGAAGAAGGCTGGAAACTCAGGACAGCAAGAGCCAGTGTGGACCAATTGCATCGTGTATATATAGTCTGAGTTGAGATTATACGGGCTTGAGTTGAGTGAGAGATTGATTGATTCTATTTCAGATAGAGAGAGAATAGTAATAGTAATAATATAGACACACAACAAACAGAAACAGATCGAGAGAAGAA
FIM1_1552	PML1	AATGCTGTAACAACTAGTACTGTAGGGGG	TTTCGTTCCAACCTACACCAATGCTGTAACAACTAGTACTGTAGGGGG
FIM1_1553	DBP4	CCCCCTACAGTACTAGTTGTTACAGCATTGGTGTAGGTTGGAACGAAACAGTTGAAATACGGTAGAGTAATGATCTTTCTCTAACGCTCTTCTATAGTGGGGACTTTTGATACTTTTTAATTTTGGTTCATAGAAAAAGAAATACACATCGAAAATTTTTGGTTAATAGAAAAGAAGCTCATCGCATCTCATCGCATCTCATCGTCAGAAAGAGGTTTAAAAGACAAGACTATAGAACTTTACCGTATTAATAGACAGTGTTAACTTACAATTGGCATCTACGCTTCAAGTTGAATCATTCATTAAATTCCAAACGTATATACAACGTATCAAAGACCGAAAAGAGTAGCACAGAACTGCATAGAAAATACTTGAAAT	GCATCTACGCTTCAAGTTGAATCATTCATTAAATTCCAAACGTATATACAACGTATCAAAGACCGAAAAGAGTAGCACAGAACTGCATAGAAAATACTTGAAAT
FIM1_1554	CTK2	GAAGTGCTATAGGAAGCTTCAGTTTACTGGGTATTGTCAGGTAAGTTCTAACTTCTTAGAATTGGGAAGATAAAAGAAAACTGTGCTCAGTGAACCCATTTCCAAA	CCTAGCAAAGTGTATGAAGTCCGTGAAGTGCTATAGGAAGCTTCAGTTTACTGGGTATTGTCAGGTAAGTTCTAACTTCTTAGAATTGGGAAGATAAAAGAAAACTGTGCTCAGTGAACCCATTTCCAAA
FIM1_1556	MAD2	ATCAATTGATACACGAAAGGCCAACAAACTATAAGAACT	-
FIM1_1557	KLMA_20697	CCAAAACTTTTAAGGTTTAACTCTCTATATTTCTAAGAGATACGGATTGTAATCTGGATATTTTATTATAAACTGATA	-
FIM1_1558	VPS53	GCTGAGATCTGCCACCCATTGAGCATAGTCGCAGAGACGTTTCTCGAGTAATTGTTGAAACAGTTGCAGCAGCACCCCTTCCAGTTGGTTCAAACCCTAATAATAGTT	CTCTGCTGAGATCTGCCACCCATTGAGCATAGTCGCAGAGACGTTTCTCGAGTAATTGTTGAAACAGTTGCAGCAGCACCCCTTCCAGTTGGTTCAAACCCTAATAATAGTT
FIM1_1560	SAK1	AAGAGAAGTAGGAGTAGGGTTAGAATCTACGAAGGATAATAAAGTGTAGAAGGAATTGTGCAAGAAGTGGACTTACCGACTGGCTTTTTTGTTGAAAAGACGAGTTAGTTGGAAAGAGTTTAGTTAATTTGGAAAACAACGCATACTAGAA	GACTACAAAAGGTTTAAGAGAAGTAGGAGTAGGGTTAGAATCTACGAAGGATAATAAAGTGTAGAAGGAATTGTGCAAGAAGTGGACTTACCGACTGGCTTTTTTGTTGAAAAGACGAGTTAGTTGGAAAGAGTTTAGTTAATTTGGAAAACAACGCATACTAGAA
FIM1_1561	CDC25	AATCAACAGTGCTATTGTATCCAGGTGCTGCAAAATAGTGTTAGTTATTCTGATTCTGACTACCTTCGGTGGAGAGAGAA	AATCAACAGTGCTATTGTATCCAGGTGCTGCAAAATAGTGTTAGTTATTCTGATTCTGACTACCTTCGGTGGAGAGAGAA
FIM1_1562	SMD2	AGCTAACGGAGTTTCAATCATAGCAACGAATCAACGAATCCCTAACATTACAA	AGCTAACGGAGTTTCAATCATAGCAACGAATCAACGAATCCCTAACATTACAA
FIM1_1563	MCM5	TGTCAAAGAAACTAAAATATGTACATTGTAGACCGGGTAATTTTGTTTTTTCTGTTTTTGTTTTACCATAAACAAATGTATCCGTTGCCCGGCCCTACCTTGCCCTCCATAAACCACTTTCTTTTCCTATTTGGGTGAATTAAGTGCGGCGCGTATGTTTTCAAAATATTTGAAGAAAGTAATCTATCTCTATTTATCCTAGAGTTGATTTATTGCTGAATATATTCGATGCAATGCAAACGCAACAGAGAATAGGTGAAGGACTAATTTGAATATATTTGGCACATCAGTAAGCCATCACAGTAGCTCAGTGAAGTCACCAGTAAATCAGAGAAACCGCC	ATAAACAAATGTATCCGTTGCCCGGCCCTACCTTGCCCTCCATAAACCACTTTCTTTTCCTATTTGGGTGAATTAAGTGCGGCGCGTATGTTTTCAAAATATTTGAAGAAAGTAATCTATCTCTATTTATCCTAGAGTTGATTTATTGCTGAATATATTCGATGCAATGCAAACGCAACAGAGAATAGGTGAAGGACTAATTTGAATATATTTGGCACATCAGTAAGCCATCACAGTAGCTCAGTGAAGTCACCAGTAAATCAGAGAAACCGCC
FIM1_1564	GAC1	GTCCAGAAAGAGCAGTACGTTGTAGCATTAAGATTGAAGAAGCTGTCACCTTCTCTTTCTGTCTCTCTCTGATAGTACCTACCCCATCTCTGCTGTTGTTGTTTGTTGTCGTTGTGGACACTTGCTGCACTTATTTTTTTTCTTTTGTTCTACTACTACTCAGAAGAATTGTTTTATCATCTTTTTATTGCTTTAAACAGGGAGAAAAAAGATTGTTCCATACTTTTACAGTACATTAAGAAATCAATTTAAATCTATTTTTTTTTTTTTTTTTTTTTTGGTTTTTTTTATGAATTTTGAATCAGCCGCGTAAAAAAAAATTTTAAAAAAAAAAAAAAAAGTAGAGACAATCATCGATCGGTTAGTAATAACGATATTATTAAATCACCCCCACGAATA…	GTCCAGAAAGAGCAGTACGTTGTAGCATTAAGATTGAAGAAGCTGTCACCTTCTCTTTCTGTCTCTCTCTGATAGTACCTACCCCATCTCTGCTGTTGTTGTTTGTTGTCGTTGTGGACACTTGCTGCACTTATTTTTTTTCTTTTGTTCTACTACTACTCAGAAGAATTGTTTTATCATCTTTTTATTGCTTTAAACAGGGAGAAAAAAGATTGTTCCATACTTTTACAGTACATTAAGAAATCAATTTAAATCTATTTTTTTTTTTTTTTTTTTTTTGGTTTTTTTTATGAATTTTGAATCAGCCGCGTAAAAAAAAATTTTAAAAAAAAAAAAAAAAGTAGAGACAATCATCGATCGGTTAGTAATAACGATATTATTAAATCACCCCCACGAATA…
FIM1_1566	CDC34	CCGATTACTTGCTCTTTACAAAAAGTATAGAGAGATAATACAGAATACAAGCATTAGTTATATCTTGTCATAATAATTACAAAGAAAAACAGGACTTTGTTTGTTTCAGGACCACTCATCAAGACTCCTGATAGTTTACTCACGCAACAACAGACACTTGAGTGCACACACACGCAGCCTAGCGACAGTCGTTTTGAGATAAGTTTCTTCCACTTTCTAGTTGGGTTAGGTTACAAAAAGCGCGCGCGCACATATACAAAAAAAAAGGTTTTACTTACACAAGCGAGTCGTCCAGGTACTAGAATATAGGGGTCCCACCAGGAAAACACAATAACCACAAGTGACTGCTTAACTGGCTGACTAAAGTACTACTACTATTACTACTATTACTACTACCCT…	ATCAAGACTCCTGATAGTTTACTCACGCAACAACAGACACTTGAGTGCACACACACGCAGCCTAGCGACAGTCGTTTTGAGATAAGTTTCTTCCACTTTCTAGTTGGGTTAGGTTACAAAAAGCGCGCGCGCACATATACAAAAAAAAAGGTTTTACTTACACAAGCGAGTCGTCCAGGTACTAGAATATAGGGGTCCCACCAGGAAAACACAATAACCACAAGTGACTGCTTAACTGGCTGACTAAAGTACTACTACTATTACTACTATTACTACTACCCTTTGGATTATCAGAGAGTATCACCAGACGTAAAAAAAAAATAATATACTTACAAGAACAAGAAGATCACCCACCAGC
FIM1_1567	MDM36	GAGAAGTGTGAGAGTGAGAGTGAGAGTGAGAATATTAGTAACGTGTACCCACCGGATACCACTAGAAAATACCTCTACCTCGTGTATAGATAGGAATTGCTCTAGCCCC	GAGAAGTGTGAGAGTGAGAGTGAGAGTGAGAATATTAGTAACGTGTACCCACCGGATACCACTAGAAAATACCTCTACCTCGTGTATAGATAGGAATTGCTCTAGCCCC
FIM1_1568	VMA2	AGGCATATATTGTAGAGGATTGCTTGTTAGTTAAGAGAGTAGGGCGAGTAATTGCGGTTGATACGGGTCCTAGGCAAAACATTGTGAGCTTTTGAAGAGAGAAAAAAAGGGTTTGTTTTGCGAGAAGAACGAACGAATTGAAAGCATATTTAGAAAGGAAAAAAAAGCGAAGAGCATAGATTAGACAGAT	AGGCATATATTGTAGAGGATTGCTTGTTAGTTAAGAGAGTAGGGCGAGTAATTGCGGTTGATACGGGTCCTAGGCAAAACATTGTGAGCTTTTGAAGAGAGAAAAAAAGGGTTTGTTTTGCGAGAAGAACGAACGAATTGAAAGCATATTTAGAAAGGAAAAAAAAGCGAAGAGCATAGATTAGACAGAT
FIM1_1569	ATG14	ACTAACAAGCAGCCTATAAGTGTGGAAAGAAACAAAAT	CACTAACAAGCAGCCTATAAGTGTGGAAAGAAACAAAAT
FIM1_1570	KLMA_20710	AGAGACAAAAGGGTTTTGTTGAAGGATAAGTTTCGGGTCACAGGCTTTCCAGTTCTCTGATATTGAACAGTCTCAAAAAGTGCTAAAAAGTGCTGCATTGCTGTTTACTTCCGCTTCTGTTCTTTTTGTTTTGTTTTAATACAAACAACTCAGGTGGCTGGATATCACCGATTTAACGCAAAA	AGAGACAAAAGGGTTTTGTTGAAGGATAAGTTTCGGGTCACAGGCTTTCCAGTTCTCTGATATTGAACAGTCTCAAAAAGTGCTAAAAAGTGCTGCATTGCTGTTTACTTCCGCTTCTGTTCTTTTTGTTTTGTTTTAATACAAACAACTCAGGTGGCTGGATATCACCGATTTAACGCAAAA
FIM1_1572	OPY1	GACCGCTGTAACTCTAGCTTAGGTATTTTCATAGACAGCTGTACTTCGATAGCAGAAACAAGGATAGTAAACTACAAGAAAGG	GACCGCTGTAACTCTAGCTTAGGTATTTTCATAGACAGCTGTACTTCGATAGCAGAAACAAGGATAGTAAACTACAAGAAAGG
FIM1_1573	SHE3	ATCAAAATACCATTTATCATAGTGGAGCATACACAACGCTGTGCCGAATCGTATA	ATCAAAATACCATTTATCATAGTGGAGCATACACAACGCTGTGCCGAATCGTATA
FIM1_1574	SRP54	AGGTCACAGTTAACAGAAGGGACTAACAGAGGCTACACACGTTTTTTAGATCAAT	AGGTCACAGTTAACAGAAGGGACTAACAGAGGCTACACACGTTTTTTAGATCAAT
FIM1_1575	CCZ1	AGGTAATAGAGGTTTGGTATAGTTAAATTTTTGGTACCCAGTAGTGCGGTTATATTTCCCCGATATTATTGGTGGTATTAAGATACTAGTTTTTTTGACGTGGGTTGGAGGTATCAACAATCCGAATGGACCAAGAGTAGTGCTAA	AGAAGAAACCAGGTAATAGAGGTTTGGTATAGTTAAATTTTTGGTACCCAGTAGTGCGGTTATATTTCCCCGATATTATTGGTGGTATTAAGATACTAGTTTTTTTGACGTGGGTTGGAGGTATCAACAATCCGAATGGACCAAGAGTAGTGCTAA
FIM1_1576	KLMA_20716	-	AGAATATCTGGCAGATCCAGGAAATTGTGTGGTTGCTTGGAGTTGCTTCAAGCGGACAGCAGCCATGCCATTGTCACGCCGACAGACTTTGGTGGTGGTTTTATGATAGTCATTGCATTGACTTTAGATATCGCTTGGATATGTGGAAAAGAGTCCGAATTGGAAATAAAAATCGCAATGTCGACCACGGTGGAATGACCCATAGATAATGAATGAATAGATGGGCAGGCTCAACCACTTAGTGAAGAGCATTCGTATATATACATACATACTTAGATACAGAGAGACACTTCGCTTCGAGCAGTCTTATATCGGCCCTTCTCTTTCTCTCTCTTTCGAGTGGAGGTTGTGATGGTACGGCTGTCGCTCTGCTAGCTGGATTTTGAAGCATACACACAC…
FIM1_1577	-	GTGGCACGGTACACACACACAAAACGCAACTTTGCTTGCTTTGCTTTGCTTTGGTTTCGTTTGTGTCTGCCTCACTGTCTCACTGTCTCACATCTTCTCCCCACAAAAGCCAATACCGGACCCAACCTGTTATCCAC	GCACGGTACACACACACAAAACGCAACTTTGCTTGCTTTGCTTTGCTTTGGTTTCGTTTGTGTCTGCCTCACTGTCTCACTGTCTCACATCTTCTCCCCACAAAAGCCAATACCGGACCCAACCTGTTATCCAC
FIM1_1578	SUI3	AACGTTGAACGTTTTGTTTGGATAGTTTAACGGAAGGATTCTTTTGAATACTTTTTGAGCGGAAACTAGTGTTCGTAGCATCAGACGCAAGAG	-
FIM1_1579	YAR1	GCAGCTTTATCAGACACCAAGGTTCGGTATTACATACACAAACACACACATAAATTTCATAAAAAA	GCAGCTTTATCAGACACCAAGGTTCGGTATTACATACACAAACACACACATAAATTTCATAAAAAA
FIM1_1580	KLMA_20721	AATGTTCCCAGACTTTGAAGCACAACATATATGCTGTAGACATATACCATAGAATACCGGG	AATGTTCCCAGACTTTGAAGCACAACATATATGCTGTAGACATATACCATAGAATACCGGG
FIM1_1581	ERG9	AGAGAAGCCATTCCTTGAGTATCAAACTACTGAACAA	ACTGAACAA
FIM1_1582	maa	AACGATGTTGTCGTTACCACGTTGGTCATTTTCTTGACCCCCACATTAATATCATATCTATGCATGTATAAAGAGAGAAGGGGCAAGAACATTAACATTTTTGAAAAACAGTTGTTAACCATGACGTATACTTGAAAGAAGAGTGAAGTTTATACTTGTAAGCTGTTAAGCAGTCCGGTTGAAGTGTTTCAACTATTGGTCTACGGACAATATCCATAATAACGATACCGGA	AACGATGTTGTCGTTACCACGTTGGTCATTTTCTTGACCCCCACATTAATATCATATCTATGCATGTATAAAGAGAGAAGGGGCAAGAACATTAACATTTTTGAAAAACAGTTGTTAACCATGACGTATACTTGAAAGAAGAGTGAAGTTTATACTTGTAAGCTGTTAAGCAGTCCGGTTGAAGTGTTTCAACTATTGGTCTACGGACAATATCCATAATAACGATACCGGA
FIM1_1583	KLMA_20724	AAGCATAAAGCACAATTCCACCAACGATTGGTGGACTATATTTTAACCGTCGAGGGATGTTCTAGTCAGCTACATAGGTAGGACAGTACTTCTTTCTCTTTATATTCAAATTGCAGACACACACCCTCGATTGTTGATAGATTTAACTTAAAAACCACAAT	AAGCATAAAGCACAATTCCACCAACGATTGGTGGACTATATTTTAACCGTCGAGGGATGTTCTAGTCAGCTACATAGGTAGGACAGTACTTCTTTCTCTTTATATTCAAATTGCAGACACACACCCTCGATTGTTGATAGATTTAACTTAAAAACCACAAT
FIM1_1584	NCP1	AGATCGGTTTGTCGAGGTAGGGTGTGTGTATATAAGTTAGCAGCAACGCAATTTTGATTTAGCTTTGCTCCCATCGGTCTTTGAATTTCCCAGCCTAGCATAAAGAAAGAGATAACTTTTAGTCTCGTTTAAGACACCCAGATTCAGATTTTAATTGATATTTAGGTACGATAGAGATAGAGACTGGTAGGTAACTAGCTGATCGAGAGGATAATAACATCAATACTACTACTAATAATAAGCAGAAGAATTTAGAAAA	GGTTTGTCGAGGTAGGGTGTGTGTATATAAGTTAGCAGCAACGCAATTTTGATTTAGCTTTGCTCCCATCGGTCTTTGAATTTCCCAGCCTAGCATAAAGAAAGAGATAACTTTTAGTCTCGTTTAAGACACCCAGATTCAGATTTTAATTGATATTTAGGTACGATAGAGATAGAGACTGGTAGGTAACTAGCTGATCGAGAGGATAATAACATCAATACTACTACTAATAATAAGCAGAAGAATTTAGAAAA
FIM1_1585	DTD1	AAGACAACATAAGATACAATTCGAGCCCGTCGAATAGCCCCGGAAA	AAGACAACATAAGATACAATTCGAGCCCGTCGAATAGCCCCGGAAA
FIM1_1586	DUG3	ACAGTTCATTTTAATGGTCTCGTGAGCAGAGCAGAGCAGAGTTATGTGGTAAGTATTATCATTATTATATACAACACGTAATGTAATGGGAAAAATGTATTATGTATGGCATACAGTGGTTACGGAAACATAAAGTGTGGCGTCATGGAAATATCACATGACTGCCTAAGTACGAAAATCACCGTCTCGAGTAGTAAAGGCGAAGAAAGAAATTCAAAAAGAGAAACAACTGCTACTGTGTCGAATAGGAAGAGTCATGCCGGGTCTGAGTGCCGGACATTCTTATATATAAAGGGCGGTACTTGTCCAAAAACAGTCAGGCAACGAATCAGCTAACAAACAAACCAAACAACCAACCAACCGACTAATCAACCAACAGCTAGACATAGCGACAGATCG…	AAACAACCAACCAACCGACTAATCAACCAACAGCTAGACATAGCGACAGATCGGAAACAACACGAATCTTCTTCCTTTCACTCTCAG
FIM1_1587	KLMA_20728	CACCGCGCACACTCACAACTCAACTTCGACACCAGTTAGTTGTTTATATTTCTCTTCTGTCACACTCAGTC	AAAAACAGCCGGGGAGTGGAAGGTCTAATTCAAGACACATGTGACCATCAGTTACCCTGACCCCTCAATCCTACCCCTCTGACGTAACGTAAGGTAACGTAGCTTGTCGGAACGACAAGCATGTGACAAGCAAATACGGGCGACGACTCCCCCGCGGGATTGAGCTGGGCGACGATACGATGCGATACGATACGATCAGAACAAGACAAAGAAAAGATGCCGGTGGGCATGGGAGCCCGCCCGCGATTACGCTGCCTCGCGGGACCTCCGCTGGGCCTTGTCTCGCGGTCTTGCTTCTCCGTACAACATGGAATTTTAGGAAATTTGCGGTCTTTTTGTTGTTTTTTTTTTCCGTTTTCGCAGTAAAAAAGCCCACTTTGGCCATGTTTTTGTTCTAGC…
FIM1_1588	SRP1	AGTTCAGAGATCAGAGTTTCAGGACTGAATAGGATAGAGCGCAAACCTAAAGAATAAAGAGAGAAAGGTATTCGCGGTTTCTAAGCTAACAGTGATTTTGATACATCGACTTTTTTTATTAAAAAAAAAAATTGCTGTAACAAGGAATTCATAAATCAAAACAGAAGCAACTGAATTTATACAACG	AGTTCAGAGATCAGAGTTTCAGGACTGAATAGGATAGAGCGCAAACCTAAAGAATAAAGAGAGAAAGGTATTCGCGGTTTCTAAGCTAACAGTGATTTTGATACATCGACTTTTTTTATTAAAAAAAAAAATTGCTGTAACAAGGAATTCATAAATCAAAACAGAAGCAACTGAATTTATACAACG
FIM1_1590	TIM22	AGACAGAGAAGCATCTGAGGAATCTTGAAAGGTATAGCAACACAATATAGACAATA	AGACAGAGAAGCATCTGAGGAATCTTGAAAGGTATAGCAACACAATATAGACAATA
FIM1_1591	SWT21	-	AATCACAATCGCAGTTTATAATGGCTATAACTATGTATATCA
FIM1_1592	RRI1	GAGCACCACTCCGGCCTTCATAACCAACCACTTGATGTCAGATAGATTTACAAGGAATATCGAAAT	-
FIM1_1593	GDH2	AAAGACTTCTCACTATTTAATTGGTCAATATCCAATTGGTTTAAAGACAGACAGACCACAAATACGAAAATTTAATTTAACCGCCTTGCTAGCAACTCTAATCCTGTTCGGAGTATAGTGAAATAAGCAACGACGAAAAAACACACACACGCGCTTACACAACATTAGTGAAAACGAAGTAACATTTATTACTTAATTACTATAGTTGAAAAAAGAACCGAAAATAGCAGGCACGACCAACAAAAGCTACTTTCTAACAGACAAGGACATATTAATCAATTTCGAATATTTAGTATTTCCTCTAACACAATAAACACTCCCCCTTCCTTATTGGCCCCTCATTTTCAAAGAGTAAGACAAAAATCAAGAGGAAAATTAACGCCCCACAGTACAATATCA…	ATTAGGAATTTGCTGTCCATAAACGGTATAGTAACTGAAAGACTTCTCACTATTTAATTGGTCAATATCCAATTGGTTTAAAGACAGACAGACCACAAATACGAAAATTTAATTTAACCGCCTTGCTAGCAACTCTAATCCTGTTCGGAGTATAGTGAAATAAGCAACGACGAAAAAACACACACACGCGCTTACACAACATTAGTGAAAACGAAGTAACATTTATTACTTAATTACTATAGTTGAAAAAAGAACCGAAAATAGCAGGCACGACCAACAAAAGCTACTTTCTAACAGACAAGGACATATTAATCAATTTCGAATATTTAGTATTTCCTCTAACACAATAAACACTCCCCCTTCCTTATTGGCCCCTCATTTTCAAAGAGTAAGACAAAA…
FIM1_1594	UBP10	ACAACGTAGCGACAAATTGTTCTTTCTATCACAACTTTCCTTTCGTCTGTCTACCTGTCTGTCTGTCTTTTGTTACGCTCCCCCCCTTGCTTCCTATTTCGTTAGCTAGGCTTATTTCTTTTCAGTTCTCAAGGGTATTAGGTATACGCTCTCTGTGCTAGTGCTGATTTTTCTCTATTCAAAAAAAAAAAAAAAAACGATTTTTTGGTTTTTTCCTCTCTGTCTCTTTTCCTTACCTGGCAGAAAAAAGAATTTTGAACAAAGCTTTAAGCATAACAAAACTTCTTGGGTTTTGGCTAGATCAAAGAATTAGAGGAGGTTCCCATCTGCCAGAATAAAGGAGAAAACACGTCTGTAATTCGAGCA	GATTTTTTGGTTTTTTCCTCTCTGTCTCTTTTCCTTACCTGGCAGAAAAAAGAATTTTGAACAAAGCTTTAAGCATAACAAAACTTCTTGGGTTTTGGCTAGATCAAAGAATTAGAGGAGGTTCCCATCTGCCAGAATAAAGGAGAAAACACGTCTGTAATTCGAGCA
FIM1_1595	rplK	GAACCAAAATCGAAGCACAATATATTATGCTCTCTAGATTTTTTCCTGTCGCTGTTTTAAAGAGTCTTCTCTAGTATTTATGGCCCCCAAATGTTTATATAGATATTATATTTAAAATTTGTTCGCGTGTAAAAATACGTCGATAAAAAGGTAGAACCGGTTTCCCAGTTATGAGAAGGACTAGATTTCATAATCATAACTGATTTGGATCTCATATTCTTGAATAAGATGAGTACTTTTAGTCGTTTATCCATGCGGAGTCGATCCATCAATTATCTCATCAATTACAAATTGTGCGGGTAATTTTCTATTACTCGTAGTGTTTTTTTCTTCTTTCGATATGTGGTGAAATATCTTCGAAATTGAAATTTGACATGAAATTTAGAAGAGAAATTCAAT…	ACTGAAGCCAAA
FIM1_1596	NPR1	ATCCTAGAAAGCATAGACATTTTACTGTATTTTATCCTTATTATATCAGGAGTTGCAAGATCCGATTGCACTGATTTGACTAGGAGTCCTTGATTTTTTTTCCCCTTCTTTCAGCGTTTTGTTTTATTATCATTATTGTTATTATTATCGTTATTAATATTGAAGTGACTTTGAGTAACTTAAACCACCATATTGTAAAATACACCCCACTCACCTGCACATATAGGACACGCTCCAGCTCTTTTCATTCTAAACCATAGAACAATTTAGCTCGCTGATTTGAGAACACCCAACGCTTTCGACAAAGTTTTAGAGTAGTACAGAAAAG	GCTCATCCTAGAAAGCATAGACATTTTACTGTATTTTATCCTTATTATATCAGGAGTTGCAAGATCCGATTGCACTGATTTGACTAGGAGTCCTTGATTTTTTTTCCCCTTCTTTCAGCGTTTTGTTTTATTATCATTATTGTTATTATTATCGTTATTAATATTGAAGTGACTTTGAGTAACTTAAACCACCATATTGTAAAATACACCCCACTCACCTGCACATATAGGACACGCTCCAGCTCTTTTCATTCTAAACCATAGAACAATTTAGCTCGCTGATTTGAGAACACCCAACGCTTTCGACAAAGTTTTAGAGTAGTACAGAAAAG
FIM1_1597	NOP6	AAACTGAACAGAGTTCAGTCGAGTATATATTGTTGCACAAAGGATCCCACACGGAATTAGTAGTTGTTCAGTATCACCCACACACCAGAAACAGAATCTCTACTACAAC	AGTATATATTGTTGCACAAAGGATCCCACACGGAATTAGTAGTTGTTCAGTATCACCCACACACCAGAAACAGAATCTCTACTACAAC
FIM1_1598	IPI3	AATCTGGAAATCGGTAGTAGGTCCAGTGCATCAAATAACGGGTACTTATAACT	CAATCTGGAAATCGGTAGTAGGTCCAGTGCATCAAATAACGGGTACTTATAACT
FIM1_1599	KLMA_20740	AAGTTTATCACATAGGGTTCAATACGCTTTGCCCTTATATTGCTTTATCACGTAATC	GAGAATTTGTAGACGCTACAAGTTTATCACATAGGGTTCAATACGCTTTGCCCTTATATTGCTTTATCACGTAATC
FIM1_1601	RPS3	GACGAACAATAAAGTAATAAAA	GACGAACAATAAAGTAATAAAA
FIM1_1602	SHR3	GTTGATACGGTGAGCCCCTTCGACAGGAATCTGTGACCGTTTGAGTAAAGCCATC	GTTGATACGGTGAGCCCCTTCGACAGGAATCTGTGACCGTTTGAGTAAAGCCATC
FIM1_1603	MRPL22	TTAACAAGTGATTTTTGTGGTGTTTGAAGTAGGATACAAGGCACCAGGATACAGCTGTGTACATTAGACCACATACAATC	AGGATACAAGGCACCAGGATACAGCTGTGTACATTAGACCACATACAATC
FIM1_1604	KLMA_20746	ACCCAATAGCTGTTAAGGAGACTGCTTACTATACACACTGCACCTAGGAAAGAAGCTCTTATCTAGATTCTTTCTTGGTTGTCTTTTGGCGTGTGAGCTATAGACCAAAACAACTCTAGTGGGTCAATATTCC	GATCACCCAATAGCTGTTAAGGAGACTGCTTACTATACACACTGCACCTAGGAAAGAAGCTCTTATCTAGATTCTTTCTTGGTTGTCTTTTGGCGTGTGAGCTATAGACCAAAACAACTCTAGTGGGTCAATATTCC
FIM1_1605	NOP13	ACTCACAAGGTGAACGGTAGGTAATTGACAACCGACGAAAAAGCCAATA	CAGTCTACTCACAAGGTGAACGGTAGGTAATTGACAACCGACGAAAAAGCCAATA
FIM1_1606	CRP1	GGCTTTAGTATAACAGCTTTTCTAAATACTTTATCATTTTCGCGTCCCTAATCCCGAGCTAACGAGATTGTGTGTGTGTGTGTATATTTTTGAAGGTGGAGAGTTTTCATTAGTTTAATACGGCTAGAGAAAATCATCATCATCGTCATATTCTAAGATAAGCTCAAGCTCAATCTATAATAGAAGGAAGAAGGAAAGCCATTACAAAGATTGAATTAAG	GGCTTTAGTATAACAGCTTTTCTAAATACTTTATCATTTTCGCGTCCCTAATCCCGAGCTAACGAGATTGTGTGTGTGTGTGTATATTTTTGAAGGTGGAGAGTTTTCATTAGTTTAATACGGCTAGAGAAAATCATCATCATCGTCATATTCTAAGATAAGCTCAAGCTCAATCTATAATAGAAGGAAGAAGGAAAGCCATTACAAAGATTGAATTAAG
FIM1_1607	APC1	ATTGGTAATTCTATTCAAAAGACTCCATTTTTACACGCCAGCAAAACAAAAATTCGTGTGTTGGATACATATCTCAACTGGCCTTAGGATTTACTCGTTTTATTCCTATTTTCCATTTCGATTTCTTTTGTACACTTTGATCAGATCATCCCCTA	GTAATTCTATTCAAAAGACTCCATTTTTACACGCCAGCAAAACAAAAATTCGTGTGTTGGATACATATCTCAACTGGCCTTAGGATTTACTCGTTTTATTCCTATTTTCCATTTCGATTTCTTTTGTACACTTTGATCAGATCATCCCCTA
FIM1_1608	PSD1	AATATCAGGTATTTGAAACGATAGAGGCACGGGACAGGAAGTTTAATATACTGGTTTGAAATTCAACAGAAGTCTTTGGAGGCTTAGAAGATATTATTTTTAGTAGTTTGACATAGAGGAAAGAGTTTTGTGTACGAAGAACCAGAA	GAATATCAGGTATTTGAAACGATAGAGGCACGGGACAGGAAGTTTAATATACTGGTTTGAAATTCAACAGAAGTCTTTGGAGGCTTAGAAGATATTATTTTTAGTAGTTTGACATAGAGGAAAGAGTTTTGTGTACGAAGAACCAGAA
FIM1_1609	DCD1	GTGACTTGCTCGTGTGTTTGCTAGTGTGTGTGGCCCTGCAATTTTCAAGTGTTGATAAGTG	ATGAGACGCGATAAGGAAAAGGGAGGGGTGTAATATGTAGAAGAATGGTTTCTTGTTGATACGGGGGGTTGTGACTTGCTCGTGTGTTTGCTAGTGTGTGTGGCCCTGCAATTTTCAAGTGTTGATAAGTG
FIM1_1610	FMP41	AAGTCAGAAGTGGTAGTAGATGTGAATTCTATCGCAAATATAATAGCTTAAATATTTGAGGAC	AATTCTATCGCAAATATAATAGCTTAAATATTTGAGGAC
FIM1_1611	KLMA_20754	AGACGAGATCAGTTGTGACTTTGAGCAAATAGGAGGTCGTGTGGGTGAATCTCGATAGAAATCGAGTAGCTTTAGTGAGGCTTGCGCTTGTTTTTTGTCCGTTGTTTTTGGAAAGAAACTTGAGACTGATCTAAGAGAAGGAGAAAACAAAGA	AAAGTTGAAGAGCACGACAGTCTATAGACGAGATCAGTTGTGACTTTGAGCAAATAGGAGGTCGTGTGGGTGAATCTCGATAGAAATCGAGTAGCTTTAGTGAGGCTTGCGCTTGTTTTTTGTCCGTTGTTTTTGGAAAGAAACTTGAGACTGATCTAAGAGAAGGAGAAAACAAAGA
FIM1_1612	RPC10	ACCCACATACACATCAAG	ACCCACATACACATCAAG
FIM1_1613	BNI5	GATAGCCTTTGTGACACTTGAAGCAGGATATAGAGAATAGGACATTACGGAAGTAATACTACTAAG	GATAGCCTTTGTGACACTTGAAGCAGGATATAGAGAATAGGACATTACGGAAGTAATACTACTAAG
FIM1_1614	KLMA_20757	ACGATAGTTCCGTTCTGAAACAGATATTGTTAGTCTATTGCTATACTCGTGAGTTTCCTTAGAAACTTATTGAA	AGTTCCGTTCTGAAACAGATATTGTTAGTCTATTGCTATACTCGTGAGTTTCCTTAGAAACTTATTGAA
FIM1_1615	KLMA_20758	AAGGATATTTATTGAGATTCTATGGCTTAACGTATTCCAGAAAACTTGAAATAATGCTGGTTTGTTGATAACCCAGCAATATCTCCCTATTTTGATGCCAAGATCTGTTATTCTTTGAGCGAATTTTGCGATGATAGTTTCTTGACGGTTGCTCTTAAGAAGCATATAAAAAGGCAGATATAATGAACAGTCGAATAACCAGCATGAGAATTCTTATTATATGGATTAATTAGATGTTAAGAGAATAGAGTAAAAAATTCAACTACCAAGAAAACTAAAGTCAAACCAAGTGCTTGCACTCATTCATTCCTTTTTTATTTGCTACTAATTGTTTTCCCTGTGGAGCTATACTTTTGAAGAGTCTTCAAATAATCCTAACTACAAGTCCTTCCCTTTTGT…	AAGGATATTTATTGAGATTCTATGGCTTAACGTATTCCAGAAAACTTGAAATAATGCTGGTTTGTTGATAACCCAGCAATATCTCCCTATTTTGATGCCAAGATCTGTTATTCTTTGAGCGAATTTTGCGATGATAGTTTCTTGACGGTTGCTCTTAAGAAGCATATAAAAAGGCAGATATAATGAACAGTCGAATAACCAGCATGAGAATTCTTATTATATGGATTAATTAGATGTTAAGAGAATAGAGTAAAAAATTCAACTACCAAGAAAACTAAAGTCAAACCAAGTGCTTGCACTCATTCATTCCTTTTTTATTTGCTACTAATTGTTTTCCCTGTGGAGCTATACTTTTGAAGAGTCTTCAAATAATCCTAACTACAAGTCCTTCCCTTTTGT…
FIM1_1616	IBD2	ACTATAAAGGTAGATTCAAAAGTGTACTACTAGAGTTTGCTAAGCTCAGTCGTGGAGACGAAACACAAACAAAGAAGACGCCTGCTATATCACAGTA	AGATTCAAAAGTGTACTACTAGAGTTTGCTAAGCTCAGTCGTGGAGACGAAACACAAACAAAGAAGACGCCTGCTATATCACAGTA
FIM1_1617	RIA1	ACATCGCCTCAAGAACAAGTTACAGAGGTCAATA	-
FIM1_1618	-	GGAAGGAGTGTCGGGAAGCTGTACTGCGATAGAA	AGGGAAGGAGTGTCGGGAAGCTGTACTGCGATAGAA
FIM1_1619	CHS7	-	GTGAAGTCCCCAATATACTTTCTATATTTGGGAAAAGGACGTGAAAAATCCAGTAGTTCCGAAGAGAGAGAAGGTATAGAACAAACGATACTTGTTACAGATTGTGTTAGCATCAATATCGAAGGGGAAAGGTTTTATTCTACCAGGATACAAAAATTGCATATATTTGATTAGCCTCATTGCTATTTGTGTACGCGAGGAGCTCTGTGTATC
FIM1_1621	CBK1	ACAATTAGAAGCTGATCAAGTATATAATAAAAACGTTTAATAGTGTACAATTTTTTGAGGTCTGCAGGTAGATAAG	AAAAGGTATGGTGTAACTACAATTAGAAGCTGATCAAGTATATAATAAAAACGTTTAATAGTGTACAATTTTTTGAGGTCTGCAGGTAGATAAG
FIM1_1622	KLMA_20765	AGCGATAGTATTAAAGCCCCAAGCAACCGAAAATAACC	AGCGATAGTATTAAAGCCCCAAGCAACCGAAAATAACC
FIM1_1623	MEP2	GGACAATTGCGCTTTCACAGTTTAAAGTTAGCTTAATACAGCAAGCAAGCTTATTAGCTCTCTTTCTATCTATAAAGTAATAAAACATTCTCACACTGACGCCTA	-
FIM1_1624	KLMA_20767	GGATCCAGTTGAAGGAAAGAATATACGAATTTTTAGAAACAATTTAACAA	GATCCAGTTGAAGGAAAGAATATACGAATTTTTAGAAACAATTTAACAA
FIM1_1625	GNA1	TATTTAGTACCCTTTGTTAACCTCATGCAGTTAAGTACAATAAACATAAAGATCTACCATAAGTGTGTGAAGTTTCTCATACAACAAGAGGGAGAGTGATTGAAACTTAGATCAAGTTATTTTATAAGATT	TATTTAGTACCCTTTGTTAACCTCATGCAGTTAAGTACAATAAACATAAAGATCTACCATAAGTGTGTGAAGTTTCTCATACAACAAGAGGGAGAGTGATTGAAACTTAGATCAAGTTATTTTATAAGATT
FIM1_1627	dnaJ	AATCTGGGCTATTTGGAACGTCCGGAACTAGAGTAGGATCTTAAGAGCTACTGGTTAGAACAGAGTTTGATATTCTCAAAGCGTTTTACTTGTTCTTTTTACGACTTTTCTGTTGGTTTTTTTTTTCTTTCTGTGCTCGATAAGACACACACACACTATTAGAAAGACCTTTTTCCCTAATAATAATAATATTTCGCATTCG	GCTATTTGGAACGTCCGGAACTAGAGTAGGATCTTAAGAGCTACTGGTTAGAACAGAGTTTGATATTCTCAAAGCGTTTTACTTGTTCTTTTTACGACTTTTCTGTTGGTTTTTTTTTTCTTTCTGTGCTCGATAAGACACACACACACTATTAGAAAGACCTTTTTCCCTAATAATAATAATATTTCGCATTCG
FIM1_1628	HSP12	AACAATCAAGGTAGTTTAAGCGTTGCAATTAACACTTAAAACACATCCCCAATTGAATTGAACAAGTATTACTCATAGAATCCCAATA	AACAATCAAGGTAGTTTAAGCGTTGCAATTAACACTTAAAACACATCCCCAATTGAATTGAACAAGTATTACTCATAGAATCCCAATA
FIM1_1629	KLMA_20772	GTCAGTGCAAGCTAAGCTAAGCTAAGCTAAGCTATAAGCTACACCCC	GTCAGTGCAAGCTAAGCTAAGCTAAGCTAAGCTATAAGCTACACCCC
FIM1_1630	IES1	CCCCAAGTCAACATTTTATCTCATTTACGGTATAGTTTTGAAGCAAACCCCCTGTCTTCAGCAGCCCACTTCCTAATATAAAAGGAGGATTTGTATCAATAGCAGTATACTTTTTTGCTTTCTTCGGTTGTTTTCCGATTTTCTCTGCACTCCTAAACAGATCTAGTGCTCCTGGCTATATTCGAGGGTGAGGATAATTGAATCTTAACGGTACTAGCTCGTTTGCTGTTTTATGACGTATAGACCTTTTCGGCAACATTCTCAATTGAAAAA	GTCTTCAGCAGCCCACTTCCTAATATAAAAGGAGGATTTGTATCAATAGCAGTATACTTTTTTGCTTTCTTCGGTTGTTTTCCGATTTTCTCTGCACTCCTAAACAGATCTAGTGCTCCTGGCTATATTCGAGGGTGAGGATAATTGAATCTTAACGGTACTAGCTCGTTTGCTGTTTTATGACGTATAGACCTTTTCGGCAACATTCTCAATTGAAAAA
FIM1_1631	dao1	ACTGAAGCAAGTGTAAATATTAGACACCCATAGGTAAAT	ACTGAAGCAAGTGTAAATATTAGACACCCATAGGTAAAT
FIM1_1632	CDC4	GAGAAGACAGGCTCAAATTACGAACACGAAGCCGTAACAGCATAGCAGCATAGCATAGC	AGAAGACAGGCTCAAATTACGAACACGAAGCCGTAACAGCATAGCAGCATAGCATAGC
FIM1_1633	KLMA_20776	GTGATTTTTGGCTATACCCACAAGTTATACACACACAGAAAGAA	GTGATTTTTGGCTATACCCACAAGTTATACACACACAGAAAGAA
FIM1_1634	SMC1	AGGCATTCTACTTGCACTAAAAGGCGCAAACGCACGTATCTTTACTCAAGCTACAGCTCTTTTCTTAAAAAACTGGTGGAAAGAGTGTGTATGCTAATCCCTGGACATTATTGAAGACGCG	GCAAACGCACGTATCTTTACTCAAGCTACAGCTCTTTTCTTAAAAAACTGGTGGAAAGAGTGTGTATGCTAATCCCTGGACATTATTGAAGACGCG
FIM1_1635	KES1	ACACAAAATACCGCGAAAAAACCATTCACATCTTTCCCATCCTGGCGGTGTTTCCCTTGCCCAGGCCCAGACAGAGATCCATGCCCATACATAGGCCTGTAACTACCTGCCTCCTCTTCACTAAAACGTGCAGTTTCTTATTTCTTTCCATTCTTCTCTGTCTCTGTTTCTATGTATCATGTGTAGCCTTTCTTCTCAGGACCTTAAGCTTTAACATTGAAAAATGAGGAACAAACGAACTTTGAATTTGAACTTCCCACCATTAAAAAAAATAATGTAAAATGAAGGAAATTTTATAGATAAGCACGGTACTCAAGCATTATCTCGGCTATTTACGGAAGCATATCTGTCTAGGAGTGACTGCTAGTGGATCAGATACTACTTGTCACAACAGAATAG…	AAAACCATTCACATCTTTCCCATCCTGGCGGTGTTTCCCTTGCCCAGGCCCAGACAGAGATCCATGCCCATACATAGGCCTGTAACTACCTGCCTCCTCTTCACTAAAACGTGCAGTTTCTTATTTCTTTCCATTCTTCTCTGTCTCTGTTTCTATGTATCATGTGTAGCCTTTCTTCTCAGGACCTTAAGCTTTAACATTGAAAAATGAGGAACAAACGAACTTTGAATTTGAACTTCCCACCATTAAAAAAAATAATGTAAAATGAAGGAAATTTTATAGATAAGCACGGTACTCAAGCATTATCTCGGCTATTTACGGAAGCATATCTGTCTAGGAGTGACTGCTAGTGGATCAGATACTACTTGTCACAACAGAATAGATACTTGTTGTGAATTA…
FIM1_1636	DFR1	CACGCTCCATTCAAGCACACCAGCTGAATCAACTGCACGGGCCAGTTGGTGAATGGGTACATAGGGAGCTAAGTGTACTGTAGCAAAATAATAAATAATAATAAAAAAAAAAGGATGCTAGATGCTGATGAGATGGGTTTCCTATGCTATACAGTGTGGTTGTCTATACATTGTGTAATCTTCTGTAGAAGGTTGATTTGATCCGAGGCACCAAGGGCGTCGTCGGATGCGGCTGCTGCGGTGGACAGCTGCACGTAGCATGGCCTGTGGTACTTGAGGACGAGGATGCGCGCGATCTTGTGGATGAAGTCGTGGATCACGTGATCTCTGCTTTCTATGAGGTCTGCTACGCAGACCTCAGCAGAGGAAGAAGCAGAAGCAGCGGAAGCAGCAGGCGAA…	CTATACAGTGTGGTTGTCTATACATTGTGTAATCTTCTGTAGAAGGTTGATTTGATCCGAGGCACCAAGGGCGTCGTCGGATGCGGCTGCTGCGGTGGACAGCTGCACGTAGCATGGCCTGTGGTACTTGAGGACGAGGATGCGCGCGATCTTGTGGATGAAGTCGTGGATCACGTGATCTCTGCTTTCTATGAGGTCTGCTACGCAGACCTCAGCAGAGGAAGAAGCAGAAGCAGCGGAAGCAGCAGGCGAAGCCCTGACAAACTCAATTGCGTAGCAGTAGCCCTGGAGCACCATTCGCGAGGCTGGGCCCTCCCAGTTGTTGCATATGCTCACCGAAAGCGCTGTTCTTTTGTCGTGTTTAGTGGCAACGTCTCTGTGTGGGCTGGCAGTGCAGCG…
FIM1_1637	KLMA_20780	GTACTGCTAGCACCATACTCCGGGGCCTAAAACACGCTATAGACCACTACCTCCTGAC	CCTTGAGACGTTTTGCTTTCGTGTGCTTGTGCGTGTTTTTTGTTTCTTTATTCTTTCCTTCTGCCTATTGTATTATGTTAAAACCGGGCATATATTTCTTGTACATAATTGAAGCTCATCTCGTGGAAAGAAATACACCTACACATACACACAAGAGAAGGGAGCATAAAAAAAGGCTGGTACTGCTAGCACCATACTCCGGGGCCTAAAACACGCTATAGACCACTACCTCCTGAC
FIM1_1638	YUC8	GACCCTGACTGAAAGGTAGCGCCGTTGGAGTAGATTTTTGTGCGGTAGTGGTGGACAAGAACAAAGAATAGAAACGATAATGACGTTCCGATTTTTCGACCATTGTGCGTGGGTAGAGTCCGGTAGGAGGGGGGGAAGGGGGGCAGGCAAGCAACAGGAAAGTTAGGGAATTCCTTAGGAAAGGGAGTACCCCGCCCGAAGATATATACAAGTCAAGACAAGTCAGGAGGGCAGTATTACTCCAACTCCAATACCGCGTCAAAGGAGTCTCAAGGAACCTGGGAACGGAATTTGAGAAAACAGGGCTGCATAACGCAAGTAGTCAGCCAAGCTGATCGAAAATAACCCCGAGAGTCATCTTTAAAGATGAGGAAGAAATGGTGGGGAAGGCACCGGAGT…	AAACCAAAGCAAACCAAAGCATAACA
[truncated: 3,117 more rows]
