# Supplementary material for: Characterization and optimization of 5´ untranslated region containing poly-adenine tracts in Kluyveromyces marxianus using machine-learning model
Source: Microb Cell Fact. 2024 Jan 3;23:7. doi: 10.1186/s12934-023-02271-3 (PMC10763412; doi:10.1186/s12934-023-02271-3)
Supplement: Supplementary file 4 — Additional file 4: List of TPM values [file 12934_2023_2271_MOESM4_ESM.xlsx]

## Sheet: Sheet1
FIM1_ID	Symbol	16 h	72 h
		TPM	TPM
FIM1_1	KLMA_70011	13.3918	18.3183
FIM1_2	KLMA_70012	0.276848	1.44124
FIM1_3	KLMA_70463	54.3643	57.2924
FIM1_5	FLO9	63.8054	61.002
FIM1_6	FLO5	4.18143	2.05203
FIM1_7	-	5.42857	1.95284
FIM1_8	PHO12	13.397	21.0794
FIM1_9	KLMA_10833	21.6699	5.257
FIM1_10	URA1	205.181	118.545
FIM1_11	YCT1	5.40733	3.52894
FIM1_12	Nqo2	3150.91	648.82
FIM1_13	KLMA_10829	56934.5	9833.63
FIM1_14	-	0.32891	0.467847
FIM1_15	KLMA_10828	1625.21	443.495
FIM1_16	KLMA_10827	176.503	112.175
FIM1_17	KLMA_10826	1168.74	1354.56
FIM1_18	str3	30.9083	58.0168
FIM1_19	KLMA_10822	15.242	9.50404
FIM1_20	ARL1	37.612	25.1411
FIM1_21	KLMA_10820	9.06363	17.7524
FIM1_22	TYR1	15.3479	13.7213
FIM1_23	DAL3	4.89084	13.3718
FIM1_24	KLMA_10817	4.05418	2.03204
FIM1_25	POP7	10.9322	10.4858
FIM1_26	PEX32	9.92161	21.9423
FIM1_27	DPC25	6.3533	15.0954
FIM1_28	SSE1	116.169	157.87
FIM1_29	NPL4	31.7856	18.4684
FIM1_30	SEC66	8.90227	4.64661
FIM1_31	SYH1	13.3686	11.6711
FIM1_32	UMP1	255.641	129.175
FIM1_33	SWD3	4.62161	1.79537
FIM1_34	MSD1	15.4461	3.68672
FIM1_35	KLMA_10806	54.9785	38.2595
FIM1_36	KLMA_10805	23.683	2.68014
FIM1_37	ECM31	40.7252	7.79851
FIM1_38	FMP30	2.81727	0.731281
FIM1_39	ELP4	15.0815	24.8853
FIM1_40	ATG21	55.2999	54.2842
FIM1_41	AIM43	2.06343	10.0978
FIM1_42	MGR2	371.041	74.4248
FIM1_43	MSY1	42.7111	2.15707
FIM1_44	-	79.9703	5.17891
FIM1_45	PNG1	23.1455	21.8308
FIM1_46	EHT1	140.638	36.0797
FIM1_47	FZO1	26.1618	20.3735
FIM1_48	SEC62	5.82675	2.72275
FIM1_49	NOG1	35.5327	24.5598
FIM1_50	DTR1	165.431	222.022
FIM1_51	SSU1	10.1156	18.0087
FIM1_52	GLR1	89.367	15.0194
FIM1_53	RPS6	1031.68	228.915
FIM1_54	SMP1	9.53392	25.5777
FIM1_55	SOU1	254.247	1658.19
FIM1_56	YDC1	798.978	1062.62
FIM1_57	GLY1	17.3843	16.0002
FIM1_58	ELP3	20.8541	25.9932
FIM1_59	SEC16	9.83678	9.21797
FIM1_60	MBA1	43.107	4.11514
FIM1_61	BRO1	16.1143	18.2353
FIM1_62	SEN54	2.4084	1.57025
FIM1_63	PCH2	2.33763	0.614165
FIM1_64	GDT1	29.7755	7.87249
FIM1_65	KLMA_10773	51.6458	20.7339
FIM1_66	MOT1	3.94856	10.5804
FIM1_67	LYS21	17.6145	8.4725
FIM1_68	IMP3	893.007	124.961
FIM1_69	RPL21A	1434.9	163.155
FIM1_70	RIM2	29.5404	10.6444
FIM1_71	MED8	28.5553	9.50729
FIM1_72	AIM4	41.038	23.0339
FIM1_73	ATP4	2291.02	914.842
FIM1_74	MSI1	1.68196	1.08918
FIM1_75	RAG2	654.322	162.874
FIM1_76	-	10.7697	14.161
FIM1_77	GPI2	6.20274	4.29208
FIM1_78	TAF5	19.654	4.08574
FIM1_79	GCR1	5.7605	0.994715
FIM1_80	YTA6	23.4706	86.8811
FIM1_81	UBP16	136.527	130.423
FIM1_82	BEM1	1.83336	3.49142
FIM1_83	KLMA_10754	4.91002	8.84153
FIM1_84	MUK1	14.2574	27.8381
FIM1_85	BTS1	40.7713	38.4194
FIM1_86	KLMA_10751	9.6213	19.5181
FIM1_87	KLMA_10750	2.52634	5.94317
FIM1_88	KLMA_10749	122.506	298.4
FIM1_89	-	66.0656	16.4678
FIM1_90	MCM7	1.95336	0.994715
FIM1_91	AAH1	10.9108	6.19962
FIM1_92	KLMA_10746	6.48966	10.7638
FIM1_93	KLMA_10746	7.85649	7.98616
FIM1_94	VPS28	27.9084	53.3638
FIM1_95	TIM50	375.473	59.7677
FIM1_96	COS111	100.772	213.647
FIM1_97	ALD6	2162.64	6925.03
FIM1_98	LDH1	14.7927	16.3628
FIM1_99	KLMA_10740	3.50875	9.78223
FIM1_100	KTR3	39.5481	4.6415
FIM1_101	KLMA_10738	49.2231	68.9416
FIM1_102	-	3.22214	2.79008
FIM1_103	KLMA_10737	41.8269	24.4868
FIM1_104	ro-4	9.79279	3.82252
FIM1_105	FUR1	24.196	2.6234
FIM1_107	ALF1	21.5637	2.26568
FIM1_108	TIM9	283.028	20.6509
FIM1_110	KLMA_10730	5.06424	8.34745
FIM1_111	GEA2	2.02902	0.975864
FIM1_112	CPR7	1.12611	2.79462
FIM1_113	RAV1	1.02903	1.37014
FIM1_114	PET191	101.175	53.4679
FIM1_115	RAD26	8.52299	10.1376
FIM1_116	KLMA_10724	1.66881	2.14239
FIM1_117	RIP1	1292.15	550.037
FIM1_118	HUL4	21.6656	33.624
FIM1_119	SNU13	276.419	123.631
FIM1_120	GEF1	2.2571	3.43333
FIM1_121	URB2	2.04659	0.595314
FIM1_122	NUP85	1.45342	0.335465
FIM1_123	VMA3	356.72	128.58
FIM1_124	KLMA_10716	3.90344	10.2147
FIM1_125	SOU2	180.185	97.6943
FIM1_126	BUD16	4.73297	0.799727
FIM1_127	VPS55	243.507	200.823
FIM1_128	SSC1	1005.7	223.364
FIM1_129	TAH11	37.1997	23.5626
FIM1_130	SPF1	36.127	25.6703
FIM1_131	MCM3	13.8436	8.65792
FIM1_132	HYP2	1536.87	340.852
FIM1_133	ANP1	17.5064	24.9773
FIM1_134	RAD23	57.7734	66.298
FIM1_135	UTR4	155.56	74.5224
FIM1_136	bioA	41.7807	20.3695
FIM1_137	SIP5	132.064	323.418
FIM1_138	RPP1A	891.882	146.531
FIM1_140	RPS16	2779.22	461.3
FIM1_141	KLMA_10699	22.314	36.4798
FIM1_142	SUB2	176.186	57.0309
FIM1_143	KLMA_10697	7.43739	15.5444
FIM1_144	KLMA_10696	5.8619	2.93661
FIM1_145	NDE1	66.8858	128.23
FIM1_146	CKB2	70.0071	71.5714
FIM1_147	HIR2	10.884	6.47662
FIM1_148	MSW1	24.5684	2.46516
FIM1_149	CYC2	47.7023	6.67388
FIM1_150	CIA1	13.5313	19.1326
FIM1_151	PEP12	11.1514	20.5574
FIM1_153	ATP22	5.55262	5.51416
FIM1_154	KIC1	24.2893	39.3337
FIM1_155	SBE2	41.6707	36.8523
FIM1_156	KLMA_10684	121.77	150.442
FIM1_157	XYL1	1734.8	1312.03
FIM1_158	TRR1	2.32457	24.3514
FIM1_159	CDC12	43.9731	11.4591
FIM1_160	CDC3	64.8463	20.3894
FIM1_161	RAN1	4.30539	5.21927
FIM1_162	BPT1	2.86286	8.03843
FIM1_163	MET17	37.5983	29.7543
FIM1_164	KLMA_10676	49.9961	74.6783
FIM1_165	COX19	17.1173	2.64376
FIM1_166	ENT4	30.5575	65.9436
FIM1_167	GPX2	36.1184	259.173
FIM1_168	PRP19	2.2056	1.84382
FIM1_169	OCA5	36.5911	35.8724
FIM1_170	DPS1	194.427	111.682
FIM1_171	MRPL25	19.8896	45.8235
FIM1_172	PRP38	9.3525	6.65408
FIM1_173	SMD1	20.9128	42.1266
FIM1_174	KLMA_10666	6.88819	0.885909
FIM1_176	UPF3	5.41891	2.70411
FIM1_177	NDK1	1699.2	90.6559
FIM1_178	THP1	2.9013	2.92358
FIM1_179	SIT4	56.3452	89.2657
FIM1_180	SCO1	111.557	27.4105
FIM1_181	engD	309.324	118.832
FIM1_182	CHS2	41.3832	7.39253
FIM1_183	KLMA_10657	11.2779	11.936
FIM1_184	CHS3	5.07921	11.8245
FIM1_185	CDR4	61.3035	343.774
FIM1_186	FUR4	22.6765	3.82005
FIM1_187	SNQ2	11.5406	5.16065
FIM1_189	KLMA_10651	1.55369	0.609653
FIM1_190	MPS2	0.161731	0
FIM1_191	DLD1	69.9009	10.7844
FIM1_192	HSF	17.5841	84.3651
FIM1_193	KLMA_10647	769.96	2152.91
FIM1_194	AFT1	10.5936	15.7502
FIM1_195	RPB9	58.3353	22.8218
FIM1_196	MNP1	292.237	14.2626
FIM1_197	TPK2	159.66	326.263
FIM1_198	HRR25	2.7576	5.26927
FIM1_199	NPY1	32.4569	48.9435
FIM1_200	KLMA_10639	0.634902	0.877599
FIM1_201	CDC73	18.9773	6.13438
FIM1_202	KLMA_10637	0.485759	1.33151
FIM1_203	CNB1	76.276	63.8718
FIM1_204	DAL5	31.3288	25.4263
FIM1_205	DPH2	11.5411	7.15162
FIM1_206	URA4	54.5527	23.3094
FIM1_207	KLMA_10632	0	0.267019
FIM1_208	RPN13	180.627	116.824
FIM1_209	KLMA_10630	28.9953	8.94903
FIM1_210	ACP1	611.13	161.818
FIM1_211	SDS22	18.3887	19.6091
FIM1_212	KLMA_10627	45.8201	25.353
FIM1_213	MST1	7.0784	1.41522
FIM1_214	ATG17	5.74441	13.6577
FIM1_215	SPP382	1.84426	8.07376
FIM1_216	MIA40	691.144	153.383
FIM1_217	YKT6	125.16	107.614
FIM1_218	CYB2	147.795	420.071
FIM1_219	TUS1	2.14358	2.36977
FIM1_220	TDA5	9.67804	0.70526
FIM1_221	SPC2	1.57455	0.200828
FIM1_222	MAG2	17.5561	173.168
FIM1_224	rplM	60.3044	4.71261
FIM1_225	MPD1	11.0248	58.0298
FIM1_226	KLMA_10613	259.787	426.995
FIM1_227	PRY2	263.192	27.6505
FIM1_228	PRY3	2.59916	1.26757
FIM1_229	SCP160	26.1928	4.23852
FIM1_230	YPT52	218.152	325.35
FIM1_231	KLMA_10608	24.416	19.4408
FIM1_232	-	0	0.267019
FIM1_233	FCJ1	102.935	16.7779
FIM1_234	ARP4	19.5322	10.8637
FIM1_235	KLMA_10605	3.76757	3.09069
FIM1_236	IML2	44.9004	85.5848
FIM1_237	IRS4	4.34655	9.23225
FIM1_238	KLMA_10602	28.0797	17.8806
FIM1_239	KLMA_10601	4.92009	9.34803
FIM1_240	KLMA_10600	136.581	107.006
FIM1_241	LCB2	46.3933	21.6641
FIM1_242	RRT8	0.869454	304.902
FIM1_243	RLF2	29.8986	22.0557
FIM1_244	KLMA_10596	1.06634	2.2376
FIM1_245	TIF6	172.331	55.0224
FIM1_246	SEC9	25.3431	60.8141
FIM1_247	KLMA_10593	59.2737	28.8216
FIM1_248	KYE1	124.664	120.599
FIM1_249	TMA23	37.9722	28.0418
FIM1_250	MDM1	3.83644	10.3067
FIM1_251	RRN9	3.93202	5.86734
FIM1_252	SEC65	36.3513	18.9478
FIM1_253	URA5	317.809	115.082
FIM1_254	KLMA_10586	25.1254	9.23937
FIM1_255	DSK2	69.6027	61.0095
FIM1_256	KLMA_10584	2.89369	1.87723
FIM1_257	CTK3	23.1602	12.1144
FIM1_258	BUL1	1.4413	6.12688
FIM1_259	COQ5	22.0316	1.16819
FIM1_260	RCE1	3.90401	1.00414
FIM1_261	ZDS2	2.26039	136.232
FIM1_262	KLMA_10578	14.7275	8.51379
FIM1_263	SCS7	154.254	216.4
FIM1_264	TAF8	10.9403	7.17755
FIM1_265	FCP1	7.11787	10.178
FIM1_266	EAF7	41.6907	42.9272
FIM1_267	KLMA_10573	273.635	13.5909
FIM1_268	SRV2	180.081	78.943
FIM1_269	KLMA_10571	23.7645	4.04332
FIM1_270	KLMA_10570	8.47885	3.67884
FIM1_271	THO2	10.2225	5.44519
FIM1_272	INN1	0.8471	1.13878
FIM1_273	KLMA_10567	7.05425	7.77688
FIM1_274	RPC31	67.1899	16.7847
FIM1_275	KLMA_10565	108.183	33.3977
FIM1_276	SLM5	57.4391	9.00953
FIM1_277	MMS21	14.0106	4.75347
FIM1_278	EAF5	20.5794	19.9373
FIM1_279	KLMA_10561	3907.6	9142.49
FIM1_280	-	0.158725	1.01914
FIM1_281	KLMA_10560	17.2775	10.3937
FIM1_282	NPP1	11.2674	13.7078
FIM1_283	ARDH	294.819	242.373
FIM1_284	rhb1	420.998	359.572
FIM1_285	EDC3	10.4253	1.19913
FIM1_286	VAC8	112.943	181.441
FIM1_287	MAK32	10.1941	4.84969
FIM1_288	KLMA_10551	3.17214	9.32443
FIM1_290	-	17.4695	28.1438
FIM1_291	UBC8	330.924	866.431
FIM1_292	GLC3	255.055	204.116
FIM1_293	CWH43	26.902	17.1598
FIM1_294	HGT1	3655.05	3587.65
FIM1_295	HGT1	210.402	147.428
FIM1_296	HGT1	10.1322	116.249
FIM1_297	HGT1	52.8137	247.312
FIM1_298	HGT1	42.061	125.378
FIM1_299	KLMA_10544	4.25482	2.49293
FIM1_300	KLMA_10543	9.83614	6.18701
FIM1_301	KLMA_10542	20.4074	36.3909
FIM1_302	POL4	40.7693	61.8983
FIM1_303	PGK	2875.01	192.617
FIM1_304	KLMA_10539	1.58725	3.01282
FIM1_305	KLMA_10538	1237.43	1276.41
FIM1_306	KLMA_10537	58.1526	170.462
FIM1_307	IFM1	47.3262	18.1355
FIM1_308	TSR4	35.7301	16.697
FIM1_309	GCN20	7.10359	3.0622
FIM1_310	DIS3	16.1929	25.8634
FIM1_311	TAT2	45.2386	45.1129
FIM1_312	UBP6	91.5148	34.6335
FIM1_313	KLMA_10530	98.323	33.6178
FIM1_314	KLMA_10528	19.9043	14.7059
FIM1_315	TLG2	47.7986	94.0971
FIM1_316	FAL1	10.2424	3.30076
FIM1_317	KLMA_10525	21.9164	23.9131
FIM1_318	SES1	129.002	41.9113
FIM1_319	KLMA_10523	197.798	209.665
FIM1_320	ZTA1	79.9904	77.5813
FIM1_321	FMP23	3.49241	39.4311
FIM1_322	-	1090.24	282.875
FIM1_323	KLMA_10520	94.5725	2.31571
FIM1_324	ARN1	112.994	172.203
FIM1_325	-	10.4105	3.82065
FIM1_326	INU1	262.381	103.439
FIM1_327	KLMA_10517	55.0154	19.9245
FIM1_328	PGU1	44.8626	5.93794
FIM1_329	KLMA_10515	14.6448	26.1563
FIM1_330	BAT1	486.847	316.438
FIM1_331	FAU1	129.103	139.596
FIM1_332	FMP10	159.82	183.642
FIM1_333	SET5	14.0595	48.1733
FIM1_334	SKN7	1.77416	2.0262
FIM1_335	ELP6	31.8707	9.66313
FIM1_336	TGL3	43.6726	50.563
FIM1_337	PRE5	21.2755	2.81214
FIM1_338	ATM1	47.6187	25.8775
FIM1_339	ADE4	16.1621	92.1581
FIM1_340	DYN3	8.11449	15.153
FIM1_341	RNH70	0	0.210253
FIM1_342	KLMA_10502	36.1109	21.1312
FIM1_343	TAF1	13.3789	19.4079
FIM1_344	LIP1	172.444	190.513
FIM1_345	PRC1	813.632	1683.58
FIM1_346	LCB1	34.495	22.5489
FIM1_347	KLMA_10497	243.204	210.301
FIM1_348	EFG1	11.6317	2.18083
FIM1_349	SLH1	10.1306	8.58211
FIM1_350	KLMA_10494	5.12381	2.35882
FIM1_351	HER2	16.4421	8.11287
FIM1_352	YTA7	52.9855	56.9847
FIM1_354	KLMA_10489	51.8721	60.8972
FIM1_355	FOL2	119.683	25.053
FIM1_356	TDA1	128.439	10.1983
FIM1_357	KLMA_10486	30.3963	7.56762
FIM1_358	HAS1	43.7693	18.8077
FIM1_359	MES1	30.7788	12.462
FIM1_360	BUD32	29.9237	14.569
FIM1_361	ABZ2	31.1343	21.744
FIM1_362	APL6	11.0678	3.16705
FIM1_363	HSH155	4.39097	15.5646
FIM1_364	GPI16	15.953	11.0629
FIM1_365	IKI1	21.5906	11.9993
FIM1_366	KOG1	10.5751	4.59058
FIM1_367	TNA1	165.6	182.552
FIM1_368	RAD2	12.4056	29.261
FIM1_369	KLMA_10472	0	0.292481
FIM1_370	MTM1	9.67645	4.57683
FIM1_371	SSP1	3.00459	1.91554
FIM1_372	GND1	317.868	139.454
FIM1_373	KLMA_10467	11.3598	2.74787
FIM1_374	SVP26	68.4244	18.0704
FIM1_375	STB5	10.41	14.2225
FIM1_376	FMO1	34.1753	0
FIM1_377	KLMA_10463	269.778	132.2
FIM1_378	ENO2	10793.4	908.95
FIM1_379	SPC97	3.12336	4.2964
FIM1_380	PDR1	6.7369	30.4898
FIM1_381	PUF4	9.97509	9.98299
FIM1_382	-	3.91717	4.06974
FIM1_383	KYE1	2181.66	488.443
FIM1_384	PMA1	1148.56	546.554
FIM1_385	SEN34	23.9475	13.9013
FIM1_386	PMC1	86.6715	25.3394
FIM1_387	COG7	2.47146	1.88307
FIM1_388	RPN14	17.8757	94.7056
FIM1_389	RFA1	32.0237	48.9496
FIM1_390	CDH1	11.8045	10.4935
FIM1_391	SWD1	7.80324	1.63962
FIM1_392	ERP1	118.674	41.6327
FIM1_393	NUP60	0.163658	0.33905
FIM1_394	-	6.33564	11.3412
FIM1_395	TFC3	4.40622	6.31541
FIM1_396	-	42.6698	74.3897
FIM1_397	KLMA_10443	1.12724	2.41917
FIM1_398	DOM34	9.07612	3.45517
FIM1_399	RER1	136.258	362.011
FIM1_401	PGS1	3.31854	3.1118
FIM1_402	KLMA_10438	1.86908	0.473687
FIM1_403	DAO1	199.973	26.0423
FIM1_404	HIS2	10.9073	141.713
FIM1_405	KLMA_10435	95.314	23.838
FIM1_406	DED81	62.947	138.51
FIM1_407	ARG4	77.2	21.8412
FIM1_408	YSD83	187.164	370.488
FIM1_409	LSB3	223.808	115.337
FIM1_410	PES4	1.34977	1.25276
FIM1_411	KLMA_10429	148.014	16.3025
FIM1_412	-	91.6025	47.9664
FIM1_413	SUR7	729.817	491.626
FIM1_414	GAL80	676.572	765.372
FIM1_415	AIM32	15.1756	17.2506
FIM1_416	RSE1	7.24344	14.324
FIM1_417	GSF2	446.066	198.917
FIM1_418	-	2.68581	2.04527
FIM1_419	BFA1	26.6209	34.947
FIM1_420	PRP39	0.752178	0.536293
FIM1_421	RAD7	1.3991	2.67111
FIM1_422	GYP5	47.743	93.9204
FIM1_423	-	2.62389	5.71048
FIM1_425	RPF2	37.5288	6.33654
FIM1_426	NUP133	7.9719	1.12802
FIM1_427	DAD2	20.3612	9.02855
FIM1_428	SGO1	1.44412	0.272859
FIM1_429	CDC21	20.338	4.31247
FIM1_430	UFE1	8.65295	2.90454
FIM1_431	HBS1	42.0362	23.188
FIM1_432	KLMA_10411	1.55323	3.42298
FIM1_433	MRPL20	444.725	59.5748
FIM1_434	PRP16	2.57183	6.37094
FIM1_435	OMA1	69.9652	39.2485
FIM1_436	RTS2	12.2293	17.7593
FIM1_437	TVP38	16.0712	9.65876
FIM1_438	-	1.03016	0.454837
FIM1_439	KLMA_10405	14.5555	1.94907
FIM1_440	ATX2	9.71962	1.59834
FIM1_441	DIA2	1.35249	0.414666
FIM1_442	TGL4	25.9563	59.9923
FIM1_443	ERF4	0.589882	3.47708
FIM1_444	MDY2	72.7054	41.2977
FIM1_445	MSB3	37.147	16.5159
FIM1_446	RIM21	1.82895	9.91891
FIM1_447	KLMA_10397	7.37725	18.6166
FIM1_448	-	3.3114	3.40864
FIM1_449	STE20	5.05381	2.89119
FIM1_450	-	23.3929	7.14486
FIM1_451	-	15.5115	28.7463
FIM1_452	KLMA_30109	1.65087	1.30564
FIM1_453	-	0.703404	3.20954
FIM1_454	-	8.09248	6.27322
FIM1_455	AHP1	381.232	440.39
FIM1_456	MCH5	58.6197	34.0383
FIM1_457	-	467.093	120.776
FIM1_458	-	978.657	230.079
FIM1_459	HST4	30.1536	26.3994
FIM1_460	-	1.82237	1.65171
FIM1_461	PEX28	13.7272	18.3759
FIM1_462	GLE2	49.4466	22.4162
FIM1_463	-	2.73309	2.26189
FIM1_464	SGT2	136.87	298.688
FIM1_466	-	36.6161	12.616
FIM1_467	UTP23	1.07405	3.03792
FIM1_468	KLMA_40042	333.071	347.718
FIM1_469	YNG2	40.7174	116.186
FIM1_470	KLMA_10395	22.0761	26.6041
FIM1_471	GAP1	51.0554	205.474
FIM1_472	KLMA_10393	79.7578	635.353
FIM1_473	SAT4	59.9341	141.184
FIM1_474	rplN	249.089	23.9331
FIM1_475	NNK1	13.0855	21.2674
FIM1_476	QCR8	4288.83	1356.37
FIM1_477	FPS1	87.1301	12.1877
FIM1_478	EBP2	46.2149	223.675
FIM1_479	SNU114	7.89345	9.6847
FIM1_480	TPO5	6.2456	9.22372
FIM1_481	ZRT3	20.3926	32.9798
FIM1_482	LST4	5.45996	6.78501
FIM1_483	SET2	5.38601	15.5276
FIM1_484	-	13.5969	3.70939
FIM1_485	STE3	0	0.204413
FIM1_486	CPS1	198.613	192.724
FIM1_487	RFA3	1.66722	1.53818
FIM1_488	KRE9	31.0327	67.0255
FIM1_489	SWI3	6.40264	4.13593
FIM1_490	COY1	29.7104	14.4507
FIM1_491	RPL17B	1447.99	300.446
FIM1_492	ATG27	128.081	151.065
FIM1_493	PFD1	68.189	67.0535
FIM1_494	ATP12	60.8477	11.7322
FIM1_495	KLMA_10372	4.00165	2.14106
FIM1_496	MNN11	10.1752	11.4777
FIM1_497	FEN2	59.5292	238.65
FIM1_498	GON7	41.9056	28.5581
FIM1_499	RIM1	77.843	22.1467
FIM1_500	KLMA_10367	24.0011	31.6432
FIM1_501	KLMA_10366	11.2924	13.5318
FIM1_502	PAM17	251.101	98.7889
FIM1_503	DAS1	32.1623	55.2604
FIM1_504	OAF3	4.05428	6.41458
FIM1_505	LAS1	8.3297	7.22931
FIM1_506	RPA34	38.3422	32.0871
FIM1_507	TFA2	209.721	148.317
FIM1_508	KLMA_10359	118.796	246.756
FIM1_509	KLMA_10358	31.586	104.495
FIM1_510	SFH5	64.666	28.9977
FIM1_511	BIO2	388.928	576.934
FIM1_512	KLMA_10355	224.765	681.937
FIM1_513	TIM17	328.661	141.29
FIM1_514	YAK1	21.3071	16.0371
FIM1_515	RPB4	103.533	26.6107
FIM1_516	YUR1	13.8488	4.34559
FIM1_517	UTP30	11.7176	3.94474
FIM1_518	TIF1	805.843	272.41
FIM1_519	GLG1	199.594	106.469
FIM1_521	KLMA_10346	0.42928	0.426347
FIM1_522	TRM2	16.5147	8.66734
FIM1_523	RHO4	6.01908	6.78693
FIM1_524	DYN1	3.27636	9.10587
FIM1_525	LCB3	19.9997	10.4615
FIM1_526	-	81.0495	71.1432
FIM1_527	PFK1	228.77	72.8626
FIM1_528	YAP1801	6.32099	6.55109
FIM1_529	-	2.22216	1.07259
FIM1_530	FMP43	113.242	138.46
FIM1_531	LSC2	697.686	94.7745
FIM1_532	SDA1	20.5486	24.136
FIM1_533	TDS4	8.14167	24.6064
FIM1_534	CPD1	123.328	79.9955
FIM1_535	SOL3	180.462	90.9659
FIM1_536	MGA1	5.1179	9.32579
FIM1_537	KLMA_10329	55.038	37.4417
FIM1_538	DNA2	6.68192	7.57902
FIM1_539	KLMA_10327	0.970953	1.64547
FIM1_540	PRP8	3.44626	8.32696
FIM1_541	CDC23	2.90731	2.05336
FIM1_542	KLMA_10324	0.592704	0.191403
FIM1_543	MTG2	6.62009	13.5626
FIM1_544	CAF20	62.9929	23.6253
FIM1_546	GAS3	68.9488	31.0522
FIM1_547	SKY1	44.0718	294.371
FIM1_549	KLMA_10318	12.9194	5.12421
FIM1_550	GUA1	71.9959	19.4804
FIM1_551	HEM4	2.48996	2.55965
FIM1_552	TRS130	0.42928	0.210253
FIM1_553	KLMA_10314	6.36626	19.1511
FIM1_554	ERG8	5.2269	13.7359
FIM1_555	KLMA_10312	6.04497	8.31407
FIM1_556	FMP42	2.06343	1.90643
FIM1_557	FSH3	36.6614	10.2495
FIM1_558	FSH2	37.9274	10.4843
FIM1_559	UBP8	5.14817	3.3688
FIM1_560	PLP2	2.6799	0.874014
FIM1_561	MRE11	10.2991	7.83495
FIM1_562	KLMA_10305	28.4067	6.62182
FIM1_563	RDL1	1275.64	727.517
FIM1_564	RDL2	545.443	354.867
FIM1_565	RRP36	4.90807	12.0173
FIM1_566	MRPL44	223.542	20.8947
FIM1_567	RPB7	41.3965	11.5434
FIM1_568	DIT1	202.442	10.2291
FIM1_569	DIT2	77.3765	10.38
FIM1_570	URH1	76.9687	26.8471
FIM1_571	KLMA_10296	45.2485	4.50397
FIM1_572	MCH2	1.93862	2.19344
FIM1_573	HPT1	57.5526	64.6109
FIM1_574	UTP5	10.5548	11.361
FIM1_575	NCB2	79.0147	2.39074
FIM1_576	SXM1	2.98455	1.34319
FIM1_577	SMP3	0.325622	0.191403
FIM1_578	RPT3	128.301	35.4919
FIM1_579	SHE9	5.81801	1.59587
FIM1_580	SPP2	1.82247	5.8327
FIM1_581	MDM32	10.1945	7.42078
FIM1_582	PNO1	63.0857	63.6393
FIM1_583	PTH1	1.06634	0.532708
FIM1_584	GTR1	5.55036	1.7967
FIM1_585	NDI1	577.784	659.142
FIM1_586	DSS1	3.77394	4.81384
FIM1_587	KLMA_10277	67.8948	6.48041
FIM1_588	MRPL33	70.7853	5.32841
FIM1_589	NGL2	4.82111	0
FIM1_590	KU70	4.48675	3.17852
FIM1_591	PFA4	2.68392	3.00976
FIM1_592	SIN3	8.04099	10.4824
FIM1_593	RPB11	12.6039	18.1316
FIM1_594	CDC5	8.64449	8.26395
FIM1_595	TOP1	9.77445	28.408
FIM1_596	MIC17	410.985	132.726
FIM1_597	AIM34	635.615	217.889
FIM1_598	COQ10	22.3005	2.62584
FIM1_599	MDM12	2.63442	2.33411
FIM1_600	MVP1	48.463	56.2982
FIM1_601	RCL1	9.83474	4.21964
FIM1_602	TAF4	89.5975	105.416
FIM1_603	PLB	193.624	140.111
FIM1_604	HTZ1	93.521	113.429
FIM1_605	KLMA_10258	94.0131	39.0122
FIM1_606	HRD1	6.29211	32.2841
FIM1_607	RRN11	0.327315	0.721855
FIM1_608	SOH1	14.3122	7.16012
FIM1_609	PYC2	519.908	191.247
FIM1_610	DUO1	83.654	57.6806
FIM1_611	ATG12	9.29491	713.122
FIM1_612	YBP1	56.2387	110.939
FIM1_613	HPC2	21.8986	23.3242
FIM1_615	PKP2	29.0884	78.2259
FIM1_616	UBC2	16.0484	16.9661
FIM1_617	KLMA_10246	7.48147	2.40317
FIM1_618	SDS23	23.3541	25.0998
FIM1_619	OLE1	624.961	493.031
FIM1_620	MET8	34.6207	5.68791
FIM1_621	NGR1	2.88871	4.30774
FIM1_622	KLMA_10241	11.5638	17.1098
FIM1_623	ERV14	47.2263	26.2188
FIM1_624	KLMA_10239	0.158725	5.98638
FIM1_625	KLMA_10238	935.047	1515.21
FIM1_626	HRI1	1475.42	850.687
FIM1_627	ULS1	5.3047	9.69527
FIM1_628	KLMA_10235	506.457	905.058
FIM1_629	KLMA_10234	58.78	58.5467
FIM1_630	KLMA_10233	29.9699	8.29864
FIM1_631	MSB1	18.2258	45.2308
FIM1_632	ECM38	9.39406	28.9952
FIM1_633	TUF1	1485.89	229.946
FIM1_634	YHC1	37.4062	40.168
FIM1_635	ATP14	2042.76	809.195
FIM1_636	KLMA_10226	21.5739	7.83398
FIM1_637	GSP1	343.958	99.5305
FIM1_638	GCD7	15.0765	18.4384
FIM1_639	PET18	7.69338	6.5466
FIM1_640	GUF1	45.6933	9.29426
FIM1_641	MEC3	5.32116	3.35712
FIM1_642	SER1	30.7237	8.74282
FIM1_644	KLMA_10218	1.60961	0.740706
FIM1_645	LAS17	2.86183	1.18479
FIM1_646	CTS1	30.9335	12.5675
FIM1_647	NNT1	42.272	40.7603
FIM1_648	ECI1	17.8025	1180.83
FIM1_650	KLMA_10212	28.8872	25.153
FIM1_651	KLMA_10211	5.07118	15.2262
FIM1_652	YSH1	3.64568	7.76185
FIM1_653	DBP9	1.8734	1.57096
FIM1_654	PEX8	0.538385	3.01353
FIM1_655	KLMA_10207	2.64587	4.94261
FIM1_656	PAC10	8.24511	1.38562
FIM1_657	KLMA_10204	3.91455	4.38543
FIM1_658	-	34.1859	27.6493
FIM1_659	KLMA_10203	163.93	182.877
FIM1_660	KLMA_10202	45.8968	68.6048
FIM1_661	SLX5	15.1917	29.6211
FIM1_662	NOP1	58.2074	14.6327
FIM1_663	FLO5	123.04	8.61941
FIM1_664	TSC13	171.653	128.606
FIM1_665	CDC7	5.67659	21.4239
FIM1_666	ERP3	10.6224	5.68334
FIM1_667	DAL1	11.9067	2.61323
FIM1_668	KAP104	5.96931	4.43821
FIM1_669	BUD14	3.97863	3.36581
FIM1_670	ADE1	91.0323	49.0784
FIM1_671	KIN3	54.1334	30.1519
FIM1_672	CDC15	9.10357	92.2241
FIM1_673	YAT1	75.1508	1353.02
FIM1_674	OSH2	49.5094	37.8987
FIM1_675	och1	11.441	21.5189
FIM1_676	RPN4	31.6951	124.518
FIM1_677	GPM3	184.229	71.7477
FIM1_678	KLMA_10181	40.9115	16.5288
FIM1_679	ARG1	302.552	51.0475
FIM1_680	GPD1	237.187	200.804
FIM1_681	MAM3	69.4477	65.2213
FIM1_682	RTK1	142.689	283.949
FIM1_683	PRS5	119.185	136.829
FIM1_684	APM4	16.6918	11.9394
FIM1_685	KLMA_10174	42.2427	68.6696
FIM1_686	ARP2	189.864	104.88
FIM1_687	MPS1	2.69183	10.3527
FIM1_688	KLMA_10171	1.39797	1.56169
FIM1_689	KLMA_10170	0.485194	0.737121
FIM1_690	KLMA_10169	2.78346	1.25323
FIM1_691	TRM10	4.50716	1.34319
FIM1_692	RFC4	5.60073	2.3164
FIM1_693	VPS52	5.76313	2.31146
FIM1_694	HMI1	0.82181	3.57832
FIM1_695	VPS72	7.57254	7.40559
FIM1_696	COQ3	9.22744	2.16649
FIM1_697	VPS60	44.6981	61.9361
FIM1_698	CDC6	0.798792	0.2787
FIM1_699	SNT1	6.52235	15.6566
FIM1_700	FEN1	17.9376	5.71143
FIM1_701	RRP43	13.4056	6.06921
FIM1_702	RBK1	1.46169	1.9055
FIM1_703	UBP12	3.4441	2.94017
FIM1_704	PHO87	37.4	82.1982
FIM1_705	ACO2a	16.0246	3.40938
FIM1_706	BUD5	0.976965	0.928524
FIM1_707	ECM25	4.19177	0.929853
FIM1_708	KLMA_10150	2.85366	3.61357
FIM1_709	RCY1	1.45455	2.12274
FIM1_710	KLMA_10148	5.70994	7.09066
FIM1_711	KLMA_10147	2.53348	0.398071
FIM1_712	-	8.59083	6.52946
FIM1_713	KLMA_10146	9.80641	6.80458
FIM1_714	KLMA_10145	14.783	63.9028
FIM1_715	LAA1	4.71369	1.80254
FIM1_716	MATA2	0.371206	0.197243
FIM1_717	MATA1	10.4815	5.8852
FIM1_718	SLA2	15.0657	8.52343
FIM1_719	SUI1	128.127	131.122
FIM1_720	CWC25	7.4841	9.31246
FIM1_721	VPS75	10.5012	4.9249
FIM1_722	KLMA_10137	10.2473	5.92778
FIM1_723	KLMA_10136	16.1399	14.7936
FIM1_724	KLMA_10135	8.74639	9.61206
FIM1_725	RPA49	39.5062	27.0404
FIM1_726	MPA43	2.53122	2.12991
FIM1_727	RAD50	2.36574	1.89855
FIM1_728	NRD1	3.18313	4.3807
FIM1_729	MRPL17	27.2145	3.99545
FIM1_730	TEX1	1.35804	0.60474
FIM1_731	RTC4	1648.62	808.161
FIM1_732	GIS2	789.091	380.953
FIM1_733	FOL1	4.96819	13.6024
FIM1_734	COQ6	55.0914	19.4218
FIM1_735	TGL2	25.9875	48.8731
FIM1_736	SIP3	5.13686	9.18419
FIM1_737	DSL1	1.12611	1.10086
FIM1_738	ATX1	1348.99	935.09
FIM1_739	KLMA_10120	8.79666	7.01122
FIM1_740	KLMA_10119	1.61957	1.02432
FIM1_741	ORC5	1.77154	2.73187
FIM1_742	POL2	2.69624	2.23494
FIM1_743	YIF1	10.1919	5.40502
FIM1_744	CWC23	5.24062	4.75254
FIM1_745	PDR17	5.32408	3.43969
FIM1_746	KLMA_10113	18.0697	34.2862
FIM1_747	UFD1	17.8004	27.0294
FIM1_748	TFC4	8.25858	41.4494
FIM1_749	IST1	30.6349	38.1696
FIM1_750	TAM41	23.0459	82.3566
FIM1_751	PIK1	23.6567	34.7706
FIM1_752	LYP1	30.3667	20.0941
FIM1_753	CAN1	25.4499	32.3264
FIM1_754	BNI1	16.1855	26.21
FIM1_755	SEC2	2.97422	4.1931
FIM1_756	AVT2	2.64634	0.871758
FIM1_757	TOF1	0.476176	1.76635
FIM1_758	CCN1	22.0486	1.72896
FIM1_759	SLP1	14.3257	17.4298
FIM1_760	TAF2	2.63272	4.46197
FIM1_761	GOR1	627.198	532.511
FIM1_762	KLMA_10096	28.5235	36.1384
FIM1_763	BOR1	29.0246	46.4311
FIM1_764	PER1	45.1561	30.1641
FIM1_767	ATG26	181.399	147.523
FIM1_768	MET2	4.09309	18.3232
FIM1_769	MDL1	42.7584	49.6496
FIM1_770	SKG3	4.85579	32.112
FIM1_771	-	1.14142	1.35753
FIM1_772	PRM1	1.28727	1.37885
FIM1_773	EMG1	41.6197	27.9089
FIM1_774	LCD1	4.62716	2.26321
FIM1_776	PLM2	6.83604	7.32199
FIM1_777	SWI6	5.55149	5.42461
FIM1_778	VTA1	37.8595	54.1591
FIM1_779	SAM2	214.332	50.1047
FIM1_780	LPP1	74.7197	68.444
FIM1_781	TFS1	323.309	321.307
FIM1_782	KLMA_10076	11.8092	20.2212
FIM1_783	GMC1	102.654	61.5852
FIM1_784	KLMA_10074	452.608	406.983
FIM1_785	GIN4	9.00377	9.14718
FIM1_786	SMT3	284.367	189.699
FIM1_787	GNP1	286.6	928.192
FIM1_788	HBN1	23.7806	12.1732
FIM1_789	HBN1	61.1323	22.8167
FIM1_790	KLMA_10068	9.10799	7.71712
FIM1_791	PRY2	58.5455	14.9293
FIM1_792	BIK1	25.9421	6.22415
FIM1_793	HIS4	41.1868	6.2336
FIM1_794	ACN9	296.186	201.595
FIM1_795	RRP7	2.0449	2.32489
FIM1_796	STE50	34.1052	51.6669
FIM1_797	KLMA_10061	7.26194	2.604
FIM1_798	MXR2	275.271	90.5609
FIM1_799	LSB5	221.483	88.1393
FIM1_800	GRX2	1824.24	1397.81
FIM1_801	KLMA_10057	65.9374	15.9165
FIM1_802	KLMA_10056	6.17313	4.32084
FIM1_803	KLMA_10055	31.8083	11.9433
FIM1_804	SRO9	42.1544	8.94016
FIM1_805	ATG22	49.5973	67.2296
FIM1_806	GID7	5.81951	9.16499
FIM1_807	GLK1	570.508	758.298
FIM1_808	GRH1	1.40352	5.43446
FIM1_809	PDI1	162.409	80.5001
FIM1_810	MGR1	208.617	183.703
FIM1_811	EMC1	10.6412	5.481
FIM1_812	FPR2	42.444	9.75002
FIM1_813	URC2	1.81364	1.55211
FIM1_814	SPS22	2.46441	5.48361
FIM1_815	SPS1	1.34761	3.52739
FIM1_816	KLMA_10039	478.667	1195.09
FIM1_817	RBA50	24.1328	31.3383
FIM1_818	KRE28	1.98533	4.48552
FIM1_819	CAB1	16.7324	100.489
FIM1_820	APA2	78.317	23.2237
FIM1_821	QCR7	3364.72	647.854
FIM1_822	LRE1	59.2726	82.7496
FIM1_823	PBN1	30.6966	6.44024
FIM1_824	SPB1	36.5956	24.23
FIM1_825	KLMA_10030	6.42274	2.69376
FIM1_826	KAR4	1.59815	2.37715
FIM1_827	KLMA_10028	1.77735	2.77522
FIM1_828	KLMA_10027	290.707	486.174
FIM1_829	KLMA_10026	23.0599	13.6613
FIM1_830	PRD1	32.6767	7.91297
FIM1_831	MOS1	560.858	275.972
FIM1_832	KLMA_10023	25.3213	14.7426
FIM1_833	KRR1	18.7311	16.532
FIM1_834	MRC1	1.24883	1.29359
FIM1_835	VAC17	13.1463	7.51703
FIM1_836	CHA1	171.529	130.288
FIM1_837	HMLALPHA3	0	7.28833
FIM1_838	HMLALPHA2	0	48.9569
FIM1_839	MATALPHA1	0.079786	4.78869
FIM1_840	KLMA_10013	4.08866	2.51936
FIM1_841	KLMA_10012	4.45951	4.7501
FIM1_842	FEN2	5.76011	5.63107
FIM1_843	ARN2	5.96659	11.6758
FIM1_844	KLMA_10009	7.13319	9.67287
FIM1_846	BIO3	4.31967	5.44287
FIM1_847	BIO4	13.8483	31.8132
FIM1_850	FCY2	39.7805	77.6265
FIM1_851	FLO5	19.9884	40.824
FIM1_853	KLMA_20003	17.2628	40.4728
FIM1_854	OPT1	5.83153	12.7762
FIM1_855	ADH4a	4.1228	1.5887
FIM1_856	DUR3	9.9891	23.4269
FIM1_857	yxeK	21.683	53.9239
FIM1_858	FRE4	22.0529	74.275
FIM1_859	ADY2	461.258	7713.81
FIM1_860	KLMA_20010	127.128	341.784
FIM1_861	MNT4	9.65738	27.5158
FIM1_862	yciC	5.95606	430.997
FIM1_863	-	0.109105	0.267019
FIM1_865	KLMA_20014	554.425	950.968
FIM1_866	YUH1	9.2764	11.1073
FIM1_867	THP3	7.91883	22.6743
FIM1_868	uch2	6.21552	3.65847
FIM1_869	AIM25	82.8513	11.3034
FIM1_870	PPH3	12.2891	3.31225
FIM1_871	KLMA_20020	3.86681	1.02392
FIM1_872	SPT15	73.4027	151.849
FIM1_873	SCC4	5.90173	9.60396
FIM1_874	TPS2	162.372	67.7929
FIM1_875	-	18.199	61.6598
FIM1_876	IPT1	71.3414	149.049
FIM1_877	LSM5	183.148	85.7121
FIM1_878	PAA1	286.189	205.301
FIM1_879	KLMA_20027	1576.64	564.141
FIM1_880	DOA4	6.19626	15.2199
FIM1_881	DOS2	50.7217	55.6292
FIM1_882	OCA6	62.4623	80.7166
FIM1_883	DDI1	0.162811	0.261178
FIM1_884	MAG1	0.317451	0.194987
FIM1_885	COX15	322.688	82.3687
FIM1_886	PIM1	90.045	29.3836
FIM1_887	HAP3	0.700116	1.14595
FIM1_888	RFT1	11.0277	4.74991
FIM1_889	APN2	0.952353	0.385061
FIM1_890	POP8	2.85037	1.43141
FIM1_891	VPS10	42.5203	67.3856
FIM1_892	FUS3	14.9092	10.5483
FIM1_893	-	3.88484	7.79666
FIM1_894	ACH1	1895.24	4165.01
FIM1_895	KLMA_20043	17.0357	2.30113
FIM1_896	KLMA_20044	5.18866	0.922683
FIM1_897	PGD1	18.5995	11.5654
FIM1_898	TRP5	46.4523	9.80437
FIM1_899	RRN6	1.39422	4.29977
FIM1_900	CWH41	10.6431	3.46574
FIM1_901	SCW11	40.1975	16.1538
FIM1_902	MIOX5	2.51873	2.44386
FIM1_903	CGR1	26.7726	9.41636
FIM1_904	-	4.91161	1.18479
FIM1_905	KLMA_20052	37.7664	20.6606
FIM1_906	RPL30	1711.85	233.007
FIM1_907	RPL24	1630.6	274.163
FIM1_908	KLMA_20055	1.49515	0.457092
FIM1_909	NAT2	603.286	22.1017
FIM1_910	KLMA_20057	97.2711	90.254
FIM1_912	-	1.99294	4.4303
FIM1_913	MIG1	9.23731	33.7689
FIM1_914	PRP24	9.83143	14.2585
FIM1_915	NUP188	3.39852	2.08164
FIM1_916	PPA2	79.5297	27.8461
FIM1_917	RSN1	107.004	188.309
FIM1_918	KLMA_20064	5.20229	4.07311
FIM1_919	KLMA_20065	35.8789	51.5451
FIM1_920	CAC2	0.270837	0.276444
FIM1_921	CUE1	91.8745	89.5883
FIM1_922	SAP30	24.4372	33.3384
FIM1_923	KLMA_20070	27.5248	50.2225
FIM1_924	KLMA_20072	83.7457	94.4976
FIM1_925	KLMA_20073	56.0728	88.0718
FIM1_926	TSL1	218.944	112.338
FIM1_927	TIF11	157.904	75.7375
FIM1_928	NIPA2	1.44582	1.39544
FIM1_929	SIF2	5.1661	6.26961
FIM1_930	EXO84	13.8454	12.8406
FIM1_931	FES1	28.0955	66.0884
FIM1_932	EME1	3.24834	8.76202
FIM1_933	SEC8	5.12278	3.7018
FIM1_934	KLMA_20082	7.07933	7.01393
FIM1_935	DAP2	33.9014	5.45591
FIM1_936	RPN1	77.826	38.7795
FIM1_937	VMA16	142.951	100.462
FIM1_938	THR1	69.9208	13.4277
FIM1_939	MAS2	249.402	48.2803
FIM1_940	MYO1	20.3514	4.79191
FIM1_941	KLMA_20089	10.2382	11.2997
FIM1_942	KLMA_20090	8.12896	14.9313
FIM1_943	KLMA_20091	907.109	215.294
FIM1_944	RSM22	16.1411	2.05071
FIM1_945	SRP102	92.1244	5.96055
FIM1_946	-	2.80103	1.95346
FIM1_947	NUP192	9.29526	1.62569
FIM1_948	NSP1	4.04216	6.62015
FIM1_949	MHP1	91.8232	39.4285
FIM1_950	KLMA_20097	11.1992	7.29754
FIM1_951	GPM1	2481.41	100.066
FIM1_952	ADY2	8.22153	374.872
FIM1_953	RVS161	213.975	380.316
FIM1_954	KLMA_20101	14.5085	18.3143
FIM1_955	SAT4	44.4399	65.8912
FIM1_956	KLMA_10838	2.64521	6.448
FIM1_957	CIT1	3855.74	12766.3
FIM1_958	YCP4	1497.02	441.483
FIM1_959	KLMA_20107	11.3418	7.84663
FIM1_960	MRPL32	337.272	16.9399
FIM1_961	CDC10	12.0536	2.52684
FIM1_962	DNM1	27.9021	13.2508
FIM1_963	RTT109	1.40512	0.799727
FIM1_965	SFI1	3.63261	8.81153
FIM1_966	OST1	25.5539	3.90457
FIM1_967	ORC3	8.85011	5.07542
FIM1_968	COX16	355.217	803.447
FIM1_969	ADR1	25.8133	473.044
FIM1_970	RAD9	1.34159	0.9568
FIM1_971	KLMA_20119	1.24292	0.748802
FIM1_972	SPR28	0.161731	1.00414
FIM1_973	BUR2	16.5674	52.4945
FIM1_974	KLMA_20122	76.2119	114.903
FIM1_975	GTB1	12.6271	11.9913
FIM1_976	KLMA_20124	23.3933	22.686
FIM1_977	IFH1	18.4122	13.9123
FIM1_978	UTP13	19.1728	14.2248
FIM1_979	RSA3	77.6948	83.4423
FIM1_980	CCC1	63.4	108.191
FIM1_981	ECM4	720.204	3417.77
FIM1_982	KLMA_20131	383.713	617.35
FIM1_983	BMH2	590.184	601.109
FIM1_984	-	98.1333	58.9096
FIM1_988	-	129.596	91.9241
FIM1_989	TY2B-LR1	8.4605	7.65084
FIM1_991	IRC20	33.1874	31.9797
FIM1_992	RCK2	28.8537	55.1294
FIM1_993	MEF2	36.0711	1.57569
FIM1_994	GCN3	39.7541	16.2746
FIM1_995	RPC37	29.0272	6.41348
FIM1_996	DBP7	4.95673	1.67414
FIM1_997	GSM1	13.7711	39.8171
FIM1_998	KLMA_20141	27.0193	21.8866
FIM1_999	PAM16	382.123	91.74
FIM1_1000	KLMA_20144	19.9189	57.1635
FIM1_1001	CTF13	0.489047	0.333209
FIM1_1002	SLD2	4.11949	2.43843
FIM1_1003	UTP15	12.747	1.79178
FIM1_1004	AIP1	11.1638	1.61228
FIM1_1005	NPL6	11.3921	18.5961
FIM1_1006	YTA12	517.203	109.858
FIM1_1007	VBA1	65.7993	76.6653
FIM1_1008	KLMA_20152	6.44768	4.77821
FIM1_1009	AAT1	21.4918	62.9072
FIM1_1010	KLMA_20154	50.0866	57.9917
FIM1_1011	GFA1	24.098	27.6249
FIM1_1012	LAP4	86.3707	34.4452
FIM1_1013	HSL1	7.34155	2.86199
FIM1_1014	ADH4b	300.839	12.5337
FIM1_1015	UTP11	101.505	86.4702
FIM1_1016	MTC2	34.7168	84.6942
FIM1_1017	GGC1	364.874	28.92
FIM1_1018	PCF11	5.38046	6.89527
FIM1_1019	KLMA_20163	5.11075	12.6911
FIM1_1020	KLMA_20164	1.40897	0.968694
FIM1_1021	-	0	2.41763
FIM1_1022	ADK1	494.565	125.277
FIM1_1023	-	12.9863	55.6177
FIM1_1024	MSC3	112.688	177.315
FIM1_1025	HTA1	1329.74	1532.05
FIM1_1026	HTB1	523.207	1071.77
FIM1_1027	SPO71	3.7248	14.1405
FIM1_1028	STE5	7.0579	57.9263
FIM1_1029	PDA1	910.91	145.591
FIM1_1030	ARX1	5.41665	1.30416
FIM1_1031	DMC1	0	10.3014
FIM1_1032	TMS1	34.4464	62.081
FIM1_1033	KLMA_20176	2.30869	1.22156
FIM1_1034	KLMA_20177	11.9047	9.15625
FIM1_1035	KLMA_20178	9.12603	7.8651
FIM1_1036	RDH54	0.650214	1.93266
FIM1_1037	VMS1	3.97138	3.84472
FIM1_1038	HEM12	142.984	15.2124
FIM1_1039	KLMA_20182	12.6459	18.1256
FIM1_1040	KLMA_20183	2.30757	3.25679
FIM1_1041	DSE4	37.9048	10.2251
FIM1_1042	-	5.62894	5.16291
FIM1_1043	KLMA_20186	12.3791	12.4817
FIM1_1044	DBF4	11.8715	10.2233
FIM1_1045	SLM4	36.9048	6.46966
FIM1_1046	RGP1	17.4711	7.60851
FIM1_1047	AVL9	7.26654	15.1512
FIM1_1048	HPR1	5.7934	0.786717
FIM1_1049	NOP53	6.71173	3.01035
FIM1_1050	PXA1	3.01578	400.719
FIM1_1051	KLMA_20194	141.325	17.9142
FIM1_1052	ppr1	55.823	96.5789
FIM1_1053	ABP140	25.3326	20.7072
FIM1_1054	ABP140	21.3233	23.0714
FIM1_1055	ATG5	15.0701	28.1247
FIM1_1056	KLMA_20200	0.81035	2.79314
FIM1_1057	KLMA_20201	21.2223	69.8783
FIM1_1058	MET7	16.9409	6.67129
FIM1_1059	SSP2	0.595428	1.34186
FIM1_1060	PUS7	13.9139	3.19461
FIM1_1061	PRP46	4.99101	1.64525
FIM1_1062	ESA1	3.16782	5.11557
FIM1_1063	RRD2	87.8899	63.491
FIM1_1064	DGA1	87.5563	67.4
FIM1_1065	RAD53	1.94782	0.801056
FIM1_1066	SLD5	0.954512	0.407496
FIM1_1067	PAC11	0.214358	28.4397
FIM1_1068	ESBP6	5.36783	0.942863
FIM1_1069	HST2	5.43319	6.27134
FIM1_1070	MSH4	13.0759	18.3504
FIM1_1071	ULP1	12.3885	10.7113
FIM1_1072	BAS1	11.599	105.927
FIM1_1074	COA1	864.842	146.097
FIM1_1075	SKG1	166.748	214.983
FIM1_1076	BNR1	5.61445	8.95661
FIM1_1077	POT1	15.5144	3074.46
FIM1_1078	-	11.4767	18.7983
FIM1_1079	THI72	2.26856	1.18161
FIM1_1080	KLMA_20222	6.53042	3.07994
FIM1_1081	DSD1	75.0054	90.126
FIM1_1082	CDC20	36.0819	3.1774
FIM1_1083	SNF4	92.5068	39.3693
FIM1_1084	KLMA_20226	40.7637	47.3231
FIM1_1085	SWC5	11.759	20.1189
FIM1_1086	PBP2	9.37744	4.36423
FIM1_1087	SLD3	0.868988	2.03072
FIM1_1088	TAF6	5.43704	4.1474
FIM1_1089	DAD3	2.26368	1.43274
FIM1_1090	ARC40	193.553	54.1112
FIM1_1091	NSA1	33.4609	16.5357
FIM1_1092	CUE3	3.48074	3.74778
FIM1_1093	KLMA_20235	7.35357	16.7237
FIM1_1094	ABD1	11.4296	26.6446
FIM1_1095	PRP5	8.7148	7.04631
FIM1_1096	KLMA_20238	167.98	114.788
FIM1_1097	RMD9	177.742	229.999
FIM1_1098	MLC1	309.451	38.9928
FIM1_1099	ERT1	48.1448	397.248
FIM1_1100	ARC1	226.489	238.101
FIM1_1101	KLMA_40204	12.4183	16.8291
FIM1_1102	TRX3	260.711	306.489
FIM1_1103	-	164.018	12.0904
FIM1_1104	COQ2	46.1408	1.92345
FIM1_1105	MVD1	28.3247	8.57998
FIM1_1106	TUP1	52.0353	21.2987
FIM1_1107	CSM1	81.2149	5.70315
FIM1_1108	KLMA_20249	29.3507	7.15001
FIM1_1109	ABP1	253.333	110.99
FIM1_1110	KLMA_20251	21.2433	12.4768
FIM1_1111	YMD8	5.14422	2.32489
FIM1_1112	STP2	43.1798	83.0451
FIM1_1113	MCM6	15.5776	8.70127
FIM1_1114	GPH1	588.223	146.697
FIM1_1115	JEN1	206.662	2081.4
FIM1_1116	ARO8	479.085	802.708
FIM1_1117	KEX1	43.1045	68.241
FIM1_1118	KLMA_20261	1.28455	0.907417
FIM1_1119	CHO1	154.272	37.4788
FIM1_1120	POX1	40.9717	2454.16
FIM1_1121	CHC1	36.1716	23.8127
FIM1_1122	SPT16	22.1226	7.25922
FIM1_1123	KLMA_20266	16.7178	2.98507
FIM1_1124	NAB2	136.76	132.865
FIM1_1125	RPS2	880.701	117.018
FIM1_1126	KLMA_20269	1755.26	3525.2
FIM1_1127	MON1	38.2815	65.3014
FIM1_1128	KLMA_20271	0.109105	0.134637
FIM1_1129	ROT2	26.2867	40.5229
FIM1_1130	SLX1	9.08385	12.3588
FIM1_1131	MCX1	15.6595	6.8838
FIM1_1132	KLMA_20275	76.7875	227.597
FIM1_1133	MET13	22.7284	32.8987
FIM1_1134	TDP1	16.7228	10.6867
FIM1_1135	PDB1	531.441	58.6194
FIM1_1136	KLMA_20279	39.2048	32.0405
FIM1_1137	YRM1	48.8285	28.3939
FIM1_1138	SCS3	48.9055	86.9812
FIM1_1139	HSP60	573.257	201.875
FIM1_1140	ATG22	136.668	59.8828
FIM1_1141	KLMA_20284	0.595428	0.316615
FIM1_1142	RNA15	13.2509	9.93299
FIM1_1143	DST1	38.5699	26.6448
FIM1_1144	KLMA_20287	81.15	18.8011
FIM1_1145	CYS4	90.4882	55.99
FIM1_1146	VPS20	18.9662	23.9152
FIM1_1147	HEM2	164.413	294.215
FIM1_1148	KLMA_20291	160.559	579.833
FIM1_1149	KLMA_20292	0.481906	2.99243
FIM1_1150	LSM2	12.3393	10.9073
FIM1_1151	GDI1	218.916	155.588
FIM1_1152	KLMA_20295	4.32624	9.1095
FIM1_1153	GPD2	60.1146	119.9
FIM1_1154	HOS2	28.1635	24.2728
FIM1_1155	IME4	3.34204	1.17762
FIM1_1156	COX13	4440.72	2016.76
FIM1_1157	CDC55	51.3006	36.7961
FIM1_1158	RIM15	12.0585	22.4308
FIM1_1159	REX2	46.1577	80.1221
FIM1_1160	KLMA_20303	551.81	1136.79
FIM1_1161	AGX1	763.208	2053.07
FIM1_1162	SHM2	95.6929	13.8161
FIM1_1163	MNL2	0.591576	0.932109
FIM1_1164	-	1.77031	0.812737
FIM1_1165	CAK1	17.512	9.2205
FIM1_1166	ERG3	54.0976	59.5171
FIM1_1167	CAF16	12.1641	3.45384
FIM1_1168	SPT8	7.00661	5.82844
FIM1_1169	GYP8	2.08344	6.54339
FIM1_1170	coa6	166.875	32.3409
FIM1_1171	KLMA_20313	1.34103	4.97231
FIM1_1172	ZRC1	98.269	73.9343
FIM1_1173	KLMA_20315	1.02189	0.263434
FIM1_1174	isp4	0.108541	0.549303
FIM1_1175	SPS4	8.211	1.95531
FIM1_1177	DGK1	32.7238	26.6978
FIM1_1178	NOP58	262.005	74.7065
FIM1_1179	SNU66	4.41562	5.59961
FIM1_1180	SLY41	22.9431	25.111
FIM1_1181	YHM2	233.257	749.857
FIM1_1182	-	1.2791	2.63904
FIM1_1183	MCH5	22.1411	213.585
FIM1_1184	RRG7	31.6803	6.48509
FIM1_1186	CUS1	2.10251	8.46609
FIM1_1187	NAT1	32.8752	18.632
FIM1_1188	GAL7	409.12	15.5839
FIM1_1189	GAL10	405.329	2117.56
FIM1_1190	GAL1	1527.34	1380.76
FIM1_1191	KLMA_20334	0.793627	1.06807
FIM1_1192	MRPL51	34.4255	1.31584
FIM1_1193	GCD2	8.58322	5.50115
FIM1_1194	MRP13	31.4726	0.974535
FIM1_1195	KLMA_20338	8.97709	3.94545
FIM1_1196	RPL11	1502.83	202.229
FIM1_1197	PRE2	150.291	81.2385
FIM1_1198	FHL1	13.9009	14.9004
FIM1_1199	COG4	2.37663	1.02525
FIM1_1200	PIL1	348.7	405.563
FIM1_1201	-	0.108541	3.67071
FIM1_1202	YTH1	14.8357	23.1641
FIM1_1203	KLMA_20345	458.969	172.296
FIM1_1204	RTS1	77.639	117.772
FIM1_1205	SPO7	26.6191	21.1215
FIM1_1206	MDM10	8.69855	2.12725
FIM1_1207	SWC3	4.41402	27.0921
FIM1_1208	SMC5	1.017	5.86959
FIM1_1209	MSE1	23.4983	10.2973
FIM1_1210	OPI10	116.643	94.1877
FIM1_1211	SIL1	8.19003	6.85733
FIM1_1212	CYS3	13.3103	8.3099
FIM1_1213	KLMA_20355	601.039	87.0179
FIM1_1214	RPS15	1434.55	237.209
FIM1_1215	DEP1	32.3063	30.6726
FIM1_1216	-	0	8.6135
FIM1_1217	NOP12	20.9706	3.95979
FIM1_1218	SYN8	4.35416	2.37826
FIM1_1219	KLMA_20361	37.5281	30.7441
FIM1_1220	NGL1	0	0
FIM1_1221	NTG2	4.93428	7.93106
FIM1_1222	TPD3	61.62	106.515
FIM1_1223	KLMA_20365	2.08607	1.19626
FIM1_1224	MUP1	0.594299	0.2787
FIM1_1225	PSK1	21.506	53.3324
FIM1_1226	KLMA_20368	5.75609	52.4518
FIM1_1227	GAL11	10.3645	14.6787
FIM1_1228	GSH2	9.08157	4.45592
FIM1_1229	KLMA_20371	0	0.335465
FIM1_1230	FUN30	0.162811	2.54056
FIM1_1231	RAT1	6.7383	12.2972
FIM1_1232	CCC2	107.115	70.0542
FIM1_1233	KLMA_20375	139.921	545.869
FIM1_1234	TIF34	198.273	91.6099
FIM1_1235	KLMA_20377	180.52	27.41
FIM1_1236	KLMA_20379	6.72103	6.9051
FIM1_1237	KLMA_20380	189.574	334.18
FIM1_1238	OSW5	0.109105	0.134637
FIM1_1239	KLMA_20382	57.3142	4.04109
FIM1_1240	IMP1	47.5662	20.9613
FIM1_1241	KLMA_20384	0	0.543463
FIM1_1242	LUC7	24.3214	68.8974
FIM1_1243	ASM4	1.55652	3.76951
FIM1_1244	NUR1	9.17764	5.72936
FIM1_1245	RIM13	0.861283	0.746546
FIM1_1246	RAM1	9.05131	4.07273
FIM1_1247	UBX3	55.6382	58.1644
FIM1_1248	KLMA_20391	117.748	66.7335
FIM1_1249	KLMA_20392	55.6896	7.67883
FIM1_1250	STP3	306.82	730.079
FIM1_1251	ARC35	352.465	187.775
FIM1_1252	MRPS12	267.623	23.0808
FIM1_1253	PTC6	10.8985	12.8403
FIM1_1254	RSM19	10.5717	1.31
FIM1_1255	DBP6	2.32175	1.4269
FIM1_1256	SRB8	5.84037	7.2935
FIM1_1257	ZRG17	14.0125	17.5773
FIM1_1258	KLMA_20401	133.731	139.337
FIM1_1259	KLMA_20402	24.7443	56.5406
FIM1_1261	KLMA_20404	9.76119	2.33206
FIM1_1262	ALG7	7.49377	2.38073
FIM1_1263	SEH1	50.6598	6.6198
FIM1_1264	HYR1	711.556	1330.67
FIM1_1265	ISW1	23.1212	10.2717
FIM1_1266	-	9.16956	769.619
FIM1_1267	LSG1	11.6732	10.1441
FIM1_1268	USE1	46.7617	59.9598
FIM1_1269	ENP1	20.0268	6.4476
FIM1_1270	SRM1	9.11015	0.740706
FIM1_1271	HIS7	26.253	4.30678
FIM1_1272	ARO4	195.899	17.5797
FIM1_1273	BBP1	15.2711	38.6495
FIM1_1274	KLMA_20416	2.49062	3.59911
FIM1_1275	CLN2	22.2708	5.43731
FIM1_1276	ROT1	162.491	292.682
FIM1_1277	VPS27	6.49089	10.1595
FIM1_1279	MCH1	15.7089	9.29538
FIM1_1280	SEC61	20.1981	2.04691
FIM1_1281	RSM26	190.885	44.24
FIM1_1282	RAD55	2644.92	1010.44
FIM1_1283	KLMA_20427	194.56	75.7072
FIM1_1284	MUC1	6.60581	45.3316
FIM1_1285	UBP3	27.8999	40.2758
FIM1_1286	SHU2	1.6705	0.714686
FIM1_1287	KLMA_20431	15.5515	9.50708
FIM1_1288	PET122	109.331	15.5867
FIM1_1289	OXA1	58.1245	3.07731
FIM1_1290	BEM2	13.7923	11.3834
FIM1_1291	KLMA_20435	2.91718	1.17895
FIM1_1292	IRC19	1.02903	1.5076
FIM1_1293	RIX7	3.10805	3.30434
FIM1_1294	GRC3	1.13371	2.09956
FIM1_1295	RIM101	75.4447	289.107
FIM1_1296	KLMA_20441	33.7928	36.1234
FIM1_1297	UBI4	395.879	624.653
FIM1_1298	ECM29	6.38327	7.76185
FIM1_1299	TFC6	2.47747	10.4426
FIM1_1300	UBA4	15.7392	42.0066
FIM1_1301	ERP5	6.63381	15.0856
FIM1_1302	CTM1	3.02562	4.13531
FIM1_1303	BCP1	15.9294	44.7749
FIM1_1304	EAF1	15.8144	33.8385
FIM1_1305	GGA2	96.3064	53.7777
FIM1_1306	CLN1	5.71924	5.92771
FIM1_1307	SPC110	1.67595	2.0843
FIM1_1308	KLMA_20453	1.2401	3.24458
FIM1_1309	TRP4	14.3896	2.3494
FIM1_1310	KLMA_20455	37.1057	7.10759
FIM1_1311	KLMA_20456	3.05974	2.77522
FIM1_1312	POM33	100.101	115.819
FIM1_1313	SSA2	68.3128	47.9967
FIM1_1314	KLMA_20460	21.172	68.0478
FIM1_1315	KLMA_20461	388.148	72.7238
FIM1_1316	uapC	16.7697	23.5755
FIM1_1317	HAH1	63.5303	5.77874
FIM1_1318	VMA7	78.521	24.8765
FIM1_1319	CHS5	36.828	28.1867
FIM1_1320	SDH1	519.733	923.911
FIM1_1321	DBR1	4.62217	3.85324
FIM1_1322	MCR1	1485.73	445.491
FIM1_1323	KLMA_20469	277.217	246.041
FIM1_1324	RPC34	4.51111	3.30945
FIM1_1325	ADP1	25.8844	37.8395
FIM1_1326	KLMA_20472	15.5213	1.95265
FIM1_1327	FAB1	20.3926	92.789
FIM1_1328	ATG18	29.8603	28.3822
FIM1_1329	ROD1	36.8307	21.8974
FIM1_1331	STP22	0.161167	0.475016
FIM1_1332	KLMA_20477	0.970953	1.21347
FIM1_1333	CBF5	206.436	61.9509
FIM1_1334	DNAJB13	173.64	355.911
FIM1_1335	LST8	33.2553	33.9576
FIM1_1336	KLMA_20481	0.317451	0.935693
FIM1_1337	RLP7	48.7174	18.6521
FIM1_1338	LEU2	88.0608	32.4804
FIM1_1339	NFS1	46.527	122.071
FIM1_1340	PET8	25.9497	1.84855
FIM1_1341	DCC1	12.9629	1.18479
FIM1_1342	BUD3	4.22465	29.5106
FIM1_1344	KLMA_20489	12.2662	10.9561
FIM1_1345	TPN1	17.2557	6.7041
FIM1_1346	COX4	3550.6	2461.17
FIM1_1347	RPS26A	2744.9	425.904
FIM1_1348	FRS1	3.75214	1.60529
FIM1_1349	KLMA_20494	14.0657	24.2896
FIM1_1350	RPL22A	261.125	107.619
FIM1_1352	GAB1	16.0467	5.97959
FIM1_1353	SEC23	58.9142	19.1912
FIM1_1354	AOS1	10.5027	3.51982
FIM1_1355	HDA3	5.56229	10.3976
FIM1_1356	PRP4	1.36508	1.93041
FIM1_1357	BET2	24.1756	14.3281
FIM1_1358	DPB2	3.1228	3.67732
FIM1_1359	KLMA_20504	8.45141	19.0876
FIM1_1360	KLMA_20505	9.02602	10.0095
FIM1_1361	KLMA_20506	102.684	219.514
FIM1_1362	KLMA_20507	1.92716	4.41933
FIM1_1363	UTP8	1.71712	1.19103
FIM1_1364	SYF2	2.4255	2.4752
FIM1_1365	KLMA_20510	88.6955	29.0989
FIM1_1366	RSM18	236.757	50.3605
FIM1_1367	PKP1	63.4	110.657
FIM1_1368	GVP36	222.283	84.0375
FIM1_1369	TPA1	10.7603	7.19455
FIM1_1370	-	3.92667	7.76576
FIM1_1371	ISD11	38.7531	106.972
FIM1_1372	KLMA_20516	35.0364	35.6193
FIM1_1373	CAJ1	50.4852	103.853
FIM1_1374	TED1	6.90146	2.52439
FIM1_1375	KLMA_20519	16.0562	48.9496
FIM1_1376	KLMA_20520	68.2969	16.6616
FIM1_1377	NOT3	20.2672	16.8375
FIM1_1378	KLMA_20522	4.06404	6.71011
FIM1_1379	KLMA_20523	46.5907	7.43479
FIM1_1380	CST6	203.361	83.3679
FIM1_1382	CKA1	13.7391	28.6301
FIM1_1383	CAP2	195.704	49.3211
FIM1_1384	ERG28	23.6745	6.58696
FIM1_1385	PKAR	420.231	660.343
FIM1_1386	IRC5	5.25614	15.7043
FIM1_1387	RSC8	4.78457	3.3773
FIM1_1388	KLMA_20531	10.9975	15.345
FIM1_1389	PEX7	11.9806	14.5452
FIM1_1390	SAN1	21.3745	62.8027
FIM1_1391	YPS1	62.7616	72.3952
FIM1_1392	KLMA_20535	375.401	203.424
FIM1_1393	KLMA_20536	104.77	53.5162
FIM1_1394	SUE1	248.791	369.907
FIM1_1395	CAF130	1.98128	2.70863
FIM1_1396	URN1	21.1193	11.5302
FIM1_1397	PRE9	171.601	151.259
FIM1_1399	PIN3	240.153	1288.95
FIM1_1400	NCA2	43.4206	23.5795
FIM1_1401	TPO3	223.735	447.105
FIM1_1402	CBF2	5.32038	23.8637
FIM1_1403	VPS62	39.9742	98.1321
FIM1_1404	KLMA_20547	9.04735	119.401
FIM1_1405	KLMA_20548	213.574	10.8195
FIM1_1406	KRE6	66.2358	125.991
FIM1_1407	SPP41	11.942	30.7682
FIM1_1408	CYP707A7	63.6492	14.2307
FIM1_1409	RMT2	11.5742	11.54
FIM1_1410	SOD2	2840.45	1280.02
FIM1_1411	PKH3	35.1327	89.3662
FIM1_1412	TDA3	236.705	129.139
FIM1_1413	-	3.00552	2.42029
FIM1_1414	-	0.912315	0.680356
FIM1_1415	UGO1	105.57	59.7528
FIM1_1416	KLMA_20557	22.7492	11.1232
FIM1_1418	DIA4	53.5389	3.49423
FIM1_1419	VPS29	36.8446	26.3644
FIM1_1420	ARD1	8.41332	1.37394
FIM1_1421	TRS31	0.755466	5.3589
FIM1_1422	-	11.005	3.227
FIM1_1423	ELG1	2.54438	1.5476
FIM1_1424	SPT3	56.249	28.1198
FIM1_1425	THI80	84.9766	4.12591
FIM1_1426	LSC1	273.741	15.975
FIM1_1427	-	4.36572	2.28002
FIM1_1428	ARP8	7.83671	13.8882
FIM1_1429	SFL1	4.11848	5.13769
FIM1_1430	RUP1	59.8689	39.0079
FIM1_1431	SIA1	96.9019	59.967
FIM1_1432	IDH2	304.59	119.109
FIM1_1433	UBA2	8.61396	2.19835
FIM1_1434	SAC7	20.6577	60.8978
FIM1_1435	RVS167	269.94	505.681
FIM1_1436	KLMA_20580	89.2139	77.0445
FIM1_1437	MUS81	5.1957	7.08071
FIM1_1438	EFT1	1344.9	575.268
FIM1_1439	VPS17	20.3058	8.79249
FIM1_1440	KLMA_20585	32.866	13.0502
FIM1_1441	ATO2	38.4631	197.544
FIM1_1442	ATO3	4.53064	326.634
FIM1_1443	KLMA_20588	12.2088	1.77652
FIM1_1444	KLMA_20590	1287.84	198.246
FIM1_1445	ORT1	95.8889	26.0601
FIM1_1446	PMP47A	160.051	58.1521
FIM1_1447	PMP47A	35.6318	5.65711
FIM1_1448	KLMA_20593	70.7443	26.4159
FIM1_1449	YRA1	150.465	582.007
FIM1_1450	AFI1	6.52245	13.5969
FIM1_1451	ARO10	116.19	1215.3
FIM1_1452	-	0	0.949844
FIM1_1453	ADE2	56.3366	32.822
FIM1_1454	KLMA_20599	20.1048	17.1253
FIM1_1455	ugcg-b	33.8252	31.8576
FIM1_1456	-	31.0516	26.6212
FIM1_1457	RGA1	5.48252	13.1834
FIM1_1458	LSM6	27.9745	14.1305
FIM1_1460	ARH1	42.148	21.9119
FIM1_1461	IAH1	1.54506	4.00018
FIM1_1462	KLMA_20605	6.55636	2.58474
FIM1_1463	KLMA_20606	8.75322	4.97471
FIM1_1464	KLMA_20607	0.855836	2.93607
FIM1_1465	COQ7	166.006	59.495
FIM1_1466	FRQ1	75.1935	296.915
FIM1_1467	UBP2	9.08091	13.5584
FIM1_1468	VPS74	20.8913	7.37758
FIM1_1469	CTS2	1.46874	1.5076
FIM1_1470	LEO1	38.25	98.2937
FIM1_1471	PFY1	945.881	1219.23
FIM1_1472	KLMA_20615	961.223	483.258
FIM1_1473	KLMA_20616	5.98679	2.85402
FIM1_1474	KLMA_20617	35.3344	6.99594
FIM1_1475	KLMA_20618	4.83945	14.9093
FIM1_1476	YPR1	365.206	256.166
FIM1_1477	LEM3	23.6215	49.134
FIM1_1478	SNG1	44.824	172.173
FIM1_1479	FIG4	1.08006	1.74352
FIM1_1480	RRP40	4.33216	6.66073
FIM1_1481	PFA3	3.24336	1.61154
FIM1_1482	EGT2	275.892	75.0051
FIM1_1483	MDJ2	29.1149	4.65053
FIM1_1484	PEX6	3.22476	0.642654
FIM1_1485	RPD3	39.6157	54.8294
FIM1_1486	RIB4	46.155	13.1123
FIM1_1487	NOP8	0.905174	1.10086
FIM1_1488	CTR9	27.3026	18.5451
FIM1_1489	PSF3	41.3171	7.07351
FIM1_1490	PEX11	2020.53	1682.99
FIM1_1491	SPT20	10.0896	13.5103
FIM1_1492	DCP1	11.466	7.45798
FIM1_1493	SDL1	61.5242	83.4939
FIM1_1494	PLT5	5.63645	6.82312
FIM1_1495	MGT1	2.1556	4.15253
FIM1_1496	PET494	197.543	163.263
FIM1_1497	MSS11	2.65019	9.66737
FIM1_1498	INP2	1.17648	0
FIM1_1499	QRI1	43.2855	5.46837
FIM1_1500	DNF3	7.40289	14.0511
FIM1_1501	KLMA_20645	29.7073	30.658
FIM1_1502	-	4.10352	13.9495
FIM1_1503	POL3	4.44774	9.61379
FIM1_1504	DUN1	1.39093	0.871758
FIM1_1505	KLMA_20648	5.77994	20.4521
FIM1_1506	ATG16	9.06805	13.1079
FIM1_1507	GET3	63.0491	31.9213
FIM1_1508	KLMA_20651	12.7802	7.21177
FIM1_1509	MRPS8	54.847	3.42198
FIM1_1510	AIM36	19.9086	5.81984
FIM1_1511	SNU23	0.911087	0.621335
FIM1_1512	TPP1	36.7627	15.8174
FIM1_1513	RPN6	103.088	22.427
FIM1_1514	PMT1	91.457	17.7715
FIM1_1515	KLMA_20658	22.1062	17.6678
FIM1_1516	MSC1	487.831	493.144
FIM1_1518	-	549.833	203.75
FIM1_1519	KLMA_20660	62.9832	32.3648
FIM1_1520	PRE8	175.742	66.6155
FIM1_1521	UTP14	9.47262	7.99579
FIM1_1523	RAD10	4.73673	6.3316
FIM1_1524	KLMA_20665	1.07621	0.860077
FIM1_1525	VPS9	54.2958	57.0336
FIM1_1526	ERO1	40.4973	42.0647
FIM1_1527	TAF13	50.2716	35.7704
FIM1_1528	ARG81	3.55573	4.69957
FIM1_1529	EAR1	167.848	673.517
FIM1_1530	PHO2	65.092	112.031
FIM1_1531	aldA	27.0801	8.89996
FIM1_1532	ALD2	83.3032	15.4695
FIM1_1533	CEP3	0.317451	0.587218
FIM1_1534	MLH1	0.42928	0.327369
FIM1_1535	NSE4	3.30653	3.96449
FIM1_1536	gcp	51.1394	7.52213
FIM1_1537	KLMA_20678	98.0643	22.4282
FIM1_1538	PAH1	31.6478	23.6177
FIM1_1539	TY2B-LR1	1.78177	5.45768
FIM1_1540	KLMA_20680	5.71426	6.13179
FIM1_1541	AVT1	57.2263	30.1791
FIM1_1542	MPP10	8.82164	3.70026
FIM1_1543	NOC3	2.68392	1.75334
FIM1_1544	KLMA_20684	5.9818	2.37995
FIM1_1545	KLMA_20685	3.27852	0.335465
FIM1_1546	KLMA_20686	5.07062	5.42081
FIM1_1547	GPI14	1.18259	0.598899
FIM1_1548	SKI6	6.9305	1.91832
FIM1_1549	FYV8	3.71597	3.88909
FIM1_1550	SMF2	20.3434	31.0082
FIM1_1551	GRP78	96.1322	242.153
FIM1_1552	PML1	0.977529	1.04277
FIM1_1553	DBP4	1.45014	1.71524
FIM1_1554	CTK2	0.751049	0.206668
FIM1_1556	MAD2	0.322898	1.54556
FIM1_1557	KLMA_20697	0.432003	0
FIM1_1558	VPS53	3.10148	2.63638
FIM1_1559	CCT8	52.8026	7.93469
FIM1_1560	SAK1	2.48414	4.00395
FIM1_1561	CDC25	14.3937	34.1776
FIM1_1562	SMD2	5.41505	6.02638
FIM1_1563	MCM5	5.78332	15.3882
FIM1_1564	GAC1	157.084	241.029
FIM1_1565	KLMA_20705	7.45731	4.9334
FIM1_1566	CDC34	77.9372	166.521
FIM1_1567	MDM36	246.413	71.0049
FIM1_1568	VMA2	117.311	94.4655
FIM1_1569	ATG14	22.5493	23.8339
FIM1_1570	KLMA_20710	40.0608	23.6455
FIM1_1571	ASA1	0.973677	1.89475
FIM1_1572	OPY1	40.0098	176.449
FIM1_1573	SHE3	25.2145	18.6182
FIM1_1574	SRP54	49.2239	16.9288
FIM1_1575	CCZ1	11.2904	4.74521
FIM1_1576	KLMA_20716	87.1705	28.5225
FIM1_1577	-	186.118	187.656
FIM1_1578	SUI3	333.056	210.238
FIM1_1579	YAR1	17.2888	7.65133
FIM1_1580	KLMA_20721	2.44457	1.42823
FIM1_1581	ERG9	25.6186	4.82982
FIM1_1582	maa	131.72	176.707
FIM1_1583	KLMA_20724	11.7314	4.11889
FIM1_1584	NCP1	15.0984	5.95454
FIM1_1585	DTD1	38.7262	3.10484
FIM1_1586	DUG3	17.8284	184.308
FIM1_1587	KLMA_20728	1182.24	4424.71
FIM1_1588	SRP1	50.58	48.5252
FIM1_1589	KLMA_20730	1.87556	1.46389
FIM1_1590	TIM22	100.873	33.7363
FIM1_1591	SWT21	0.968229	0.259849
FIM1_1592	RRI1	0.634902	0.128797
FIM1_1593	GDH2	284.92	1006.83
FIM1_1594	UBP10	35.4446	38.2081
FIM1_1595	rplK	290.321	29.8824
FIM1_1596	NPR1	20.5758	35.2077
FIM1_1597	NOP6	18.8784	13.0243
FIM1_1598	IPI3	7.96441	3.4354
FIM1_1599	KLMA_20740	39.5957	4.3092
FIM1_1601	RPS3	1020.89	167.737
FIM1_1602	SHR3	192.597	79.6084
FIM1_1603	MRPL22	460.994	56.1582
FIM1_1604	KLMA_20746	32.415	58.7638
FIM1_1605	NOP13	19.7975	20.8325
FIM1_1606	CRP1	398.702	382.939
FIM1_1607	APC1	1.78449	1.48725
FIM1_1608	PSD1	20.7957	9.56434
FIM1_1609	DCD1	51.2933	2.96715
FIM1_1610	FMP41	100.306	23.1939
FIM1_1611	KLMA_20754	42.4615	45.9784
FIM1_1612	RPC10	438.93	560.79
FIM1_1613	BNI5	43.287	83.4642
FIM1_1614	KLMA_20757	61.5012	197.197
FIM1_1615	KLMA_20758	121.997	62.6607
FIM1_1616	IBD2	9.13581	20.3719
FIM1_1617	RIA1	14.991	4.86774
FIM1_1618	-	45.8703	15.0054
FIM1_1619	CHS7	7.27725	0.784461
FIM1_1621	CBK1	11.8811	6.4853
FIM1_1622	KLMA_20765	86.0577	40.8135
FIM1_1623	MEP2	5.3783	3.02861
FIM1_1624	KLMA_20767	7.33316	0.523283
FIM1_1625	GNA1	55.174	16.504
FIM1_1627	dnaJ	315.171	116.593
FIM1_1628	HSP12	8368.27	706.106
FIM1_1629	KLMA_20772	25.5274	17.8662
FIM1_1630	IES1	38.3428	45.518
FIM1_1631	dao1	170.095	35.823
FIM1_1632	CDC4	41.5561	101.975
FIM1_1633	KLMA_20776	611.585	939.575
FIM1_1634	SMC1	4.95436	6.36429
FIM1_1635	KES1	133.901	63.2561
FIM1_1636	DFR1	11.9525	66.3869
FIM1_1637	KLMA_20780	11.5696	13.5001
FIM1_1638	YUC8	107.638	29393.8
FIM1_1640	FRK1	9.70415	6.00782
FIM1_1641	mge1	877.784	166.467
FIM1_1642	MKK1	22.8644	26.0785
FIM1_1643	WTM2	23.5227	24.0106
FIM1_1644	SPP1	1.82792	3.39031
FIM1_1645	KLMA_20789	8.18422	12.8783
FIM1_1646	GIP3	4.5314	4.61883
FIM1_1647	-	4.95241	6.82005
FIM1_1648	ISU1	187.386	467.832
FIM1_1649	RPB8	0	0
FIM1_1650	KLMA_20793	386.142	124.329
FIM1_1651	KLMA_20794	154.745	108.852
FIM1_1652	ODC2	83.1779	42.0396
FIM1_1653	MCT1	14.2893	8.35724
FIM1_1654	RDS2	47.5832	104.53
FIM1_1655	COX11	54.6713	20.2398
FIM1_1656	KLMA_20799	495.279	545.048
FIM1_1657	RPL5	1490.22	457.087
FIM1_1658	STE13	3.93258	2.00828
FIM1_1659	KLMA_20802	27.6107	11.0892
FIM1_1660	RUD3	0.597587	2.52174
FIM1_1661	AIM41	50.3047	2.32471
FIM1_1664	TAF14	175.269	91.5112
FIM1_1665	-	2.81192	6.01162
FIM1_1666	STE4	7.56124	10.6684
FIM1_1667	TBF1	0.909591	1.41071
FIM1_1669	MGM1	17.3497	20.6342
FIM1_1670	RPB10	28.5226	13.2143
FIM1_1671	NAN1	5.80579	11.2777
FIM1_1672	NPT1	37.8985	26.0327
FIM1_1673	KAP120	12.8611	16.3916
FIM1_1674	PTP2	24.9867	54.7477
FIM1_1675	-	0.213793	15.9822
FIM1_1676	SPC29	3.72856	0.194987
FIM1_1677	RNY1	19.6267	15.4571
FIM1_1678	RNY1	0.797664	2.97021
FIM1_1679	ARG2	1.99453	0.96981
FIM1_1680	PSF2	10.8156	4.34013
FIM1_1681	KLMA_20819	65.7333	20.6627
FIM1_1682	KLMA_20820	1.82951	5.72522
FIM1_1683	APE3	21.5873	20.099
FIM1_1684	KLMA_20822	2.53564	3.64942
FIM1_1685	KLMA_20823	28.192	273.994
FIM1_1686	SCP1	39.2352	36.4569
FIM1_1687	KHA1	5.0055	7.91508
FIM1_1688	FEN2	9.4054	41.0038
FIM1_1689	amdS	4.2522	7.32411
FIM1_1690	MRS6	54.2618	16.9154
FIM1_1691	PHO3	5.01912	0.816322
FIM1_1692	LAC12	64.9358	134.143
FIM1_1693	BIO3	17.7048	10.7563
FIM1_1694	BIO4	4.94677	12.5181
FIM1_1695	BIO5	1.6628	1.5972
FIM1_1697	Nqo2	4.64472	1.67374
FIM1_1698	TY2B-GR2	11.3636	24.5705
FIM1_1701	KLMA_60001	19.6252	27.3259
FIM1_1703	PYD2	3.8262	3.0152
FIM1_1704	yxeK	8.64912	11.6325
FIM1_1705	KLMA_60004	26.9936	28.4467
FIM1_1706	KLMA_60005	0	0.944467
FIM1_1707	KLMA_60006	40.8431	68.3434
FIM1_1708	FLO9	13.6518	63.7331
FIM1_1709	LAC4	989.275	1224.75
FIM1_1710	LAC12	657.936	1601.52
FIM1_1711	KLMA_30011	83.8821	37.7306
FIM1_1712	mirA	9.51388	3.48817
FIM1_1713	CYB2	4.17123	8.79719
FIM1_1714	KLMA_30014	5.53787	10.006
FIM1_1715	bioA	18.7656	17.1639
FIM1_1716	YPR1	60.6805	47.5428
FIM1_1717	PUT4	3.3629	16.0208
FIM1_1718	ARI1	4.8794	12.6111
FIM1_1719	fmo1	6.40291	12.4325
FIM1_1720	KLMA_30020	3.80941	3.0152
FIM1_1721	MATA2	2.54177	1.34996
FIM1_1722	MATA1	9.68921	6.31627
FIM1_1723	KLMA_10013	7.94305	1.96434
FIM1_1724	YHB1	1740.68	87.9383
FIM1_1725	MIR1	560.187	63.6676
FIM1_1727	DOA1	19.3677	5.7593
FIM1_1728	SAC1	55.5271	16.0937
FIM1_1729	TRP3	15.9579	10.1769
FIM1_1730	CDC11	85.5943	15.3646
FIM1_1731	HOC1	23.4596	26.1004
FIM1_1732	MOG1	92.2061	80.8565
FIM1_1733	UBA1	41.4441	81.3503
FIM1_1734	STE6	4.49935	3.6692
FIM1_1735	OPI3	756.72	45.5991
FIM1_1736	KLMA_30036	19.0481	10.6115
FIM1_1737	mug157	9.09287	9.57077
FIM1_1738	AIM27	15.1792	3.67939
FIM1_1739	NPA3	53.4351	124.125
FIM1_1740	ADD66	73.7832	53.0092
FIM1_1741	LIA1	58.5523	5.22763
FIM1_1742	HAM1	37.6298	1.5887
FIM1_1743	LOS1	2.68817	1.14236
FIM1_1744	-	17.9351	27.5793
FIM1_1745	RFC2	28.7238	3.12199
FIM1_1746	YAE1	4.48208	3.30812
FIM1_1747	TOR2	18.0623	15.2088
FIM1_1748	THI20	16.7396	23.3173
FIM1_1749	ARP3	150.243	54.9389
FIM1_1750	CCT5	12.779	7.16649
FIM1_1751	RPC11	39.5066	15.9141
FIM1_1752	KLMA_30050	20.2905	23.5608
FIM1_1753	NTA1	8.46003	4.5996
FIM1_1754	MNN4	7.11299	286.108
FIM1_1755	-	97.4708	231.571
FIM1_1756	CTF18	13.9036	45.3554
FIM1_1757	YAP3	108.419	189.637
FIM1_1758	KLMA_30056	8.41888	9.17749
FIM1_1759	MIF2	3.02562	23.5549
FIM1_1760	STE20	17.8891	26.3406
FIM1_1761	UFD4	31.2487	77.0928
FIM1_1762	MRT4	106.421	39.9987
FIM1_1763	KLMA_30061	11.0076	1.89005
FIM1_1764	MRP4	394.363	21.5871
FIM1_1765	LAG1	33.4815	5.96582
FIM1_1766	HSE1	3.49797	6.37956
FIM1_1767	CAP1	222.269	41.9995
FIM1_1769	-	0.69354	0.528197
FIM1_1770	RPL14B	2155.5	500.763
FIM1_1771	AUR1	20.4217	51.4456
FIM1_1772	MRP17	101.547	5.21602
FIM1_1774	MET14	0.158725	0.407496
FIM1_1775	VPS1	86.47	40.0125
FIM1_1776	PAP1	4.47585	9.6043
FIM1_1777	MUP1	20.8547	35.8941
FIM1_1778	RSC2	5.0647	14.5497
FIM1_1779	ADE13	69.0398	85.2024
FIM1_1780	LST7	5.19299	7.93813
FIM1_1781	KLMA_30077	10.5205	23.6788
FIM1_1782	DCR2	5.51645	14.8344
FIM1_1783	KLMA_30079	172.361	224.324
FIM1_1784	STE11	12.5674	28.1906
FIM1_1785	PEP5	0.594864	0.551559
FIM1_1786	FUS2	0.655097	0.858748
FIM1_1787	RRS1	26.9027	10.1517
FIM1_1788	KLMA_30085	5.46371	9.34176
FIM1_1789	KLMA_30085	2.40897	4.98247
FIM1_1790	mug14	514.406	1970.82
FIM1_1791	RNH1	3.54663	3.14162
FIM1_1792	FAA1	335.919	324.217
FIM1_1793	CLD1	132.184	180.146
FIM1_1794	MUB1	15.7828	80.5872
FIM1_1795	VPH2	75.7182	76.091
FIM1_1796	SRT1	5.6218	6.05784
FIM1_1797	OAC1	64.7004	54.7704
FIM1_1798	KLMA_30094	25.2912	30.558
FIM1_1799	KLMA_30095	147.933	112.254
FIM1_1800	SSH4	45.3342	117.398
FIM1_1801	RRN3	9.2905	30.5295
FIM1_1802	YPK1	67.5264	84.862
FIM1_1803	PGM2	978.196	16.4961
FIM1_1804	YKU80	43.7321	147.019
FIM1_1805	SPG4	1195.3	85247.6
FIM1_1806	PMU1	86.6515	486.914
FIM1_1807	DUR3	0.108541	0.656994
FIM1_1808	ILV2	97.6128	54.5403
FIM1_1809	MYO1	22.3311	19.7335
FIM1_1810	HFD1	95.1015	82.015
FIM1_1811	SHE2	23.8519	5.87078
FIM1_1812	KLMA_30109	16.0813	25.1386
FIM1_1813	MED11	227.189	392.555
FIM1_1814	FOL3	0.214358	0
FIM1_1815	KLMA_30112	4.8854	10.6611
FIM1_1816	MGR3	36.8397	21.1438
FIM1_1817	KLMA_30114	23.7783	8.97128
FIM1_1818	ASC1	397.929	83.3001
FIM1_1819	APL2	38.8725	21.4526
FIM1_1820	CMC1	212.209	10.1638
FIM1_1821	MRPL31	417.685	8.18122
FIM1_1822	SPC24	170.731	27.2725
FIM1_1823	KLMA_30122	45.3731	47.5014
FIM1_1824	CTK1	9.46569	17.7784
FIM1_1825	KLMA_30124	657.587	328.162
FIM1_1826	VTC2	55.551	59.445
FIM1_1827	SEC4	714.853	680.371
FIM1_1828	BLM10	5.16498	5.23489
FIM1_1829	KLMA_30129	17.4954	46.7495
FIM1_1830	CFT2	9.53491	10.9236
FIM1_1831	RRG1	5.4576	3.21458
FIM1_1832	RTR1	20.9359	43.1396
FIM1_1833	KLMA_30135	51.6037	36.6071
FIM1_1834	gabD	357.84	94.6473
FIM1_1835	mlo2	84.5189	303.481
FIM1_1836	MCM2	7.61643	12.8819
FIM1_1837	NCL1	31.0134	8.56511
FIM1_1838	RRN10	3.83325	2.36414
FIM1_1839	EMP24	204.809	27.6413
FIM1_1840	GLC7	311.231	375.296
FIM1_1841	YIP4	53.1321	12.0387
FIM1_1842	MDS3	12.9321	7.21855
FIM1_1843	GCN1	23.5498	6.22712
FIM1_1844	-	5.38647	1.10825
FIM1_1845	SGF29	13.8477	2.02243
FIM1_1846	MRPL2	384.52	26.016
FIM1_1847	ILV6	145.112	42.0403
FIM1_1848	IDP2	532.484	721.844
FIM1_1849	KLMA_30150	97.6375	24.919
FIM1_1850	-	5.44521	5.77994
FIM1_1851	SSP120	97.5554	112.735
FIM1_1853	TEF3	237.579	102.176
FIM1_1854	GSH1	269.302	91.5158
FIM1_1855	LSB6	113.729	158.524
FIM1_1856	CHS6	41.4578	15.2073
FIM1_1857	SAP190	25.023	36.2494
FIM1_1858	PHS1	42.1405	11.041
FIM1_1859	MRPL49	160.603	17.3996
FIM1_1860	BCK1	11.2663	23.1957
FIM1_1861	TOK1	3.06745	13.5523
FIM1_1862	SRS2	2.97309	10.0309
FIM1_1863	SRS2	0.751614	1.1271
FIM1_1864	GWT1	2.67867	1.61021
FIM1_1865	DPB11	7.73737	71.3215
FIM1_1866	SIP4	78.5435	285.31
FIM1_1867	KLMA_30167	0.867295	1.10957
FIM1_1868	ARG3	45.4137	12.988
FIM1_1869	TRL1	0.857995	1.16347
FIM1_1870	EXO70	0.914474	0.858748
FIM1_1871	ALY2	51.0152	115.413
FIM1_1872	RAD4	16.9203	28.8084
FIM1_1873	KLMA_30174	9.74141	14.8849
FIM1_1874	KLMA_30175	2.82688	5.06659
FIM1_1875	-	2.03899	8.97259
FIM1_1876	SLU7	2.78844	6.23723
FIM1_1877	PUS6	11.0877	21.3505
FIM1_1878	BBC1	53.148	64.4002
FIM1_1879	KLMA_30179	11.0658	4.46496
FIM1_1880	CLC1	284.019	66.6068
FIM1_1881	KLMA_30181	2.84934	1.73409
FIM1_1882	SIR2	68.4437	156.897
FIM1_1883	RTG1	0	12.1772
FIM1_1884	RPT2	149.832	117.611
FIM1_1885	PTC1	8.44904	5.80535
FIM1_1886	MED2	90.1266	42.4616
FIM1_1887	ATP16	2729.76	1205.3
FIM1_1888	MCD1	14.7751	0.590339
FIM1_1889	KLMA_30189	2.4769	3.79778
FIM1_1890	IPI1	8.89513	3.22533
FIM1_1891	NAM8	16.857	18.0204
FIM1_1892	KLMA_30192	10.4708	4.20849
FIM1_1893	-	27.6682	7.5123
FIM1_1894	PSD2	10.6567	25.4668
FIM1_1895	POL31	0.272996	8.5195
FIM1_1896	MSM1	3.56739	0.746546
FIM1_1897	RBG2	27.6445	15.8462
FIM1_1898	YIP1	11.2329	4.46629
FIM1_1899	RNR2	152.437	19.1994
FIM1_1900	OKP1	2.2555	2.02846
FIM1_1901	PBP1	102.068	52.5129
FIM1_1902	RRN7	0.430409	0.753716
FIM1_1903	ATF1	29.2654	102.615
FIM1_1904	ERG1	33.793	4.16024
FIM1_1905	CBP4	61.6705	29.9917
FIM1_1907	TIM13	123.59	18.0914
FIM1_1908	QCR9	245.46	106.442
FIM1_1909	UBR1	67.5692	125.682
FIM1_1910	UBR2	7.0596	9.51873
FIM1_1911	TYS1	86.4749	63.3949
FIM1_1912	TFG1	143.903	219.518
FIM1_1913	HGH1	0.754337	0.460677
FIM1_1914	KLMA_30216	19.3311	20.3319
FIM1_1915	PUF3	12.2488	5.34581
FIM1_1916	IZH3	15.9466	17.2394
FIM1_1917	SDO1	76.2887	32.2631
FIM1_1918	IRC25	14.9529	8.02104
FIM1_1919	YEH2	9.28501	8.36027
FIM1_1920	DCAF13	1.40183	0.718271
FIM1_1921	PSR1	12.4582	18.4372
FIM1_1922	POM34	15.9552	25.9225
FIM1_1923	MEU1	527.216	89.5471
FIM1_1924	KLMA_30226	1610.03	173.626
FIM1_1925	CYR1	8.54478	17.7764
FIM1_1926	SYS1	6.97577	2.60471
FIM1_1927	DRS1	5.58346	2.87173
FIM1_1928	LMO1	3.54823	0.510273
FIM1_1929	MMM1	0.595428	257.701
FIM1_1930	SPO75	0.869553	132.233
FIM1_1931	PMT2	46.8752	21.2273
FIM1_1932	FUN26	4.8355	9.2476
FIM1_1933	CCR4	2.68694	1.62773
FIM1_1934	ATS1	101.544	18.3621
FIM1_1935	MTH1	64.5693	104.431
FIM1_1936	DBP5	27.7358	13.403
FIM1_1937	KLMA_30239	253.794	278.927
FIM1_1938	KLMA_30240	1488.11	161.697
FIM1_1939	-	34.1949	50.7799
FIM1_1940	WHI2	28.2528	28.6815
FIM1_1941	CUE5	68.918	25.245
FIM1_1942	GLO4	399.86	1512.29
FIM1_1943	KLMA_30244	13.477	62.1941
FIM1_1944	YKL162C	236.78	267.314
FIM1_1945	RSB1	34.96	113.693
FIM1_1946	GPT2	50.0726	156.067
FIM1_1947	BET3	1.67436	0.259849
FIM1_1948	ETT1	62.0454	17.3817
FIM1_1949	MET1	1.5505	4.59886
FIM1_1950	KLMA_30251	5.71641	5.9813
FIM1_1951	KLMA_30252	591.342	361.364
FIM1_1952	DRE2	72.3043	144.699
FIM1_1953	VHS3	34.719	52.7725
FIM1_1954	NOB1	53.5514	86.8738
FIM1_1955	SGT1	13.094	84.6133
FIM1_1956	ASE1	0.801615	0.608324
FIM1_1957	AIM29	43.6023	37.3064
FIM1_1958	KLMA_30260	60.0739	22.4744
FIM1_1959	SLD7	22.7305	10.7463
FIM1_1960	CKA2	76.4297	61.7467
FIM1_1961	KLMA_30263	1900.85	1763.83
FIM1_1962	RPL3	1560.6	335.145
FIM1_1963	YNG1	18.3668	4.25172
FIM1_1964	CYT1	718.867	331.563
FIM1_1965	KLMA_30268	16.3224	10.9013
FIM1_1966	ALG8	19.8337	17.906
FIM1_1967	VPS5	21.5949	28.8614
FIM1_1968	TRZ1	9.31896	4.15407
FIM1_1969	TY2B-LR1	1.40568	5.03584
FIM1_1970	KLMA_30272	49.9397	36.2255
FIM1_1971	KLMA_30273	3.61344	1.26399
FIM1_1972	KLMA_30274	629.121	233.471
FIM1_1973	GLY1	347.23	298.986
FIM1_1975	IES6	305.081	658.097
FIM1_1976	KLMA_30279	10.596	14.4668
FIM1_1977	ISY1	66.4601	134.996
FIM1_1978	GDA1	5.18435	2.24477
FIM1_1979	KLMA_30282	11.9169	13.9902
FIM1_1980	UTR2	62.8264	7.66693
FIM1_1981	CYCK	7256.25	1083.01
FIM1_1982	TMT1	12.9364	26.1425
FIM1_1983	GRX3	81.402	40.4578
FIM1_1984	RAD24	2.82996	5.42575
FIM1_1985	BRR2	5.18661	4.46769
FIM1_1986	RAD3	7.26044	3.84308
FIM1_1987	ADK2	374.393	20.3283
FIM1_1988	MSH6	6.59799	16.6446
FIM1_1989	RPH1	36.1648	87.7911
FIM1_1990	CCA1	10.2649	6.48839
FIM1_1991	KLMA_30296	46.699	62.4433
FIM1_1992	DNF1	35.3932	50.4072
FIM1_1993	UBC13	183.608	96.9083
FIM1_1994	PAB1	58.1619	21.7969
FIM1_1995	CHD1	18.9213	12.0451
FIM1_1996	RLI1	21.3812	6.9032
FIM1_1997	GPI13	0.53068	2.13389
FIM1_1998	MCM4	2.73797	1.70956
FIM1_1999	DUR3	3.73251	3.21399
FIM1_2000	ATP20	441.818	55.5223
FIM1_2001	ROK1	5.61501	2.81836
FIM1_2002	MRPL15	387.958	123.291
FIM1_2003	SPA2	1.40239	3.99864
FIM1_2004	MCH2	28.035	126.567
FIM1_2005	ACO2b	2188.32	679.06
FIM1_2006	STT4	3.3335	2.53363
FIM1_2007	KLMA_30315	1.44788	1.38562
FIM1_2008	UBC12	1132.03	4503.47
FIM1_2009	KLMA_30317	1.71552	1.15445
FIM1_2010	CDA2	4.38262	10.6858
FIM1_2011	IMH1	26.3356	40.8405
FIM1_2012	KLMA_30320	32.8119	52.3301
FIM1_2013	ATG1	52.3758	168.106
FIM1_2014	AGE2	14.314	11.8709
FIM1_2015	MND1	0.855271	2.15991
FIM1_2016	KLMA_30323	62.388	216.996
FIM1_2017	KLMA_30324	18.0255	62.1911
FIM1_2018	STR3	32.4336	131.705
FIM1_2019	PIB2	61.0131	223.709
FIM1_2020	SCT1	83.5052	129.715
FIM1_2021	PPQ1	147.694	339.855
FIM1_2022	CBC2	61.461	33.9493
FIM1_2023	CUP9	83.5109	39.3041
FIM1_2024	KLMA_30331	50.8307	21.2398
FIM1_2025	KLMA_30332	2.58432	2.64488
FIM1_2026	HFI1	6.65663	1.61945
FIM1_2027	CIK1	3.25025	1.17669
FIM1_2028	YAH1	202.848	102.496
FIM1_2029	VTI1	159.988	331.584
FIM1_2030	KLMA_30337	26.4033	53.003
FIM1_2031	KLMA_30338	86.1023	769.856
FIM1_2032	ATPb	3.64531	13.061
FIM1_2033	SWA2	16.6915	26.4725
FIM1_2034	ERG7	6.21702	2.26321
FIM1_2035	YFT2	2.6984	0.993385
FIM1_2037	KLMA_30344	9.69701	10.9478
FIM1_2038	KLMA_30345	7.31729	26.5718
FIM1_2039	CWC21	8.50917	11.3958
FIM1_2040	KLMA_30347	2.42109	7.35224
FIM1_2041	AQY1	126.811	38.8965
FIM1_2042	MNT2	14.4549	12.5891
FIM1_2043	CNS1	0.531809	0.194987
FIM1_2044	KLMA_30351	10.7913	33.9757
FIM1_2045	SSY1	1.45728	3.97095
FIM1_2046	KLMA_30353	26.8875	112.629
FIM1_2047	LEE1	29.0878	61.9023
FIM1_2048	AMN1	21.5085	14.2272
FIM1_2049	LGE1	0.644202	1.47106
FIM1_2050	KLMA_30357	120.268	66.0527
FIM1_2051	CDC28	14.1578	3.40959
FIM1_2052	SUR1	325.717	3.86544
FIM1_2053	TOS1	93.002	15.5858
FIM1_2054	KLMA_30361	150.584	32.6913
FIM1_2055	PDR12	13.6631	54.8117
FIM1_2056	PDR12	0.158443	0.475016
FIM1_2057	PDR12	28.2003	17.4752
FIM1_2058	PDR12	0.634902	1.08201
FIM1_2059	EXO5	1.93805	4.94917
FIM1_2060	KLMA_30365	180.579	74.1606
FIM1_2061	GRX5	123.199	2.35784
FIM1_2062	KLMA_30367	89.5856	118.413
FIM1_2063	KLMA_30368	109.554	95.0669
FIM1_2064	KLMA_30369	130.297	154.27
[truncated: 3,049 more rows]
