# Supplementary material for: Characterization and optimization of 5´ untranslated region containing poly-adenine tracts in Kluyveromyces marxianus using machine-learning model
Source: Microb Cell Fact. 2024 Jan 3;23:7. doi: 10.1186/s12934-023-02271-3 (PMC10763412; doi:10.1186/s12934-023-02271-3)
Supplement: Supplementary file 5 — Additional file 5: List of emPAI values [file 12934_2023_2271_MOESM5_ESM.xlsx]

## Sheet: Sheet1
FIM1_ID	Gene Name	16 h	72 h
		emPAI	emPAI
FIM1_1	KLMA_70011	0.24	1.2075
FIM1_3	KLMA_70463	0.3225	-
FIM1_9	KLMA_10833	0.2	0.19
FIM1_10	URA1	0.665	2.3575
FIM1_12	Nqo2	2.2925	13.4275
FIM1_13	KLMA_10829	0.13	1.435
FIM1_15	KLMA_10828	0.625	3.4175
FIM1_16	KLMA_10827	-	0.23
FIM1_17	KLMA_10826	0.575	1.3675
FIM1_19	KLMA_10822	0.2	0.13
FIM1_20	ARL1	0.4225	0.7375
FIM1_22	TYR1	0.2325	0.31
FIM1_23	DAL3	-	0.33
FIM1_28	SSE1	21.5875	16.1375
FIM1_29	NPL4	0.7275	1.0575
FIM1_30	SEC66	1.71	1.82
FIM1_31	SYH1	0.6475	0.175
FIM1_32	UMP1	0.7625	0.28
FIM1_34	MSD1	0.6725	1.4775
FIM1_36	KLMA_10805	0.935	1.025
FIM1_37	ECM31	0.27	0.315
FIM1_39	ELP4	0.37	0.2925
FIM1_41	AIM43	0.835	0.9
FIM1_42	MGR2	0.36	0.36
FIM1_43	MSY1	0.4775	0.5225
FIM1_45	PNG1	0.1	0.16
FIM1_46	EHT1	2.21	3.41
FIM1_47	FZO1	0.13	0.123333
FIM1_48	SEC62	0.94	0.87
FIM1_49	NOG1	3.53	2.04
FIM1_52	GLR1	3.4725	3.68
FIM1_53	RPS6	19.8825	13.3975
FIM1_54	SMP1	0.05	0.05
FIM1_55	SOU1	0.14	3.59
FIM1_58	ELP3	0.975	0.855
FIM1_59	SEC16	0.3525	0.16
FIM1_60	MBA1	0.4	0.845
FIM1_61	BRO1	0.4575	0.8875
FIM1_62	SEN54	0.1725	0.125
FIM1_64	GDT1	0.235	0.15
FIM1_66	MOT1	0.3925	0.3325
FIM1_67	LYS21	2.3925	2.79
FIM1_68	IMP3	4.0725	1.24
FIM1_69	RPL21A	5.245	5.1675
FIM1_70	RIM2	0.47	1.385
FIM1_71	MED8	0.496667	0.3
FIM1_72	AIM4	0.7275	-
FIM1_73	ATP4	14.2575	21.98
FIM1_74	MSI1	0.09	-
FIM1_75	RAG2	11.0125	9.9
FIM1_78	TAF5	0.4325	0.305
FIM1_79	GCR1	0.0966667	0.05
FIM1_81	UBP16	0.1375	0.385
FIM1_82	BEM1	0.49	0.36
FIM1_84	MUK1	0.07	0.07
FIM1_88	KLMA_10749	0.19	0.7275
FIM1_90	MCM7	0.3125	0.3275
FIM1_91	AAH1	1.065	0.395
FIM1_92	KLMA_10746	0.15	0.09
FIM1_95	TIM50	2.6925	3.1875
FIM1_97	ALD6	4.4	6.05
FIM1_100	KTR3	1.75	2.2525
FIM1_103	KLMA_10737	0.175	0.4075
FIM1_104	ro-4	0.21	0.1
FIM1_105	FUR1	13.8775	7.2075
FIM1_107	ALF1	0.5575	0.4075
FIM1_108	TIM9	14.26	13.46
FIM1_109	URA3	6.27	3.0175
FIM1_111	GEA2	0.1975	0.2925
FIM1_112	CPR7	0.28	0.21
FIM1_114	PET191	8.97	0.83
FIM1_117	RIP1	5.5525	5.2125
FIM1_119	SNU13	6.645	4.3025
FIM1_120	GEF1	0.05	-
FIM1_121	URB2	0.165	0.165
FIM1_122	NUP85	0.3325	0.225
FIM1_124	KLMA_10716	0.3175	0.11
FIM1_126	BUD16	0.12	0.255
FIM1_127	VPS55	0.3	0.3
FIM1_128	SSC1	22.25	23.7825
FIM1_129	TAH11	0.06	0.06
FIM1_130	SPF1	1.3475	1.3475
FIM1_131	MCM3	0.415	0.245
FIM1_132	HYP2	185.63	203.483
FIM1_133	ANP1	0.5	0.56
FIM1_134	RAD23	0.73	0.6875
FIM1_135	UTR4	1.8225	1.78
FIM1_137	SIP5	-	0.106667
FIM1_138	RPP1A	19.4225	4.325
FIM1_140	RPS16	61.27	32.705
FIM1_141	KLMA_10699	0.1	-
FIM1_142	SUB2	3.8375	4.9075
FIM1_145	NDE1	3.0575	3.31
FIM1_147	HIR2	0.1525	0.165
FIM1_148	MSW1	1.0125	2.33
FIM1_150	CIA1	0.4325	0.2175
FIM1_151	PEP12	0.183333	0.13
FIM1_155	SBE2	0.09	0.14
FIM1_157	XYL1	1.73	4.1425
FIM1_158	TRR1	3.8975	3.43
FIM1_159	CDC12	3.6725	11.4575
FIM1_160	CDC3	4.0925	4.7075
FIM1_162	BPT1	0.5825	0.2275
FIM1_163	MET17	0.5075	1.1575
FIM1_165	COX19	3.635	1.13
FIM1_168	PRP19	0.305	0.136667
FIM1_170	DPS1	9.445	5.91
FIM1_171	MRPL25	1.025	0.755
FIM1_173	SMD1	2.8025	1.375
FIM1_176	UPF3	0.435	0.23
FIM1_177	NDK1	35.52	57.6875
FIM1_179	SIT4	0.41	0.47
FIM1_180	SCO1	0.41	1.355
FIM1_181	engD	8.355	10.6225
FIM1_182	CHS2	0.0533333	0.04
FIM1_184	CHS3	0.1225	0.1175
FIM1_185	CDR4	0.04	0.055
FIM1_187	SNQ2	0.7275	0.5575
FIM1_191	DLD1	-	0.245
FIM1_192	HSF	0.2875	0.15
FIM1_195	RPB9	0.9075	0.9075
FIM1_196	MNP1	12.025	7.7875
FIM1_197	TPK2	0.455	0.93
FIM1_198	HRR25	0.4525	0.6425
FIM1_200	KLMA_10639	0.1325	0.0825
FIM1_201	CDC73	1.025	0.98
FIM1_203	CNB1	1.7175	0.9675
FIM1_205	DPH2	0.26	0.13
FIM1_206	URA4	1.1275	0.895
FIM1_208	RPN13	1.9525	1.2375
FIM1_209	KLMA_10630	0.1275	0.1
FIM1_210	ACP1	0.85	0.7275
FIM1_211	SDS22	1.19	1.46
FIM1_213	MST1	0.1925	0.3625
FIM1_216	MIA40	3.35	4.5725
FIM1_217	YKT6	3.87	5.565
FIM1_218	CYB2	0.7725	2.225
FIM1_221	SPC2	1.49	2.1925
FIM1_224	rplM	2.2875	1.625
FIM1_225	MPD1	0.22	0.39
FIM1_226	KLMA_10613	-	0.94
FIM1_229	SCP160	6.4425	4.485
FIM1_230	YPT52	2.125	3.5025
FIM1_233	FCJ1	3.8525	6.8875
FIM1_234	ARP4	0.71	0.335
FIM1_236	IML2	0.29	0.5325
FIM1_238	KLMA_10602	0.26	0.26
FIM1_240	KLMA_10600	0.285	1.0025
FIM1_241	LCB2	0.9575	1.265
FIM1_245	TIF6	0.725	0.59
FIM1_246	SEC9	0.8375	0.265
FIM1_248	KYE1	1.2675	1.225
FIM1_249	TMA23	0.9625	0.8125
FIM1_250	MDM1	0.03	0.03
FIM1_252	SEC65	1.6625	0.8
FIM1_253	URA5	6.1025	3.665
FIM1_255	DSK2	0.93	0.79
FIM1_256	KLMA_10584	0.38	0.12
FIM1_257	CTK3	0.11	0.11
FIM1_259	COQ5	1.235	1.9425
FIM1_261	ZDS2	0.1	0.0666667
FIM1_262	KLMA_10578	1.4425	1.00667
FIM1_263	SCS7	0.36	0.365
FIM1_264	TAF8	0.15	-
FIM1_265	FCP1	0.195	0.19
FIM1_267	KLMA_10573	3.1975	6.345
FIM1_268	SRV2	2.59	2.4825
FIM1_269	KLMA_10571	1.84	0.835
FIM1_271	THO2	0.225	0.2675
FIM1_274	RPC31	1.6425	0.433333
FIM1_275	KLMA_10565	1.1725	0.46
FIM1_276	SLM5	0.155	0.6575
FIM1_281	KLMA_10560	0.3775	0.625
FIM1_283	ARDH	0.23	2.235
FIM1_284	rhb1	0.965	1.42
FIM1_285	EDC3	0.8925	0.9025
FIM1_286	VAC8	1.0725	0.9825
FIM1_288	KLMA_10551	0.875	0.5
FIM1_292	GLC3	0.08	2.68
FIM1_293	CWH43	0.04	0.11
FIM1_294	HGT1	-	0.3325
FIM1_295	HGT1	-	0.3
FIM1_300	KLMA_10543	0.57	0.14
FIM1_301	KLMA_10542	0.37	0.616667
FIM1_303	PGK	39.3975	47.595
FIM1_304	KLMA_10539	0.07	0.07
FIM1_306	KLMA_10537	0.06	0.495
FIM1_307	IFM1	0.235	0.905
FIM1_308	TSR4	1.64	0.94
FIM1_309	GCN20	1.535	1.4625
FIM1_310	DIS3	0.88	0.505
FIM1_312	UBP6	2.64	2.16
FIM1_313	KLMA_10530	3.17	6.0275
FIM1_316	FAL1	0.64	1.2625
FIM1_318	SES1	14.17	9.3675
FIM1_320	ZTA1	1.8775	2.6625
FIM1_323	KLMA_10520	-	0.16
FIM1_326	INU1	0.1075	3.8375
FIM1_327	KLMA_10517	0.6775	0.62
FIM1_328	PGU1	-	0.1
FIM1_330	BAT1	7.385	17.39
FIM1_331	FAU1	0.16	0.35
FIM1_332	FMP10	0.495	1.15
FIM1_334	SKN7	0.2325	0.305
FIM1_335	ELP6	0.9225	0.995
FIM1_336	TGL3	-	0.06
FIM1_337	PRE5	4.6325	4.0075
FIM1_338	ATM1	0.13	0.3225
FIM1_339	ADE4	1.3725	1.1225
FIM1_341	RNH70	0.235	0.05
FIM1_342	KLMA_10502	0.86	0.755
FIM1_343	TAF1	0.07	0.04
FIM1_344	LIP1	0.7175	0.9325
FIM1_345	PRC1	0.4675	1.04
FIM1_346	LCB1	0.57	0.9875
FIM1_347	KLMA_10497	1.2425	2.1925
FIM1_348	EFG1	1.06	0.233333
FIM1_349	SLH1	0.065	0.095
FIM1_351	HER2	0.2575	0.255
FIM1_352	YTA7	0.305	0.41
FIM1_355	FOL2	5.1525	8.375
FIM1_356	TDA1	-	0.07
FIM1_357	KLMA_10486	0.47	0.96
FIM1_358	HAS1	1.5525	1.285
FIM1_359	MES1	5.095	3.9425
FIM1_360	BUD32	0.39	0.1925
FIM1_362	APL6	0.3075	0.39
FIM1_363	HSH155	0.08	0.17
FIM1_364	GPI16	0.2075	0.65
FIM1_365	IKI1	0.23	0.556667
FIM1_366	KOG1	0.0575	0.145
FIM1_370	MTM1	0.1	0.16
FIM1_372	GND1	15.1225	21.665
FIM1_373	KLMA_10467	-	0.11
FIM1_374	SVP26	0.28	0.28
FIM1_376	FMO1	0.14	0.495
FIM1_378	ENO2	26.485	36.955
FIM1_380	PDR1	0.105	0.133333
FIM1_381	PUF4	0.52	0.4325
FIM1_383	KYE1	6.8575	8.65
FIM1_384	PMA1	7.5525	7.7125
FIM1_386	PMC1	0.1275	0.195
FIM1_388	RPN14	0.09	0.165
FIM1_389	RFA1	1.4	1.5475
FIM1_392	ERP1	1.12	1.21
FIM1_393	NUP60	1.1175	0.5825
FIM1_398	DOM34	1.1975	1.2
FIM1_399	RER1	0.615	0.77
FIM1_401	PGS1	0.28	0.253333
FIM1_403	DAO1	1.2875	1.54
FIM1_404	HIS2	0.2425	0.31
FIM1_405	KLMA_10435	7.4975	4.335
FIM1_406	DED81	6.9175	5.5125
FIM1_407	ARG4	9.7	8.2975
FIM1_409	LSB3	2.305	2.5225
FIM1_411	KLMA_10429	0.3825	1.7275
FIM1_413	SUR7	0.53	1.04
FIM1_414	GAL80	-	0.08
FIM1_417	GSF2	2.84	7.3275
FIM1_420	PRP39	0.155	0.12
FIM1_422	GYP5	0.4875	0.405
FIM1_425	RPF2	1.77	1.91
FIM1_426	NUP133	0.315	0.21
FIM1_427	DAD2	1.51	0.35
FIM1_429	CDC21	1.235	1.1775
FIM1_431	HBS1	1	1.09
FIM1_433	MRPL20	3.3275	1.93
FIM1_435	OMA1	0.4175	1.2725
FIM1_436	RTS2	0.356667	0.56
FIM1_439	KLMA_10405	1.0325	0.385
FIM1_444	MDY2	4.12	1.64
FIM1_445	MSB3	0.1	0.305
FIM1_449	STE20	0.545	0.13
FIM1_455	AHP1	2.7575	5.1475
FIM1_462	GLE2	1.095	1.03
FIM1_464	SGT2	8.375	3.25
FIM1_467	UTP23	2.985	0.9975
FIM1_469	YNG2	0.11	0.11
FIM1_474	rplN	2.7575	2.92
FIM1_476	QCR8	9.01	11.2275
FIM1_477	FPS1	2.34	3.1375
FIM1_478	EBP2	3.215	1.2425
FIM1_479	SNU114	0.08	0.08
FIM1_483	SET2	0.16	0.16
FIM1_487	RFA3	1.9475	1.9475
FIM1_488	KRE9	0.225	0.196667
FIM1_489	SWI3	0.5975	0.305
FIM1_490	COY1	0.9075	0.6925
FIM1_491	RPL17B	3.7625	3.125
FIM1_492	ATG27	0.15	0.33
FIM1_493	PFD1	19.8675	1.2825
FIM1_494	ATP12	1.385	2.79
FIM1_496	MNN11	1.2375	1.3875
FIM1_498	GON7	9.215	0.37
FIM1_499	RIM1	3.2275	12.9925
FIM1_502	PAM17	0.4225	0.49
FIM1_505	LAS1	0.125	0.125
FIM1_506	RPA34	3.4025	1.235
FIM1_507	TFA2	0.4925	0.175
FIM1_510	SFH5	0.6575	0.4775
FIM1_511	BIO2	0.173333	0.136667
FIM1_513	TIM17	0.775	0.94
FIM1_514	YAK1	0.095	0.215
FIM1_515	RPB4	2.8675	1.51
FIM1_517	UTP30	0.22	0.193333
FIM1_518	TIF1	16.5325	18.8475
FIM1_519	GLG1	0.08	0.3825
FIM1_522	TRM2	0.615	0.31
FIM1_524	DYN1	0.035	0.0266667
FIM1_527	PFK1	5.285	8.49
FIM1_528	YAP1801	0.225	0.325
FIM1_530	FMP43	8.415	4.63
FIM1_531	LSC2	10.5425	29.255
FIM1_532	SDA1	0.7225	0.56
FIM1_535	SOL3	1.405	1.97
FIM1_537	KLMA_10329	0.04	0.165
FIM1_540	PRP8	0.0466667	0.05
FIM1_542	KLMA_10324	1.0225	1.0025
FIM1_543	MTG2	0.11	0.21
FIM1_544	CAF20	3.6775	2.2
FIM1_545	DNAJA1	0.455	0.3525
FIM1_546	GAS3	0.26	0.335
FIM1_547	SKY1	0.175	0.14
FIM1_549	KLMA_10318	0.6275	0.43
FIM1_550	GUA1	7.105	5.505
FIM1_551	HEM4	0.263333	0.1925
FIM1_553	KLMA_10314	0.05	-
FIM1_554	ERG8	0.8375	0.62
FIM1_555	KLMA_10312	0.12	0.26
FIM1_557	FSH3	0.15	0.15
FIM1_559	UBP8	0.11	0.18
FIM1_560	PLP2	0.215	0.26
FIM1_561	MRE11	0.0975	0.14
FIM1_562	KLMA_10305	2.44	3.165
FIM1_563	RDL1	0.64	10.0425
FIM1_564	RDL2	3.2475	3.465
FIM1_565	RRP36	0.545	0.3175
FIM1_566	MRPL44	1.535	0.76
FIM1_567	RPB7	0.5425	0.513333
FIM1_569	DIT2	-	0.07
FIM1_570	URH1	0.32	0.47
FIM1_571	KLMA_10296	2.69	3.89
FIM1_573	HPT1	2.81	5.8825
FIM1_574	UTP5	0.97	0.665
FIM1_575	NCB2	1.4075	1.7825
FIM1_576	SXM1	0.4225	0.26
FIM1_578	RPT3	3.8375	2.8225
FIM1_582	PNO1	1.815	0.7975
FIM1_584	GTR1	0.3375	0.3825
FIM1_585	NDI1	5.07	9.99
FIM1_586	DSS1	0.0933333	0.15
FIM1_588	MRPL33	6.175	10.1325
FIM1_589	NGL2	0.2775	0.7675
FIM1_590	KU70	0.06	0.06
FIM1_592	SIN3	0.6125	0.5825
FIM1_593	RPB11	5.4425	4.2675
FIM1_595	TOP1	0.4925	0.405
FIM1_596	MIC17	0.66	0.29
FIM1_597	AIM34	1.3225	2.6225
FIM1_598	COQ10	0.315	0.72
FIM1_600	MVP1	-	0.2175
FIM1_601	RCL1	1.42	0.885
FIM1_602	TAF4	1.1175	0.575
FIM1_603	PLB	0.5225	0.8725
FIM1_604	HTZ1	2.725	2.4575
FIM1_605	KLMA_10258	0.405	0.755
FIM1_609	PYC2	3.92	4.9775
FIM1_610	DUO1	0.3725	0.2
FIM1_612	YBP1	0.185	0.46
FIM1_613	HPC2	0.42	0.2075
FIM1_615	PKP2	0.133333	0.6175
FIM1_618	SDS23	0.8825	0.6825
FIM1_619	OLE1	0.385	0.165
FIM1_623	ERV14	0.485	0.485
FIM1_626	HRI1	2.45	3.725
FIM1_628	KLMA_10235	0.21	0.21
FIM1_629	KLMA_10234	0.53	3.4475
FIM1_631	MSB1	0.075	0.05
FIM1_633	TUF1	7.25	17.815
FIM1_635	ATP14	4.29	6.07
FIM1_636	KLMA_10226	0.15	0.15
FIM1_639	PET18	0.4825	-
FIM1_642	SER1	2.9675	2.445
FIM1_644	KLMA_10218	0.525	0.3725
FIM1_645	LAS17	0.365	0.3175
FIM1_646	CTS1	0.09	0.1725
FIM1_647	NNT1	1.11	1.05
FIM1_650	KLMA_10212	0.29	0.29
FIM1_652	YSH1	0.1825	0.1
FIM1_653	DBP9	1.6975	1.5025
FIM1_656	PAC10	2.3625	1.24
FIM1_659	KLMA_10203	1.0425	1.215
FIM1_662	NOP1	7.64	6.235
FIM1_664	TSC13	1.35	0.9125
FIM1_668	KAP104	0.2675	0.17
FIM1_669	BUD14	0.11	0.05
FIM1_670	ADE1	3.7825	2.615
FIM1_673	YAT1	0.11	1.24
FIM1_674	OSH2	0.7575	0.9
FIM1_677	GPM3	0.28	0.73
FIM1_678	KLMA_10181	2.005	1.8125
FIM1_679	ARG1	8.1975	15.5475
FIM1_680	GPD1	1.775	5.52
FIM1_681	MAM3	0.15	-
FIM1_682	RTK1	0.36	0.7675
FIM1_683	PRS5	1.8125	1.475
FIM1_684	APM4	0.256667	0.3325
FIM1_686	ARP2	2.7625	4.8425
FIM1_690	KLMA_10169	0.13	0.13
FIM1_691	TRM10	0.1675	0.2425
FIM1_692	RFC4	0.98	0.5425
FIM1_694	HMI1	-	0.14
FIM1_696	COQ3	0.65	0.8525
FIM1_697	VPS60	0.7075	0.84
FIM1_699	SNT1	0.0533333	-
FIM1_700	FEN1	0.2325	0.44
FIM1_701	RRP43	0.3675	0.2525
FIM1_702	RBK1	0.3625	0.2925
FIM1_703	UBP12	0.06	0.0375
FIM1_704	PHO87	0.2075	0.04
FIM1_705	ACO2a	1.29	1.4575
FIM1_706	BUD5	0.06	0.1
FIM1_709	RCY1	0.1	0.05
FIM1_711	KLMA_10147	0.515	-
FIM1_715	LAA1	0.065	0.1875
FIM1_718	SLA2	2.3725	2.5075
FIM1_719	SUI1	14.445	3.925
FIM1_721	VPS75	0.5325	0.26
FIM1_722	KLMA_10137	1.8725	1.6725
FIM1_723	KLMA_10136	0.185	0.12
FIM1_725	RPA49	3.5675	1.8725
FIM1_728	NRD1	0.9775	0.585
FIM1_729	MRPL17	5.995	7.7025
FIM1_730	TEX1	0.365	0.39
FIM1_732	GIS2	4.7975	7.0125
FIM1_733	FOL1	0.1925	0.165
FIM1_734	COQ6	0.43	0.715
FIM1_735	TGL2	0.15	0.206667
FIM1_736	SIP3	0.0875	0.095
FIM1_738	ATX1	34.88	16.5525
FIM1_739	KLMA_10120	0.24	0.24
FIM1_743	YIF1	0.1675	0.13
FIM1_747	UFD1	0.42	0.153333
FIM1_749	IST1	0.2925	0.5125
FIM1_751	PIK1	0.495	0.2975
FIM1_752	LYP1	0.116667	0.0933333
FIM1_754	BNI1	0.1	0.025
FIM1_755	SEC2	0.3325	0.195
FIM1_760	TAF2	0.0475	0.035
FIM1_761	GOR1	2.965	3.8375
FIM1_762	KLMA_10096	1.5475	0.655
FIM1_767	ATG26	0.05	0.105
FIM1_769	MDL1	0.2675	0.5175
FIM1_770	SKG3	0.165	0.115
FIM1_773	EMG1	1.53	1.2475
FIM1_776	PLM2	0.19	0.275
FIM1_777	SWI6	0.225	0.1125
FIM1_778	VTA1	0.17	-
FIM1_779	SAM2	12.3625	9.31
FIM1_780	LPP1	0.3	0.14
FIM1_781	TFS1	-	2.2325
FIM1_782	KLMA_10076	0.2325	0.2625
FIM1_784	KLMA_10074	0.3575	2.64
FIM1_785	GIN4	0.6275	0.47
FIM1_786	SMT3	16.7925	8.3725
FIM1_787	GNP1	0.3325	0.31
FIM1_789	HBN1	1.995	1.625
FIM1_791	PRY2	0.43	0.12
FIM1_792	BIK1	0.266667	0.115
FIM1_793	HIS4	5.2325	3.72
FIM1_794	ACN9	2.245	1.935
FIM1_795	RRP7	0.4675	0.73
FIM1_796	STE50	0.985	2.8675
FIM1_797	KLMA_10061	1.57333	1.57333
FIM1_798	MXR2	0.4	0.78
FIM1_799	LSB5	0.21	0.555
FIM1_800	GRX2	6.505	2.8625
FIM1_802	KLMA_10056	0.185	0.1
FIM1_804	SRO9	1.695	0.71
FIM1_805	ATG22	-	0.08
FIM1_808	GRH1	0.475	0.215
FIM1_809	PDI1	5.5675	8.8575
FIM1_810	MGR1	0.28	0.5625
FIM1_811	EMC1	0.4175	0.57
FIM1_812	FPR2	4.665	4.2925
FIM1_816	KLMA_10039	-	0.6
FIM1_817	RBA50	0.31	0.125
FIM1_820	APA2	6.8875	3.4025
FIM1_821	QCR7	36.7	28.04
FIM1_823	PBN1	0.19	0.65
FIM1_824	SPB1	0.645	0.5225
FIM1_825	KLMA_10030	0.5375	0.8375
FIM1_830	PRD1	1.0125	1.125
FIM1_831	MOS1	6.51	6.51
FIM1_832	KLMA_10023	2.3225	-
FIM1_833	KRR1	2.115	1.1875
FIM1_834	MRC1	0.11	0.1
FIM1_836	CHA1	0.23	1.1375
FIM1_865	KLMA_20014	7.765	19.845
FIM1_866	YUH1	0.486667	1.7125
FIM1_868	uch2	0.3775	0.5125
FIM1_869	AIM25	0.27	0.61
FIM1_870	PPH3	0.166667	0.19
FIM1_872	SPT15	0.88	0.8625
FIM1_874	TPS2	1.335	1.9775
FIM1_877	LSM5	1.555	1.08
FIM1_878	PAA1	2.56	3.8825
FIM1_880	DOA4	0.1	0.125
FIM1_881	DOS2	1.3275	1.2625
FIM1_883	DDI1	0.505	0.68
FIM1_885	COX15	1.0075	1.815
FIM1_886	PIM1	0.945	1.6075
FIM1_890	POP8	0.61	0.71
FIM1_891	VPS10	0.4175	1.37
FIM1_894	ACH1	2.71	16.26
FIM1_895	KLMA_20043	0.15	0.265
FIM1_897	PGD1	0.19	0.12
FIM1_898	TRP5	5.0825	4.9375
FIM1_900	CWH41	0.145	0.5075
FIM1_902	MIOX5	0.11	-
FIM1_903	CGR1	2.4725	0.54
FIM1_905	KLMA_20052	0.09	0.09
FIM1_906	RPL30	9.2575	8.635
FIM1_907	RPL24	15.55	8.145
FIM1_909	NAT2	0.5875	1.5475
FIM1_910	KLMA_20057	-	1.9125
FIM1_915	NUP188	0.135	0.15
FIM1_916	PPA2	0.205	0.2425
FIM1_917	RSN1	0.455	0.3875
FIM1_921	CUE1	0.7575	0.325
FIM1_922	SAP30	0.61	0.465
FIM1_926	TSL1	0.915	1.85
FIM1_927	TIF11	4.3875	5.6975
FIM1_929	SIF2	0.475	0.5825
FIM1_930	EXO84	0.45	0.325
FIM1_931	FES1	2.9225	0.6775
FIM1_933	SEC8	0.2775	0.325
FIM1_934	KLMA_20082	0.29	0.13
FIM1_935	DAP2	0.17	0.4675
FIM1_936	RPN1	0.9275	1.1125
FIM1_938	THR1	3.0175	2.35
FIM1_939	MAS2	1.78	1.9625
FIM1_940	MYO1	0.15	0.0733333
FIM1_943	KLMA_20091	5.98	1.5425
FIM1_944	RSM22	0.0833333	0.0666667
FIM1_945	SRP102	0.655	0.92
FIM1_947	NUP192	0.26	0.295
FIM1_948	NSP1	1.1625	0.5525
FIM1_949	MHP1	0.0725	0.155
FIM1_951	GPM1	19.585	17.3325
FIM1_953	RVS161	10	10.215
FIM1_954	KLMA_20101	0.045	0.03
FIM1_957	CIT1	6.6625	15.445
FIM1_958	YCP4	2.09	8.325
FIM1_959	KLMA_20107	0.2625	0.0775
FIM1_960	MRPL32	0.4125	0.5575
FIM1_961	CDC10	4.2575	5.1225
FIM1_962	DNM1	1.45	1.6925
FIM1_964	PRE3	2.7	2.6125
FIM1_966	OST1	0.865	1.34
FIM1_973	BUR2	0.25	0.123333
FIM1_974	KLMA_20122	0.11	-
FIM1_975	GTB1	0.345	0.5175
FIM1_977	IFH1	0.09	-
FIM1_978	UTP13	0.7375	0.42
FIM1_979	RSA3	2.7125	1.5275
FIM1_980	CCC1	0.9075	1.2875
FIM1_981	ECM4	0.1	1.35
FIM1_982	KLMA_20131	0.51	0.576667
FIM1_983	BMH2	20.6075	41.5675
FIM1_991	IRC20	0.05	0.05
FIM1_992	RCK2	1.1875	1.1525
FIM1_993	MEF2	0.1	0.26
FIM1_994	GCN3	1.05	1.065
FIM1_995	RPC37	0.365	-
FIM1_996	DBP7	0.4975	0.27
FIM1_999	PAM16	9.84	7.005
FIM1_1003	UTP15	1.4925	1.235
FIM1_1004	AIP1	0.855	0.8525
FIM1_1005	NPL6	0.45	0.4975
FIM1_1006	YTA12	0.575	0.8725
FIM1_1009	AAT1	0.09	0.19
FIM1_1010	KLMA_20154	0.4475	0.39
FIM1_1011	GFA1	5.0175	7.18
FIM1_1012	LAP4	1.0625	1.7575
FIM1_1013	HSL1	0.045	-
FIM1_1014	ADH4b	3.4225	8.5475
FIM1_1015	UTP11	2.2175	1.8225
FIM1_1017	GGC1	4.655	5.2875
FIM1_1018	PCF11	0.145	-
FIM1_1019	KLMA_20163	0.085	0.1
FIM1_1022	ADK1	37.8275	46.7425
FIM1_1024	MSC3	0.06	0.14
FIM1_1026	HTB1	20.08	26.415
FIM1_1027	SPO71	-	0.055
FIM1_1029	PDA1	20.42	36.1175
FIM1_1030	ARX1	3.57	2.65
FIM1_1037	VMS1	0.2475	0.105
FIM1_1038	HEM12	2.245	2.42
FIM1_1039	KLMA_20182	0.13	0.175
FIM1_1040	KLMA_20183	0.1525	0.05
FIM1_1041	DSE4	0.3475	0.1025
FIM1_1045	SLM4	0.93	0.805
FIM1_1046	RGP1	0.13	0.06
FIM1_1047	AVL9	0.1	0.23
FIM1_1048	HPR1	0.205	0.33
FIM1_1049	NOP53	2.7575	1.2875
FIM1_1051	KLMA_20194	0.39	1.14
FIM1_1052	ppr1	1.64	1.165
FIM1_1053	ABP140	0.78	0.1825
FIM1_1058	MET7	0.7875	0.3825
FIM1_1060	PUS7	2.08	0.7925
FIM1_1066	SLD5	-	0.13
FIM1_1069	HST2	0.3275	0.2975
FIM1_1071	ULP1	0.333333	0.14
FIM1_1074	COA1	0.66	1.07
FIM1_1083	SNF4	0.325	0.256667
FIM1_1085	SWC5	0.12	-
FIM1_1088	TAF6	0.73	0.6625
FIM1_1089	DAD3	0.53	0.53
FIM1_1090	ARC40	1.9025	3.3825
FIM1_1091	NSA1	1.89	1.07
FIM1_1092	CUE3	0.15	0.09
FIM1_1094	ABD1	0.135	0.12
FIM1_1095	PRP5	0.09	0.09
FIM1_1097	RMD9	1.64	1.525
FIM1_1098	MLC1	134.113	55.7725
FIM1_1100	ARC1	4.2175	3.745
FIM1_1101	KLMA_40204	-	0.04
FIM1_1102	TRX3	0.526667	0.403333
FIM1_1105	MVD1	4.0725	2.0875
FIM1_1106	TUP1	4.3875	2.7275
FIM1_1107	CSM1	0.995	0.83
FIM1_1108	KLMA_20249	1.105	1.4125
FIM1_1109	ABP1	3.595	5.2725
FIM1_1110	KLMA_20251	3.03	2.6075
FIM1_1113	MCM6	0.3075	0.1825
FIM1_1114	GPH1	0.0666667	7.7575
FIM1_1116	ARO8	4.04	4.98
FIM1_1117	KEX1	0.32	0.965
FIM1_1119	CHO1	0.63	1.2975
FIM1_1120	POX1	-	0.3
FIM1_1121	CHC1	2.31	2.8375
FIM1_1122	SPT16	2.205	1.4675
FIM1_1124	NAB2	0.9025	0.655
FIM1_1125	RPS2	29.3175	18.155
FIM1_1126	KLMA_20269	0.45	4.39
FIM1_1129	ROT2	0.215	0.425
FIM1_1131	MCX1	1.2275	1.785
FIM1_1133	MET13	0.6775	0.5925
FIM1_1135	PDB1	4.3575	6.3325
FIM1_1136	KLMA_20279	0.07	-
FIM1_1137	YRM1	0.1125	0.125
FIM1_1139	HSP60	20.29	27.6375
FIM1_1140	ATG22	-	0.13
FIM1_1142	RNA15	0.285	-
FIM1_1143	DST1	3.2125	1.235
FIM1_1144	KLMA_20287	2.0875	0.395
FIM1_1145	CYS4	11.225	8.0575
FIM1_1147	HEM2	1.665	1.59
FIM1_1148	KLMA_20291	0.16	0.16
FIM1_1150	LSM2	32.78	5.6575
FIM1_1151	GDI1	2.555	3.14
FIM1_1152	KLMA_20295	0.3625	0.335
FIM1_1156	COX13	5.67	5.5375
FIM1_1157	CDC55	0.39	0.6175
FIM1_1158	RIM15	0.03	0.04
FIM1_1159	REX2	1.9225	2.195
FIM1_1161	AGX1	-	0.73
FIM1_1162	SHM2	5.6875	6.17
FIM1_1163	MNL2	0.05	0.05
FIM1_1165	CAK1	0.12	-
FIM1_1166	ERG3	0.4925	0.4925
FIM1_1167	CAF16	0.22	0.18
FIM1_1170	coa6	3.3625	1.5025
FIM1_1172	ZRC1	0.19	0.09
FIM1_1175	SPS4	0.2775	-
FIM1_1177	DGK1	0.14	0.193333
FIM1_1178	NOP58	5.185	4.6525
FIM1_1181	YHM2	2.3275	3.73
FIM1_1187	NAT1	2.205	1.995
FIM1_1189	GAL10	0.115	2.07
FIM1_1190	GAL1	0.185	2.1425
FIM1_1192	MRPL51	6.2825	7.565
FIM1_1193	GCD2	1.9525	1.5725
FIM1_1194	MRP13	3.24	2.465
FIM1_1195	KLMA_20338	0.385	0.24
FIM1_1196	RPL11	8.99	13.2675
FIM1_1197	PRE2	1.005	0.81
FIM1_1198	FHL1	0.115	0.0775
FIM1_1199	COG4	0.2025	0.17
FIM1_1200	PIL1	7.69	10.2125
FIM1_1202	YTH1	0.18	-
FIM1_1203	KLMA_20345	0.25	0.57
FIM1_1204	RTS1	0.4625	0.72
FIM1_1205	SPO7	0.28	0.46
FIM1_1209	MSE1	0.2225	0.69
FIM1_1211	SIL1	0.355	0.4875
FIM1_1212	CYS3	5.005	2.0475
FIM1_1213	KLMA_20355	13.4475	10.76
FIM1_1214	RPS15	15.3425	6.47
FIM1_1215	DEP1	0.196667	0.2375
FIM1_1217	NOP12	3.1825	1.6275
FIM1_1219	KLMA_20361	0.5375	-
FIM1_1222	TPD3	1.03	1.13
FIM1_1225	PSK1	0.15	0.0725
FIM1_1227	GAL11	0.4525	0.21
FIM1_1228	GSH2	1.0025	0.535
FIM1_1230	FUN30	0.11	0.1
FIM1_1231	RAT1	0.26	0.106667
FIM1_1233	KLMA_20375	5.28	3.535
FIM1_1234	TIF34	10.795	4.815
FIM1_1235	KLMA_20377	1.3	1.5175
FIM1_1237	KLMA_20380	0.46	0.625
FIM1_1239	KLMA_20382	0.3375	0.54
FIM1_1243	ASM4	1.0725	0.7425
FIM1_1247	UBX3	0.09	0.14
FIM1_1248	KLMA_20391	1.8375	0.9775
FIM1_1249	KLMA_20392	1.55	0.65
FIM1_1251	ARC35	1.4875	1.9475
FIM1_1252	MRPS12	1.3125	2.07
FIM1_1253	PTC6	0.12	0.1625
FIM1_1254	RSM19	7.23	5.525
FIM1_1255	DBP6	0.225	0.175
FIM1_1261	KLMA_20404	1.5175	0.323333
FIM1_1263	SEH1	0.715	0.5575
FIM1_1264	HYR1	5.5775	6.19
FIM1_1265	ISW1	1.05	0.81
FIM1_1267	LSG1	2.5725	1.6675
FIM1_1269	ENP1	3.3325	2.13
FIM1_1270	SRM1	1.17	0.9
FIM1_1271	HIS7	2.81	2.1175
FIM1_1272	ARO4	9.045	15.19
FIM1_1273	BBP1	-	0.09
FIM1_1276	ROT1	0.2175	0.475
FIM1_1277	VPS27	0.2575	0.4375
FIM1_1280	SEC61	1.085	0.7825
FIM1_1281	RSM26	0.5375	1.1075
FIM1_1285	UBP3	1.4325	0.915
FIM1_1287	KLMA_20431	0.385	0.205
FIM1_1289	OXA1	0.7625	0.9725
FIM1_1290	BEM2	0.2525	0.1325
FIM1_1291	KLMA_20435	0.1075	-
FIM1_1293	RIX7	0.8	0.445
FIM1_1298	ECM29	0.03	0.03
FIM1_1299	TFC6	0.13	0.1825
FIM1_1300	UBA4	0.1575	0.3925
FIM1_1302	CTM1	0.07	-
FIM1_1303	BCP1	1.385	1.5
FIM1_1304	EAF1	0.05	-
FIM1_1305	GGA2	1.2975	1.08
FIM1_1309	TRP4	0.785	0.5975
FIM1_1310	KLMA_20455	1.6	1.0925
FIM1_1312	POM33	0.7625	0.3075
FIM1_1313	SSA2	20.61	10.395
FIM1_1315	KLMA_20461	16.5525	16.61
FIM1_1317	HAH1	0.285	0.4775
FIM1_1318	VMA7	6.6875	4.955
FIM1_1319	CHS5	0.51	0.535
FIM1_1320	SDH1	3.2825	7.0725
FIM1_1322	MCR1	8.275	19.0925
FIM1_1323	KLMA_20469	0.12	0.755
FIM1_1324	RPC34	0.4375	0.42
FIM1_1325	ADP1	0.075	0.1875
FIM1_1326	KLMA_20472	0.11	0.38
FIM1_1328	ATG18	0.12	0.08
FIM1_1329	ROD1	0.0666667	0.3475
FIM1_1331	STP22	-	0.113333
FIM1_1333	CBF5	4.3675	3.97
FIM1_1334	DNAJB13	3.4825	3.685
FIM1_1335	LST8	0.355	0.85
FIM1_1337	RLP7	2.035	0.885
FIM1_1338	LEU2	3.1575	2.4575
FIM1_1339	NFS1	2.1875	2.885
FIM1_1340	PET8	0.53	1.3075
FIM1_1342	BUD3	0.0733333	-
FIM1_1346	COX4	18.295	10.485
FIM1_1347	RPS26A	8.0025	3.5625
FIM1_1348	FRS1	4.7275	3.5
FIM1_1350	RPL22A	3.46	1.7225
FIM1_1353	SEC23	2.685	1.77
FIM1_1354	AOS1	0.4075	0.5175
FIM1_1357	BET2	0.12	0.2925
FIM1_1358	DPB2	0.05	-
FIM1_1360	KLMA_20505	0.2725	0.1225
FIM1_1361	KLMA_20506	0.915	0.28
FIM1_1363	UTP8	0.61	0.585
FIM1_1364	SYF2	0.415	0.235
FIM1_1365	KLMA_20510	1.6475	1.5475
FIM1_1366	RSM18	1.5425	1.12
FIM1_1367	PKP1	0.09	0.5625
FIM1_1368	GVP36	12.0425	13.57
FIM1_1369	TPA1	1.3475	1.285
FIM1_1371	ISD11	40.1575	16.83
FIM1_1373	CAJ1	1.44	1.575
FIM1_1374	TED1	0.17	0.34
FIM1_1375	KLMA_20519	0.37	0.485
FIM1_1376	KLMA_20520	-	0.9225
FIM1_1377	NOT3	0.8575	0.495
FIM1_1380	CST6	0.133333	0.08
FIM1_1382	CKA1	1.4725	1.7975
FIM1_1383	CAP2	1.245	1.5
FIM1_1384	ERG28	0.7175	0.7175
FIM1_1385	PKAR	2.7525	4.4
FIM1_1387	RSC8	1.7425	1.3
FIM1_1391	YPS1	0.2425	0.3675
FIM1_1392	KLMA_20535	0.326667	0.23
FIM1_1393	KLMA_20536	3.58	2.8025
FIM1_1397	PRE9	2.9875	2.27
FIM1_1399	PIN3	0.4525	0.815
FIM1_1400	NCA2	0.203333	0.245
FIM1_1401	TPO3	0.3	0.2025
FIM1_1403	VPS62	0.1575	0.16
FIM1_1406	KRE6	0.5125	0.5125
FIM1_1408	CYP707A7	1.525	1.47
FIM1_1409	RMT2	0.4575	0.3075
FIM1_1410	SOD2	1.115	2.8875
FIM1_1412	TDA3	1.2075	1.5
FIM1_1415	UGO1	0.3	0.3975
FIM1_1418	DIA4	0.18	0.23
FIM1_1419	VPS29	0.41	0.62
FIM1_1420	ARD1	0.56	0.68
FIM1_1424	SPT3	0.12	0.12
FIM1_1425	THI80	0.12	0.166667
FIM1_1426	LSC1	3.305	4.0625
FIM1_1428	ARP8	0.1775	0.133333
FIM1_1429	SFL1	0.22	0.05
FIM1_1430	RUP1	0.2525	0.485
FIM1_1431	SIA1	-	0.2425
FIM1_1432	IDH2	5.8675	6.9475
FIM1_1433	UBA2	0.265	0.3
FIM1_1434	SAC7	0.13	0.1875
FIM1_1435	RVS167	1.675	1.5375
FIM1_1438	EFT1	31.8625	28.635
FIM1_1439	VPS17	0.3275	0.3175
FIM1_1444	KLMA_20590	17.6375	6.0575
FIM1_1445	ORT1	0.39	0.585
FIM1_1448	KLMA_20593	5.01	4.225
FIM1_1449	YRA1	13.545	11.98
FIM1_1450	AFI1	0.04	0.06
FIM1_1451	ARO10	4.89	2.455
FIM1_1453	ADE2	2.2625	2.19
FIM1_1457	RGA1	0.07	0.145
FIM1_1458	LSM6	2.095	2.4325
FIM1_1460	ARH1	0.365	1.64
FIM1_1461	IAH1	0.785	1.14
FIM1_1462	KLMA_20605	0.21	0.68
FIM1_1465	COQ7	0.24	0.4875
FIM1_1466	FRQ1	1.305	0.61
FIM1_1467	UBP2	0.18	0.31
FIM1_1468	VPS74	1.0225	1.455
FIM1_1469	CTS2	-	0.695
FIM1_1470	LEO1	1.1375	0.8875
FIM1_1471	PFY1	7.295	8.565
FIM1_1472	KLMA_20615	1.03	2.3025
FIM1_1474	KLMA_20617	1.915	4.4675
FIM1_1476	YPR1	1.7275	8.3375
FIM1_1477	LEM3	0.34	0.4
FIM1_1480	RRP40	0.825	0.44
FIM1_1482	EGT2	0.13	0.13
FIM1_1485	RPD3	0.4475	0.465
FIM1_1486	RIB4	6.02	10.7275
FIM1_1487	NOP8	0.24	0.07
FIM1_1488	CTR9	1.17	1.1125
FIM1_1490	PEX11	0.16	2.955
FIM1_1491	SPT20	0.26	0.1425
FIM1_1492	DCP1	1.54	0.775
FIM1_1493	SDL1	0.225	0.65
FIM1_1499	QRI1	1.8225	1.165
FIM1_1500	DNF3	0.0525	0.0675
FIM1_1501	KLMA_20645	0.5425	0.265
FIM1_1503	POL3	0.145	0.115
FIM1_1504	DUN1	0.195	0.2625
FIM1_1506	ATG16	0.31	0.31
FIM1_1507	GET3	2.0775	1.5475
FIM1_1508	KLMA_20651	2.0425	0.955
FIM1_1509	MRPS8	2.2725	3.7075
FIM1_1510	AIM36	1.8525	2.5125
FIM1_1513	RPN6	1.7375	1.7375
FIM1_1514	PMT1	0.3375	0.545
FIM1_1516	MSC1	-	4.075
FIM1_1519	KLMA_20660	0.17	0.37
FIM1_1520	PRE8	3.375	2.13
FIM1_1521	UTP14	1.1375	0.36
FIM1_1524	KLMA_20665	0.2125	0.123333
FIM1_1525	VPS9	-	0.09
FIM1_1526	ERO1	0.5275	1.04
FIM1_1528	ARG81	0.13	-
FIM1_1530	PHO2	0.22	0.24
FIM1_1531	aldA	0.16	0.9175
FIM1_1532	ALD2	0.165	0.7025
FIM1_1537	KLMA_20678	0.273333	0.24
FIM1_1538	PAH1	0.1425	0.155
FIM1_1541	AVT1	0.06	0.06
FIM1_1542	MPP10	1.37	0.62
FIM1_1543	NOC3	0.615	0.215
FIM1_1545	KLMA_20685	0.3	1.075
FIM1_1546	KLMA_20686	0.425	0.32
FIM1_1547	GPI14	-	0.09
FIM1_1548	SKI6	0.6025	0.35
FIM1_1551	GRP78	4.9025	4.745
FIM1_1553	DBP4	1.3175	0.725
FIM1_1554	CTK2	0.196667	0.31
FIM1_1558	VPS53	0.1025	0.12
FIM1_1559	CCT8	5.86	2.3225
FIM1_1562	SMD2	1.7975	1.28
FIM1_1563	MCM5	0.495	0.2525
FIM1_1566	CDC34	0.9625	0.8975
FIM1_1567	MDM36	0.14	-
FIM1_1568	VMA2	8.265	10.795
FIM1_1570	KLMA_20710	0.146667	0.205
FIM1_1572	OPY1	0.19	0.32
FIM1_1573	SHE3	0.3275	0.2
FIM1_1574	SRP54	2.2725	1.945
FIM1_1575	CCZ1	0.06	0.06
FIM1_1578	SUI3	21.105	7.535
FIM1_1579	YAR1	4.0225	1.55
FIM1_1581	ERG9	1.315	2.28
FIM1_1584	NCP1	2.7475	2.5275
FIM1_1585	DTD1	2.5125	3.1875
FIM1_1586	DUG3	0.42	0.15
FIM1_1588	SRP1	2.095	1.4075
FIM1_1590	TIM22	0.49	0.49
FIM1_1593	GDH2	0.5175	2.655
FIM1_1594	UBP10	0.3675	0.19
FIM1_1595	rplK	4.11	1.65
FIM1_1596	NPR1	0.3225	0.3075
FIM1_1597	NOP6	1.99	0.525
FIM1_1598	IPI3	0.43	0.37
FIM1_1599	KLMA_20740	0.3925	0.66
FIM1_1601	RPS3	46.2425	47.3775
FIM1_1602	SHR3	0.6125	0.3925
FIM1_1603	MRPL22	3.59	6.3525
FIM1_1605	NOP13	3.2675	0.635
FIM1_1606	CRP1	4.4775	6.005
FIM1_1608	PSD1	0.6425	0.9875
FIM1_1609	DCD1	0.3775	0.3675
FIM1_1610	FMP41	2.205	3.0025
FIM1_1611	KLMA_20754	0.17	0.123333
FIM1_1612	RPC10	3.785	2.165
FIM1_1613	BNI5	0.46	0.54
FIM1_1617	RIA1	0.455	0.365
FIM1_1621	CBK1	0.355	0.59
FIM1_1625	GNA1	1.4175	1.8375
FIM1_1627	dnaJ	1.3025	3.2475
FIM1_1628	HSP12	2.23	95.0125
FIM1_1629	KLMA_20772	0.14	-
FIM1_1630	IES1	0.11	0.14
FIM1_1631	dao1	1.88	2.37
FIM1_1634	SMC1	0.16	0.085
FIM1_1635	KES1	2.095	1.9475
FIM1_1636	DFR1	0.71	0.57
FIM1_1637	KLMA_20780	0.27	-
FIM1_1640	FRK1	0.133333	0.075
FIM1_1641	mge1	2.8975	3.1475
FIM1_1643	WTM2	0.255	0.5125
FIM1_1645	KLMA_20789	0.14	0.43
FIM1_1646	GIP3	0.12	0.085
FIM1_1648	ISU1	5.2125	1.37
FIM1_1649	RPB8	3.78	3.31
FIM1_1650	KLMA_20793	0.235	0.485
FIM1_1652	ODC2	3.1975	4.205
FIM1_1654	RDS2	-	0.125
FIM1_1655	COX11	0.7025	1.28
FIM1_1656	KLMA_20799	1.38	1.775
FIM1_1657	RPL5	7.89	6.37
FIM1_1658	STE13	0.04	0.04
FIM1_1659	KLMA_20802	0.3575	0.225
FIM1_1660	RUD3	0.525	0.4625
FIM1_1661	AIM41	5.0175	2.3875
FIM1_1664	TAF14	2.0425	1.67
FIM1_1667	TBF1	0.07	-
FIM1_1669	MGM1	0.2025	0.2025
FIM1_1670	RPB10	10.0775	3.1
FIM1_1671	NAN1	0.4025	0.2975
FIM1_1672	NPT1	2.3675	1.3975
FIM1_1673	KAP120	0.14	0.0925
FIM1_1674	PTP2	0.0525	0.065
FIM1_1679	ARG2	0.116667	0.3475
FIM1_1683	APE3	0.5925	0.965
FIM1_1686	SCP1	0.7925	1.01
FIM1_1690	MRS6	0.4225	0.2575
FIM1_1691	PHO3	0.8225	0.5025
FIM1_1711	KLMA_30011	0.126667	1.16
FIM1_1716	YPR1	5.1725	8.1575
FIM1_1724	YHB1	9.58	10.73
FIM1_1725	MIR1	14.98	19.4525
FIM1_1727	DOA1	0.55	0.4425
FIM1_1728	SAC1	2.7125	2.5325
FIM1_1729	TRP3	4.215	2.985
FIM1_1730	CDC11	2.13	2.7525
FIM1_1731	HOC1	0.5	0.855
FIM1_1732	MOG1	0.705	0.39
FIM1_1733	UBA1	4.66	3.185
FIM1_1734	STE6	0.045	0.03
FIM1_1735	OPI3	0.7375	0.53
FIM1_1736	KLMA_30036	0.205	0.35
FIM1_1739	NPA3	0.885	0.42
FIM1_1740	ADD66	0.3125	0.27
FIM1_1741	LIA1	7.27	5.4825
FIM1_1742	HAM1	2.5575	1.075
FIM1_1743	LOS1	0.265	0.03
FIM1_1745	RFC2	1.635	1.055
FIM1_1747	TOR2	0.07	0.15
FIM1_1748	THI20	2.7375	1.295
FIM1_1749	ARP3	2.595	4.4125
FIM1_1750	CCT5	7.1625	3.6475
FIM1_1752	KLMA_30050	0.04	0.04
FIM1_1753	NTA1	0.09	0.43
FIM1_1756	CTF18	0.12	0.19
FIM1_1757	YAP3	0.25	0.22
FIM1_1761	UFD4	0.1	0.1675
FIM1_1762	MRT4	6.6325	5.71
FIM1_1764	MRP4	3.1775	2.7875
FIM1_1765	LAG1	0.165	0.165
FIM1_1766	HSE1	0.78	0.39
FIM1_1767	CAP1	2.0025	2.61
FIM1_1770	RPL14B	20.6025	14.98
FIM1_1772	MRP17	2.3925	2.0025
FIM1_1774	MET14	1.06	0.2
FIM1_1775	VPS1	5.2775	5.0325
FIM1_1776	PAP1	0.405	0.5825
FIM1_1778	RSC2	0.55	0.235
FIM1_1779	ADE13	3.925	3.155
FIM1_1780	LST7	0.15	0.15
FIM1_1782	DCR2	0.0975	0.06
FIM1_1783	KLMA_30079	0.9475	1.1
FIM1_1784	STE11	0.25	0.35
FIM1_1787	RRS1	4.83	1.1825
FIM1_1788	KLMA_30085	0.0966667	0.0633333
FIM1_1790	mug14	0.955	1.1
FIM1_1791	RNH1	0.2325	0.11
FIM1_1792	FAA1	2.8475	4.185
FIM1_1797	OAC1	1.12	1.46
FIM1_1798	KLMA_30094	0.165	0.165
FIM1_1799	KLMA_30095	5.905	4.45
FIM1_1802	YPK1	0.63	0.755
FIM1_1803	PGM2	2.1425	5.0725
FIM1_1804	YKU80	0.06	0.0833333
FIM1_1806	PMU1	0.2175	0.25
FIM1_1808	ILV2	2.2475	4.2425
FIM1_1809	MYO1	0.925	1.36
FIM1_1810	HFD1	0.375	0.9225
FIM1_1811	SHE2	0.5	0.25
FIM1_1813	MED11	0.663333	1.08333
FIM1_1814	FOL3	0.2725	0.4925
FIM1_1816	MGR3	0.2625	0.805
FIM1_1817	KLMA_30114	0.165	0.2675
FIM1_1818	ASC1	12.0025	15.175
FIM1_1819	APL2	0.3975	0.4225
FIM1_1820	CMC1	2.555	0.923333
FIM1_1821	MRPL31	4.0125	2.5075
FIM1_1825	KLMA_30124	0.955	1.295
FIM1_1826	VTC2	1.29	0.5075
FIM1_1827	SEC4	4.6525	10.305
FIM1_1828	BLM10	0.06	0.0275
FIM1_1830	CFT2	0.085	0.105
FIM1_1832	RTR1	0.29	0.4625
FIM1_1834	gabD	0.203333	1.4725
FIM1_1836	MCM2	0.34	0.3425
FIM1_1837	NCL1	1.7825	0.935
FIM1_1839	EMP24	1.04	1.24
FIM1_1840	GLC7	3.3825	4.4975
FIM1_1841	YIP4	-	0.39
FIM1_1843	GCN1	1.155	0.8375
FIM1_1846	MRPL2	2.275	2.46
FIM1_1847	ILV6	2.415	8.475
FIM1_1848	IDP2	17.3725	21.89
FIM1_1849	KLMA_30150	1.36	5.46
FIM1_1851	SSP120	3.37	3.1925
FIM1_1853	TEF3	28.155	28.4675
FIM1_1854	GSH1	0.9925	0.6125
FIM1_1856	CHS6	0.23	0.1475
FIM1_1857	SAP190	0.265	0.1325
FIM1_1859	MRPL49	2.645	2.07
FIM1_1860	BCK1	0.075	0.07
FIM1_1863	SRS2	0.04	0.04
FIM1_1864	GWT1	0.09	0.1125
FIM1_1867	KLMA_30167	0.2	-
FIM1_1868	ARG3	1.56	0.785
FIM1_1869	TRL1	0.22	0.2625
FIM1_1870	EXO70	0.1	0.1225
FIM1_1871	ALY2	0.085	0.085
FIM1_1873	KLMA_30174	0.163333	0.256667
FIM1_1877	PUS6	0.29	0.136667
FIM1_1878	BBC1	0.905	1.31
FIM1_1880	CLC1	11.0825	11.7625
FIM1_1882	SIR2	0.3225	0.155
FIM1_1883	RTG1	0.693333	0.413333
FIM1_1884	RPT2	5.3025	1.805
FIM1_1885	PTC1	0.566667	0.41
FIM1_1886	MED2	0.26	0.366667
FIM1_1887	ATP16	3.3475	3.47
FIM1_1888	MCD1	0.1325	0.06
FIM1_1889	KLMA_30189	0.3425	0.0666667
FIM1_1890	IPI1	0.255	0.1
FIM1_1891	NAM8	0.07	0.07
FIM1_1894	PSD2	0.04	0.21
FIM1_1895	POL31	0.1475	0.1
FIM1_1896	MSM1	0.106667	0.275
FIM1_1897	RBG2	2.125	2.1325
FIM1_1899	RNR2	2.4275	3.345
FIM1_1901	PBP1	0.99	0.665
FIM1_1903	ATF1	0.1925	0.5425
FIM1_1904	ERG1	2.9725	3.27
FIM1_1905	CBP4	3.175	2.875
FIM1_1907	TIM13	3.0725	4.2025
FIM1_1908	QCR9	1.905	2.16
FIM1_1909	UBR1	0.115	0.105
FIM1_1911	TYS1	9.5625	6.0375
FIM1_1912	TFG1	1.1525	0.55
FIM1_1913	HGH1	1.925	1.21
FIM1_1915	PUF3	0.3275	0.415
FIM1_1917	SDO1	2.4525	2.5025
FIM1_1918	IRC25	0.33	0.486667
FIM1_1919	YEH2	0.07	0.07
FIM1_1920	DCAF13	1.62	1.26
FIM1_1921	PSR1	0.2725	0.14
FIM1_1922	POM34	0.29	0.12
FIM1_1923	MEU1	1.605	0.675
FIM1_1925	CYR1	0.055	0.13
FIM1_1926	SYS1	0.2	0.2
FIM1_1927	DRS1	1.4	0.8725
FIM1_1928	LMO1	0.3475	0.28
FIM1_1929	MMM1	0.2125	0.15
FIM1_1931	PMT2	0.6575	0.535
FIM1_1933	CCR4	0.62	0.325
FIM1_1936	DBP5	5.2725	2.6975
FIM1_1938	KLMA_30240	10.89	2.82
FIM1_1940	WHI2	0.2425	0.26
FIM1_1941	CUE5	1.5125	3.705
FIM1_1942	GLO4	0.425	1.1375
FIM1_1945	RSB1	0.09	0.09
FIM1_1946	GPT2	0.24	0.33
FIM1_1947	BET3	0.305	0.305
FIM1_1948	ETT1	2.415	1.68
FIM1_1950	KLMA_30251	0.17	0.6
FIM1_1952	DRE2	0.285	0.4575
FIM1_1953	VHS3	0.2325	0.235
FIM1_1954	NOB1	1.43	0.495
FIM1_1955	SGT1	0.3325	0.5325
FIM1_1957	AIM29	1.375	1.65
FIM1_1960	CKA2	1.3275	1.2025
FIM1_1962	RPL3	20.145	14.9025
FIM1_1964	CYT1	2.3225	3.2925
FIM1_1967	VPS5	0.4925	0.3
FIM1_1968	TRZ1	0.3875	0.24
FIM1_1970	KLMA_30272	0.07	-
FIM1_1971	KLMA_30273	0.593333	-
FIM1_1972	KLMA_30274	1.515	2.545
FIM1_1973	GLY1	4.7575	4.2125
FIM1_1975	IES6	1.125	1.125
FIM1_1976	KLMA_30279	0.1	0.05
FIM1_1978	GDA1	0.4325	0.2875
FIM1_1979	KLMA_30282	-	0.24
FIM1_1981	CYCK	63.1025	99.2175
FIM1_1982	TMT1	0.14	0.2525
FIM1_1983	GRX3	1.845	1.2825
FIM1_1985	BRR2	0.09	0.07
FIM1_1986	RAD3	0.265	0.3375
FIM1_1987	ADK2	2.365	3.1025
FIM1_1988	MSH6	0.1225	0.06
FIM1_1989	RPH1	0.07	0.195
FIM1_1990	CCA1	0.7725	0.2575
FIM1_1992	DNF1	0.2975	0.2675
FIM1_1993	UBC13	0.925	0.88
FIM1_1994	PAB1	9.9275	5.79
FIM1_1995	CHD1	0.3825	0.33
FIM1_1996	RLI1	2.74	1.845
FIM1_1997	GPI13	0.04	-
FIM1_1998	MCM4	0.5725	0.3425
FIM1_2000	ATP20	10.8925	10.0575
FIM1_2001	ROK1	1.095	0.735
FIM1_2002	MRPL15	3.445	2.1875
FIM1_2003	SPA2	0.585	0.165
FIM1_2005	ACO2b	7.3175	12.15
FIM1_2006	STT4	0.2175	0.3325
FIM1_2008	UBC12	0.293333	0.21
FIM1_2011	IMH1	0.8625	0.075
FIM1_2014	AGE2	1.925	0.985
FIM1_2018	STR3	0.3925	0.94
FIM1_2020	SCT1	0.5975	0.68
FIM1_2022	CBC2	2.6025	1.26
FIM1_2024	KLMA_30331	0.07	0.0875
FIM1_2026	HFI1	0.1575	0.09
FIM1_2029	VTI1	0.4625	0.715
FIM1_2030	KLMA_30337	0.0433333	0.3075
FIM1_2033	SWA2	0.355	0.213333
FIM1_2034	ERG7	0.3175	0.595
FIM1_2038	KLMA_30345	-	0.09
FIM1_2039	CWC21	1.22	0.42
FIM1_2041	AQY1	0.74	0.89
FIM1_2042	MNT2	0.4875	0.7275
FIM1_2043	CNS1	2.0025	0.6
FIM1_2050	KLMA_30357	1.755	2.87
FIM1_2051	CDC28	1.93	2.1
FIM1_2053	TOS1	0.09	0.245
FIM1_2055	PDR12	0.3625	0.1225
FIM1_2060	KLMA_30365	2.6075	3.38
FIM1_2061	GRX5	9.4	6.29
FIM1_2062	KLMA_30367	2.2025	1.765
FIM1_2063	KLMA_30368	0.07	0.206667
FIM1_2066	GSY2	0.185	3.1775
FIM1_2067	CMK2	0.5775	1.8675
FIM1_2071	COG3	0.3225	0.26
FIM1_2072	PET100	3.4425	1.4325
FIM1_2073	KLMA_30376	3.23	2.485
FIM1_2075	STT3	0.3025	0.3525
FIM1_2077	ALK2	0.115	0.123333
FIM1_2081	NSR1	6.3375	4.775
FIM1_2084	CCT2	3.975	3.075
FIM1_2085	END3	2.2225	2.325
FIM1_2087	Acot10	1.455	1.925
FIM1_2088	SAL1	0.15	0.4
FIM1_2091	KLMA_30391	2.905	1.9425
FIM1_2092	KLMA_30392	-	0.11
FIM1_2093	MAK5	0.76	0.3925
FIM1_2094	SUP45	6.7275	5.4925
FIM1_2096	PHM7	-	0.2975
FIM1_2097	KLMA_30397	0.15	1.835
FIM1_2098	DOG2	-	3.79
FIM1_2100	RRP45	1.52	0.5925
FIM1_2102	KLMA_30402	0.07	0.1475
FIM1_2103	APE2	4.5775	4.41
FIM1_2104	FSH1	6.295	7.1075
FIM1_2106	SNX4	0.1175	0.2925
FIM1_2109	KLMA_30409	1.8975	2.75
FIM1_2111	YIM1	1.8025	5.5475
FIM1_2113	GCN2	0.105	0.1
FIM1_2115	RTT103	0.92	0.5425
FIM1_2116	HRQ1	0.07	-
FIM1_2117	SRP101	1.1725	1.1725
FIM1_2119	BCD1	0.2	0.1
FIM1_2120	VMA10	102.142	20.4325
FIM1_2121	ALDH22A1	0.93	1.465
FIM1_2122	RRF1	3.3225	3.3275
FIM1_2123	SSD1	1.6225	2.2825
FIM1_2124	KLMA_30424	0.99	2.9775
FIM1_2126	DPL1	0.14	1.0375
FIM1_2127	HDA2	0.0775	0.0666667
FIM1_2129	MHR1	0.7025	0.655
FIM1_2130	SUR2	0.3975	0.685
FIM1_2131	atpH	8.9675	9.9675
FIM1_2132	BFR2	1.285	0.255
FIM1_2135	PRO1	1.5225	1.4725
FIM1_2136	CFT1	0.06	0.1875
FIM1_2138	KLMA_30438	0.4075	0.96
FIM1_2139	CPR5	2.0575	2.3675
FIM1_2141	FYV4	2.58	2.975
FIM1_2144	BEM4	0.0775	0.13
FIM1_2150	TUM1	1.395	1.6925
FIM1_2154	TMA16	1.5925	0.376667
FIM1_2155	KLMA_30454	0.21	0.405
FIM1_2156	NAT5	1.4325	2.07
FIM1_2157	KLMA_30456	1.145	1.38
FIM1_2158	MEX67	0.735	0.5075
FIM1_2160	DAP1	1.99	1.53
FIM1_2164	CDC31	0.9125	0.9
FIM1_2165	MRPL40	2.445	2.68
FIM1_2167	RPT4	2.0775	1.5925
FIM1_2168	GCD1	0.5125	0.91
FIM1_2169	COX10	0.183333	0.185
FIM1_2170	RPN8	1.435	1.7175
FIM1_2171	KLMA_30470	0.2	0.19
FIM1_2173	RBL2	9.86	3.925
FIM1_2175	NET1	1.2975	0.4
FIM1_2178	SER3	4.515	3.6425
FIM1_2179	RPN2	1.5925	1.115
FIM1_2180	UTP7	1.435	0.755
FIM1_2181	URA9	2.445	3.0925
FIM1_2182	KLMA_30482	0.71	3.4725
FIM1_2183	GET2	0.78	0.2925
FIM1_2184	SEC28	1.83	1.45
FIM1_2185	ARE2	0.2325	0.5375
FIM1_2186	ATP23	0.5775	1.7675
FIM1_2187	KLMA_30487	2.66	1.0025
FIM1_2188	KLMA_30488	1.585	1.7875
FIM1_2189	MRPL50	6.9375	3.76
FIM1_2190	RSC6	1.89	0.97
FIM1_2191	THR4	18.975	12.1375
FIM1_2193	PWP2	0.5175	0.385
FIM1_2194	KLMA_30494	2.205	0.8275
FIM1_2195	YIH1	0.1825	0.316667
FIM1_2198	KLMA_30498	0.2	-
FIM1_2202	SEC12	0.1775	0.2525
FIM1_2203	BUD17	0.4075	0.2425
FIM1_2206	SLX9	2.1725	0.5625
FIM1_2210	DBP3	2.9825	1.64
FIM1_2211	MNN10	0.7525	0.545
FIM1_2212	PEX5	0.14	0.07
FIM1_2213	PRP28	0.15	0.07
FIM1_2214	CWC2	0.175	0.11
FIM1_2215	NHP2	7.535	7.8075
FIM1_2218	SEC26	2.4175	2.06
FIM1_2219	rplE	0.8775	1.65
FIM1_2221	FMN1	0.306667	0.22
FIM1_2223	PRP42	0.105	0.0933333
FIM1_2224	HEM3	1.3	0.625
FIM1_2225	LYS4	0.785	0.7825
FIM1_2226	RTN1	3.05	4.07
FIM1_2227	HEM1	0.6575	1.05
FIM1_2228	ACK1	0.07	0.11
FIM1_2229	COX20	1.49	1.45
FIM1_2230	KLMA_30533	0.395	1.185
FIM1_2233	MRPL28	2.035	1.8125
FIM1_2235	CGI121	2.1575	1.22
FIM1_2236	TFB3	0.385	0.2775
FIM1_2239	SRB7	0.78	0.46
FIM1_2243	RPP1	0.63	0.35
FIM1_2244	SUM1	0.7125	0.15
FIM1_2245	PAN5	0.55	0.775
FIM1_2246	SSZ1	10.69	10.1125
FIM1_2247	TFB1	0.275	0.0833333
FIM1_2248	RRP3	1.43	0.9225
FIM1_2249	SSF1	0.8675	0.7925
FIM1_2252	SEC18	1.5275	1.99
FIM1_2253	TIF32	13.865	6.645
FIM1_2254	Plekha8	3.495	1.2425
FIM1_2255	ECM33	0.545	0.62
FIM1_2257	GAD1	0.0875	2.3325
FIM1_2258	SPE2	0.2475	0.2475
FIM1_2260	GNT1-B	0.1475	0.665
FIM1_2261	RKR1	0.1125	0.105
FIM1_2262	SBA1	1.68	2.035
FIM1_2263	KLMA_30562	2.43	2.085
FIM1_2264	PRR1	0.1625	0.1425
FIM1_2265	APN1	0.4225	0.693333
FIM1_2266	FEN1	0.515	0.21
FIM1_2267	ABF1	0.43	0.173333
FIM1_2268	ATP25	0.25	0.31
FIM1_2270	MTG1	0.136667	0.3025
FIM1_2271	SET3	0.15	0.075
FIM1_2272	fap2	-	0.2825
FIM1_2275	MPD2	1.355	1.3825
FIM1_2276	APD1	0.605	0.75
FIM1_2279	ARA1	-	1.4175
FIM1_2280	MSH2	0.31	0.335
FIM1_2282	ARL8A	0.155	0.18
FIM1_2284	SNF1	0.4825	0.515
FIM1_2286	SNX3	1.68	1.2725
FIM1_2288	PTA1	0.3775	0.26
FIM1_2290	PDE2	0.1425	0.18
FIM1_2291	GCV3	0.5575	1.37
FIM1_2292	KLMA_30590	3.0675	3.5225
FIM1_2294	PRT1	4.0575	3.69
FIM1_2295	KLMA_30593	0.0875	0.1025
FIM1_2297	GEM1	0.075	0.14
FIM1_2298	OAF1	0.1425	0.1525
FIM1_2300	OAF1	-	0.04
FIM1_2301	AIM2	11.035	16.9925
FIM1_2302	FLC2	0.2575	0.32
FIM1_2304	ACS1	0.05	1.545
FIM1_2306	KLMA_30604	-	0.286667
FIM1_2307	MRPL11	3.335	4.3075
FIM1_2308	TRM8	1.0025	0.335
FIM1_2309	STL1	-	0.09
FIM1_2312	PMR1	0.47	0.415
FIM1_2313	SUA5	0.3625	0.275
FIM1_2317	HAA1	0.19	0.136667
FIM1_2318	FTR1	0.125	0.1
FIM1_2321	RSC4	0.46	0.105
FIM1_2323	MRPL13	4.28	4.515
FIM1_2324	mug70	0.4475	0.2325
FIM1_2327	OSH7	1.36	1.7675
FIM1_2328	KLMA_30627	3.2675	2.545
FIM1_2331	KLMA_30630	0.7325	1.665
FIM1_2332	ILV5	11.795	19.8175
FIM1_2333	PRX1a	-	0.18
FIM1_2335	TAL1	31.625	28.1925
FIM1_2340	KSS1	0.22	0.74
FIM1_2342	NIT3	3.4225	5.545
FIM1_2344	ISN1	0.193333	0.22
FIM1_2346	MTR10	0.39	0.375
FIM1_2347	SME1	0.97	0.46
FIM1_2348	PET123	8.1675	9.71
FIM1_2349	TRS120	0.03	-
FIM1_2350	PUP1	0.3575	0.66
FIM1_2351	ADE8	0.435	1.0175
FIM1_2356	DFM1	0.14	0.215
FIM1_2357	RRP17	2.205	0.97
FIM1_2359	RML2	1.025	1.0775
FIM1_2360	KLMA_30659	0.725	1.1575
FIM1_2361	VMA8	1.4725	1.35
FIM1_2362	SYF1	0.1525	0.115
FIM1_2363	AFG1	0.3325	0.235
FIM1_2364	MAK10	0.0666667	0.05
FIM1_2365	RPL12B	19.9425	15.85
FIM1_2369	ARO80	-	0.0966667
FIM1_2371	YAP1	0.7625	0.6075
FIM1_2372	ERG6	3.91	7.46
FIM1_2374	KLMA_30673	0.2875	0.14
FIM1_2376	SKI8	0.635	0.9075
FIM1_2378	KIP2	0.18	0.06
FIM1_2380	FRA2	0.52	0.52
FIM1_2384	ARB1	4.455	4.2175
FIM1_2385	KLMA_30678	0.133333	0.1
FIM1_2386	SDT1	0.3475	0.8
FIM1_2388	VRG4	0.2925	0.1525
FIM1_2391	MXR1	2.425	1.285
FIM1_2395	SAH1	8.795	5.9775
FIM1_2396	SHE10	0.49	0.6275
FIM1_2397	SAP155	0.1425	0.1875
FIM1_2398	ERJ5	0.495	0.6325
FIM1_2401	EMC4	0.22	0.4225
FIM1_2402	TAN1	1.2175	0.65
FIM1_2403	SEC15	0.1925	0.205
FIM1_2404	DUG1	6.525	4.37
FIM1_2405	KLMA_30696	0.596667	0.93
FIM1_2406	ADE5,7	2.9825	2.375
FIM1_2407	MTO1	0.06	0.165
FIM1_2409	HAP2	0.16	0.16
FIM1_2410	CSE1	0.8675	0.5975
FIM1_2413	KAP114	0.1675	0.11
FIM1_2414	KLMA_30704	7.2125	10.685
FIM1_2416	RTF1	0.6075	0.4325
FIM1_2417	RMD8	-	0.06
FIM1_2418	GUS1	11.6925	12.165
FIM1_2419	ATG32	0.11	0.155
FIM1_2422	MLP1	1.13	0.275
FIM1_2423	MCM10	0.13	0.13
FIM1_2425	PCC1	9.4775	1.045
FIM1_2426	KLMA_30717	0.03	0.06
FIM1_2428	PCK1	-	8.14
FIM1_2431	GUT2	1.545	23.2025
FIM1_2433	SNZ3	13.405	26.83
FIM1_2434	SNO3	2.62	2.41
FIM1_2435	SMC3	0.205	0.106667
FIM1_2444	TY2B-GR2	0.9375	0.335
FIM1_2458	KLMA_40010	1.7475	1.995
FIM1_2459	ESF2	1.07	0.4125
FIM1_2460	NOG2	1.6375	0.7925
FIM1_2461	POP2	0.625	0.355
FIM1_2462	BRE5	0.825	0.72
FIM1_2464	LYS9	4.28	3.55
FIM1_2465	KLMA_40017	0.2	-
FIM1_2466	OXP1	0.09	0.105
FIM1_2468	UBC1	2.5575	3.7
FIM1_2469	CDC50	0.333333	0.3325
FIM1_2470	CDC39	0.385	0.315
FIM1_2472	FPK1	0.2875	0.225
FIM1_2473	TRM112	4.3775	2.22
FIM1_2474	ERG26	1.575	1.7225
FIM1_2476	EFB1	48.0475	27.6375
FIM1_2477	SFH1	0.3775	0.2925
FIM1_2480	BUD6	0.5225	0.19
FIM1_2482	SWC4	0.42	0.123333
FIM1_2483	CUL3	0.05	0.05
FIM1_2485	PEX30	0.09	0.275
FIM1_2486	RPL38	206.132	33.545
FIM1_2487	TFG2	0.9975	0.605
FIM1_2488	KLMA_40041	0.23	0.23
FIM1_2490	ECT1	0.42	0.385
FIM1_2492	NMA1	0.595	0.35
FIM1_2493	KLMA_40047	0.255	0.2875
FIM1_2496	KLMA_40050	0.13	0.275
FIM1_2500	RIM11	0.385	0.435
FIM1_2502	MDH3	3.5775	11.3275
FIM1_2506	GID8	-	0.146667
FIM1_2507	KLMA_40060	0.24	0.285
FIM1_2511	RRB1	1.5275	1.1475
FIM1_2513	COX12	29.8225	21.6875
FIM1_2514	KLMA_40067	0.12	0.1925
FIM1_2516	POM152	0.3075	0.44
FIM1_2517	SMF3	0.08	0.1025
FIM1_2518	RSC58	0.4775	0.56
FIM1_2519	ECM16	0.44	0.275
FIM1_2522	DLT1	0.295	0.2925
FIM1_2523	CBC1	0.89	0.735
FIM1_2524	KLMA_40077	0.1225	0.0933333
FIM1_2528	RPL15B	4.93	3.62
FIM1_2529	ADE17	8.7625	6.325
FIM1_2531	AAT2	2.52	3
FIM1_2533	SED5	0.5	0.505
FIM1_2534	SNF7	1.635	3.115
FIM1_2537	YMC1	0.395	0.223333
FIM1_2538	YKE4	-	0.155
FIM1_2539	KLMA_40090	0.285	0.2325
FIM1_2542	KLMA_40091	0.0625	0.05
FIM1_2544	BBP	0.2075	0.185
FIM1_2546	AIM7	0.3575	0.3575
FIM1_2548	TPO1	0.365	0.22
FIM1_2549	FRA1	1.7575	0.795
FIM1_2552	HSP104	2.4925	5.095
FIM1_2554	NPR3	0.04	0.04
FIM1_2555	ADH1	5.2975	24.6275
FIM1_2557	CHO2	0.53	0.455
FIM1_2558	MTR3	0.38	0.303333
FIM1_2559	KLMA_40105	0.1	0.6725
FIM1_2560	ARO3	7.53	4.6575
FIM1_2562	UBP14	0.5025	0.3575
FIM1_2563	EHD3	1.54	3.0575
FIM1_2564	dsd1	0.1	0.1
FIM1_2566	AKL1	0.385	0.3075
FIM1_2567	ORC2	0.095	0.13
FIM1_2574	KLMA_40120	5.895	4.68
FIM1_2575	TRM7	0.2	0.13
FIM1_2576	KRS1	9.465	6.2375
FIM1_2577	BAP3	0.46	0.2625
FIM1_2580	DET1	0.2025	0.99
FIM1_2581	TPI1	34.625	45.955
FIM1_2584	HSP26	0.8025	12.565
FIM1_2585	EMP70	0.17	0.23
FIM1_2586	TRS85	0.18	0.08
FIM1_2587	RAX2	0.09	0.0825
FIM1_2590	YDR109C	0.16	2.115
FIM1_2591	ARP6	0.135	0.1125
FIM1_2592	SMC4	0.07	0.04
FIM1_2594	GAA1	0.1575	0.105
FIM1_2596	ALT1	1.715	2.7625
FIM1_2597	DNAJA2	0.155	0.18
FIM1_2600	KLMA_40143	0.99	0.67
FIM1_2601	KLMA_40144	7.0325	4.0325
FIM1_2602	TMA64	0.7775	0.5125
FIM1_2605	KLMA_40148	1.5425	11.8575
FIM1_2606	KLMA_40149	13.575	15.6925
FIM1_2607	TRM1	1.1975	0.645
FIM1_2608	DPB4	0.9175	1.0375
FIM1_2610	fmo1	0.7125	2.21
FIM1_2612	IOC2	0.0875	0.0875
FIM1_2613	KIN1	0.2125	0.1725
FIM1_2617	ECM18	0.275	0.745
FIM1_2621	ARO1	2.14	2.155
FIM1_2623	ERG27	0.6975	0.495
FIM1_2624	SAC6	2.695	4.5375
FIM1_2629	MDN1	0.2375	0.14
FIM1_2636	HOG1	0.5425	0.375
FIM1_2637	YCF1	0.2725	0.3075
FIM1_2639	HEM15	1.935	4.0325
FIM1_2640	ALE1	0.075	0.123333
FIM1_2641	MED4	0.193333	0.14
FIM1_2643	DCS1	0.945	1.5925
FIM1_2644	SEC22	0.4675	0.7475
FIM1_2645	DDP1	0.49	0.575
FIM1_2646	GET4	2.32	1.625
FIM1_2647	SEY1	0.4375	0.19
FIM1_2650	RPS28	1211.31	144.95
FIM1_2652	GLN4	2.655	1.8725
FIM1_2653	YPT6	0.995	1.4025
FIM1_2654	LCB5	0.38	0.425
FIM1_2655	PTI1	0.3775	0.215
FIM1_2656	UGA1	-	5.03
FIM1_2657	KLMA_40199	0.22	-
FIM1_2659	KLMA_40201	0.19	0.14
FIM1_2660	ENA5	0.8025	0.41
FIM1_2662	EBS1	0.2125	0.136667
FIM1_2667	SHS1	1.375	0.655
FIM1_2668	WHI3	0.2425	0.06
FIM1_2675	GAP1	14.7675	191.017
FIM1_2676	ADH2	16.015	20.0375
FIM1_2677	MRPS9	1.4125	2.195
FIM1_2679	KLMA_40223	0.0566667	0.1075
FIM1_2680	RPB5	2.3125	1.595
FIM1_2681	RIB7	1.175	0.8375
FIM1_2683	KLMA_40227	0.6375	2.54
FIM1_2684	UTP10	0.675	0.62
FIM1_2688	GZF3	0.246667	-
FIM1_2689	DID2	1.115	0.9175
FIM1_2690	CCT7	3.695	3.095
FIM1_2691	MDV1	0.08	0.08
FIM1_2693	gcp	0.33	0.27
FIM1_2695	KLMA_40239	1.2825	1.46
FIM1_2696	GAR1	1.9875	1.7475
FIM1_2698	MSN5	0.125	0.14
FIM1_2699	RPF1	0.8375	0.44
FIM1_2701	PDR5	0.36	0.445
FIM1_2703	RTC3	2.325	16.3725
FIM1_2704	SWR1	0.04	0.05
FIM1_2705	ERC1	0.345	0.13
FIM1_2708	CIC1	2.2	1.125
FIM1_2709	ELF1	0.8075	1.23
FIM1_2710	COX6	15.69	9.735
FIM1_2712	TMA22	4.17	5.08
FIM1_2713	YPP1	0.3025	0.32
FIM1_2715	ELP2	0.545	0.34
FIM1_2716	ILV3	4.1925	6.595
FIM1_2718	TRA1	0.1475	0.14
FIM1_2720	SFB3	0.42	0.145
FIM1_2721	KLMA_40264	0.5075	0.11
FIM1_2722	MRP1	1.3975	1.665
FIM1_2724	OCH1	0.283333	0.3525
FIM1_2726	PNC1	0.4	0.995
FIM1_2731	NUP49	0.295	0.35
FIM1_2732	XRN1	1.495	1.6725
FIM1_2735	NUF2	0.08	-
FIM1_2737	KLMA_40279	2.315	2.23
FIM1_2739	KLMA_40282	0.206667	0.3125
FIM1_2740	CCT3	7.1825	3.95
FIM1_2742	VTC4	0.755	0.42
FIM1_2744	CRH1	0.303333	0.36
FIM1_2745	KLMA_40288	2.8575	1.2475
FIM1_2746	APS1	0.41	0.25
FIM1_2747	DPH5	1.4125	0.365
FIM1_2751	SYM1	0.2	0.2
FIM1_2752	KLMA_40295	0.106667	0.4
FIM1_2753	KLMA_40296	0.595	0.3275
FIM1_2756	KLMA_40301	0.23	0.23
FIM1_2757	ERB1	1.6225	0.9025
FIM1_2760	NUP116	0.3275	0.285
FIM1_2762	MCM1	0.396667	0.38
FIM1_2764	YET1	0.355	0.81
FIM1_2766	SUB1	5.11	3.945
FIM1_2768	CCS1	1.8025	0.5525
FIM1_2769	KLMA_40314	2.9975	1.7125
FIM1_2770	MSN2	0.1575	0.11
FIM1_2775	KLMA_40320	0.4325	0.2225
FIM1_2778	TFC8	-	0.06
FIM1_2779	CHL1	0.04	0.04
FIM1_2782	KLMA_40327	7.4825	4.7025
FIM1_2783	RRP12	0.9975	0.8525
FIM1_2785	RET3	3.18	3.355
FIM1_2786	TAE2	0.595	0.2625
FIM1_2787	PAT1	0.93	0.6675
FIM1_2791	KLMA_40335	-	1.405
FIM1_2794	HIS1	10.8575	6.505
FIM1_2800	HOM3	3.5075	2.3075
FIM1_2801	CBR1	2.4425	2.165
FIM1_2802	JHD1	0.16	0.08
FIM1_2804	SSM4	0.123333	0.0666667
FIM1_2806	KLMA_40348	0.37	-
FIM1_2807	EMC5	0.5275	0.69
FIM1_2808	IRR1	0.08	0.115
FIM1_2812	NSG2	0.3825	0.24
FIM1_2813	IGO2	2.13	0.95
FIM1_2814	ECM14	0.27	0.195
FIM1_2820	DUR1,2	0.59	0.2725
FIM1_2821	PAN3	0.1575	0.1
FIM1_2822	KLMA_40364	3.5375	4.665
FIM1_2823	KLMA_40365	2.26	2.2375
FIM1_2824	KLMA_40366	0.09	0.123333
FIM1_2826	LYS1	1.645	2.075
FIM1_2827	MAK11	1.32	0.915
FIM1_2829	TMA108	1.0225	1.3125
FIM1_2830	APJ1	0.1925	-
FIM1_2831	OM45	0.07	30.3875
FIM1_2833	IMP4	3.735	1.4775
FIM1_2834	KLMA_40376	0.2275	0.08
FIM1_2835	FMS1	0.16	0.08
FIM1_2837	UBC7	0.465	0.44
FIM1_2838	DCW1	0.255	0.235
FIM1_2839	KLMA_40382	0.133333	0.1
FIM1_2841	MSS1	-	0.16
FIM1_2842	MRPL3	6.9575	8.03
FIM1_2845	FBA1	32.0275	17.5525
FIM1_2846	TRM13	0.16	0.18
FIM1_2847	MDH2	0.4725	0.82
FIM1_2849	RPL25	20.7325	11.325
FIM1_2850	MRPS18	1.9625	3.195
FIM1_2851	MCK1	0.725	1.09
FIM1_2852	VPS68	0.23	0.23
FIM1_2853	KRI1	1.505	0.83
FIM1_2854	RFA2	0.5125	0.615
FIM1_2856	SKP2	0.05	-
FIM1_2857	ZIM17	1.78	1.1275
FIM1_2858	KLMA_40402	0.27	0.12
FIM1_2860	ALD5	2.0225	7.4175
FIM1_2864	MAM33	1.51	1.51
FIM1_2865	KLMA_40408	0.06	0.06
FIM1_2867	ICP55	0.1975	0.1525
FIM1_2869	KLMA_40412	-	0.285
FIM1_2870	AIM9	2.4	2.1325
FIM1_2872	HRK1	0.4175	0.395
FIM1_2874	VPH1	1.045	1.4675
FIM1_2875	ERG12	0.4425	0.2925
FIM1_2876	FSF1	2.12	2.1625
FIM1_2877	YTM1	2.6225	1.435
FIM1_2878	KLMA_40423	0.153333	0.205
FIM1_2882	RIM20	0.08	0.1675
FIM1_2883	EFR3	0.235	0.1725
FIM1_2885	DBP8	0.4975	0.3475
FIM1_2886	NOP19	0.465	0.37
FIM1_2887	NMD3	1.1975	1.16
FIM1_2890	PUP2	8.305	11.4625
FIM1_2891	ERG4	0.466667	0.39
FIM1_2894	Fbxl7	0.06	0.04
FIM1_2895	VMA6	0.87	2.6275
FIM1_2896	COG8	0.09	-
FIM1_2897	TCB3	0.56	0.7575
FIM1_2898	RPL6B	47.3875	31.275
FIM1_2899	FPR3	3.435	2.1175
FIM1_2900	HMG1	1.3075	1.1
FIM1_2903	ENT3	0.955	0.82
FIM1_2904	KLMA_40450	0.75	0.17
FIM1_2905	RXT3	0.1775	0.14
FIM1_2907	DUS4	0.11	-
FIM1_2908	BRE1	1.7875	1.36
FIM1_2912	SFP1	0.09	0.08
FIM1_2914	DUS3	0.73	0.2575
FIM1_2915	YET3	0.19	0.336667
FIM1_2916	BDF1	0.6425	0.3275
FIM1_2917	GNT1-A	0.1725	0.1725
FIM1_2919	SKI2	0.1475	0.2925
FIM1_2921	AFG2	0.62	0.5575
FIM1_2926	IDP1	3.965	8.5525
FIM1_2927	DPM1	2.375	1.57
FIM1_2928	GDB1	-	0.48
FIM1_2929	ATG13	0.07	0.09
FIM1_2931	RPO26	2.74	1.8625
FIM1_2933	SKI3	0.3	0.265
FIM1_2934	RPC82	0.8875	0.615
FIM1_2935	QCR2	36.29	59.885
FIM1_2936	SCH9	0.4825	0.3925
FIM1_2939	KLMA_40483	0.06	0.0775
FIM1_2941	MGM101	1.515	2.57
FIM1_2942	PMT4	0.3775	0.495
FIM1_2943	KLMA_40487	0.27	0.24
FIM1_2946	HIR3	0.03	0.06
FIM1_2947	HOM6	7.56	5.805
FIM1_2948	IML1	0.05	0.03
FIM1_2949	RPN10	0.98	0.65
FIM1_2951	MET5	0.885	0.27
FIM1_2952	AIM18	0.57	0.715
FIM1_2953	KLMA_40496	0.3525	1.0825
FIM1_2955	TIM8	11.41	2.2725
FIM1_2957	RIX1	0.8175	0.7325
FIM1_2958	SGM1	0.535	0.2525
FIM1_2959	XPT1	4.46	6.545
FIM1_2960	UTP9	0.5	0.4075
FIM1_2961	NMD5	0.3525	0.23
FIM1_2964	EGD2	28.965	17.675
FIM1_2967	MNS1	0.49	0.8075
FIM1_2968	STR2	0.09	0.2075
FIM1_2969	KLMA_40511	7.71	11.335
FIM1_2975	DUS1	0.4325	0.2175
FIM1_2976	KLMA_40517	0.305	-
FIM1_2977	VPS70	-	0.155
FIM1_2978	CPR3	3.145	6.4325
FIM1_2981	UTP21	1.105	1.02
FIM1_2982	VIP1	0.7625	0.8225
FIM1_2983	PRS1	1.41	1.015
FIM1_2984	BER1	0.14	0.196667
FIM1_2985	FAS1	4.8425	3.0675
FIM1_2989	MTR2	0.6275	0.92
FIM1_2990	KLMA_40531	0.95	0.49
FIM1_2991	PUN1	-	0.253333
FIM1_2994	HYM1	0.25	0.25
FIM1_2996	PGC1	-	0.2225
FIM1_2997	SGF73	0.3225	0.2775
FIM1_2998	ALG2	0.51	0.7125
FIM1_3001	RKM1	0.18	0.156667
FIM1_3003	MRH4	0.265	0.525
FIM1_3004	SRP72	1.5325	0.97
FIM1_3005	NIP7	4.595	2.6525
FIM1_3006	PUS1	1.6875	0.895
FIM1_3007	RSM23	4.705	4.88
FIM1_3008	CEG1	0.38	0.2575
FIM1_3011	THI6	1.655	0.78
FIM1_3012	CBP3	1.63	2.1975
FIM1_3013	ITC1	0.09	0.11
FIM1_3014	BMS1	0.9675	0.6525
FIM1_3015	SAR1	5.7475	4.405
FIM1_3017	RPL10A	13.1775	7.9125
FIM1_3019	SEC27	1.48	1.51
FIM1_3021	FLC1	0.115	0.0833333
FIM1_3023	KLMA_40563	0.04	0.08
FIM1_3026	SRC1	0.55	0.35
FIM1_3028	TOM1	0.1725	0.195
FIM1_3029	RAD52	0.156667	0.123333
FIM1_3030	NDC1	0.2575	0.13
FIM1_3032	GUK1	18.91	14.3525
FIM1_3033	RCF1	1.0825	3.22
FIM1_3035	TSA1	7.595	17.7075
FIM1_3036	PPN1	0.395	0.5575
FIM1_3038	rps13	59.1875	56.6975
FIM1_3039	YML6	2.305	1.62
FIM1_3040	UTP6	1.195	0.69
FIM1_3041	ADA2	0.21	0.13
FIM1_3044	DLD1	0.17	0.1425
FIM1_3045	KLMA_40584	0.06	0.09
FIM1_3048	APT1	1.4	1.845
FIM1_3049	DOT1	0.06	0.13
FIM1_3050	UNG1	0.11	0.11
FIM1_3051	KLMA_40590	0.09	0.1075
FIM1_3056	PSP2	1.885	0.84
FIM1_3058	PPZ1	0.48	0.655
FIM1_3059	PPM1	0.11	0.175
FIM1_3060	TAF11	0.11	0.23
FIM1_3061	GPI17	0.28	0.625
FIM1_3062	TRM9	0.47	0.68
FIM1_3064	NPL3	3.76	1.24
FIM1_3065	CYM1	0.2275	0.39
FIM1_3066	ERV25	2.9275	2.7975
FIM1_3068	SPT5	1.8375	1.0775
FIM1_3069	KLMA_40607	1.4525	1.8975
FIM1_3070	TIF35	3.915	2.8925
FIM1_3071	RPN9	1.475	1.115
FIM1_3075	NCS6	0.18	0.155
FIM1_3078	KLMA_40632	5.07	4.6575
FIM1_3079	KLMA_40615	1.97	3.15
FIM1_3080	SMB1	0.75	0.376667
FIM1_3082	GAL83	0.3325	0.23
FIM1_3083	PRP43	1.9225	1.7875
FIM1_3086	KLMA_40622	0.295	0.23
FIM1_3087	KLMA_40623	0.5	0.31
FIM1_3088	adh	-	8.905
FIM1_3099	GTT1	1.2525	2.61
FIM1_3100	PEX22	-	0.29
FIM1_3102	RPS12	37.755	35.3
FIM1_3104	NDD1	0.07	0.07
FIM1_3107	ALD4	0.25	2.78333
FIM1_3108	cal1	0.615	1.3175
FIM1_3109	ECM1	3.6975	0.605
FIM1_3110	BDH1	0.135	4.2775
FIM1_3111	BDH2	0.315	1.77
FIM1_3113	GDH3	2.5725	1.5825
FIM1_3116	GDE1	0.06	0.06
FIM1_3117	KLMA_50023	-	4.34
FIM1_3118	CAR1	3.1175	3.39
FIM1_3119	PEX25	0.09	0.38
FIM1_3120	TOA1	0.53	0.303333
FIM1_3122	KLMA_50028	0.795	1.025
FIM1_3123	BEM3	0.2525	0.12
FIM1_3124	KLMA_50031	0.345	0.19
FIM1_3126	HOS3	0.2175	0.14
FIM1_3127	MCA1	0.5875	0.73
FIM1_3128	BFR1	29.7625	13.8675
FIM1_3129	IDI1	2.49	1.71
FIM1_3130	MRM1	0.4775	0.4075
FIM1_3131	HIS3	1.2625	2.03
FIM1_3132	KLMA_50039	3.6775	2.2375
FIM1_3134	DED1	9.9275	5.91
FIM1_3135	TFB2	0.185	0.165
FIM1_3136	RET1	0.4275	0.2525
FIM1_3138	NOC2	2.19	1.5975
FIM1_3143	SHM1	2.6225	3.83
FIM1_3146	CHK1	-	0.176667
FIM1_3147	UBX7	0.2025	-
FIM1_3148	KLMA_50055	0.08	0.143333
FIM1_3149	HSM3	0.26	0.29
FIM1_3150	MTR4	1.02	0.705
FIM1_3153	PEP8	0.166667	0.855
FIM1_3154	TIM54	0.5	0.9125
FIM1_3155	AZF1	0.6825	0.41
FIM1_3156	ABF2	10.8175	21.385
FIM1_3157	IKS1	-	0.3525
FIM1_3162	BNA3	1.11	0.8575
FIM1_3163	FMP21	1.1725	0.31
FIM1_3164	NUP82	0.19	0.1725
FIM1_3165	MRPL37	0.905	0.905
FIM1_3166	LAS21	0.05	0.1
FIM1_3167	REI1	2.6975	0.915
FIM1_3168	TSC10	0.34	0.313333
FIM1_3169	KLMA_50074	6.0025	3.985
FIM1_3171	MRPL8	7.7975	4.8575
FIM1_3172	cysB	1.2525	2.335
FIM1_3173	PPS1	-	0.05
FIM1_3175	MPM1	0.69	1.8825
FIM1_3177	PAF1	1	0.9925
FIM1_3178	KLMA_50082	0.955	1.7825
FIM1_3180	DUG2	0.1475	0.15
FIM1_3181	UTP18	0.2525	0.2525
FIM1_3182	MRPL27	1.2375	1.2775
FIM1_3183	SSH1	1.185	0.9725
FIM1_3184	AIM5	4.3225	1.455
FIM1_3185	TAE1	1.825	0.83
FIM1_3186	RGD1	0.7675	0.9075
FIM1_3189	KLMA_50093	0.43	-
FIM1_3190	POP4	0.14	-
FIM1_3191	AIM22	0.09	-
FIM1_3194	KLMA_50098	0.0666667	0.06
FIM1_3195	RPA43	2.53	1.9975
FIM1_3199	KRE5	0.32	0.2925
FIM1_3200	ALA1	6.92	5.6125
FIM1_3203	GIP4	0.1	0.0625
FIM1_3205	VMA4	6.1575	5.8525
FIM1_3208	SNC2	10.2325	4.2825
FIM1_3209	MYO2	0.775	1.1
FIM1_3211	SAW1	-	0.23
FIM1_3212	PRO2	3.5225	3.105
FIM1_3213	DRS2	0.1125	0.2225
FIM1_3214	MAK16	1.7925	1.5675
FIM1_3215	LTE1	0.04	0.0366667
FIM1_3218	KLMA_50123	-	2.28
FIM1_3219	AHA1	2.0275	0.975
FIM1_3220	UPC2	0.09	0.05
FIM1_3221	TCP1	4.4375	3.67
FIM1_3222	CDC42	0.7775	0.8875
FIM1_3223	GCD6	1.09	1.225
FIM1_3224	MSS4	0.125	0.19
FIM1_3226	KLMA_50131	0.196667	0.41
FIM1_3227	GCD7	1.82	1.205
FIM1_3228	SEC72	3.785	5.9725
FIM1_3230	ATP14	1.9875	3.53
FIM1_3233	fnx1	0.07	0.07
FIM1_3234	ENP2	0.68	0.405
FIM1_3236	TIF4632	2.61	1.54
FIM1_3237	RPT6	5.06	4.9225
FIM1_3239	GET1	0.5	0.355
FIM1_3240	CKB1	1.105	1.4425
FIM1_3241	JAC1	0.87	1.46
FIM1_3242	ATE1	0.07	0.07
FIM1_3243	KAP122	0.08	0.08
FIM1_3244	ARO8	0.39	1.17
FIM1_3245	HIR1	0.09	0.1275
FIM1_3246	LEU1	1.8	1.415
FIM1_3247	SLA1	0.8375	0.8925
FIM1_3249	SCL1	3.65	3.6275
FIM1_3250	KLMA_50158	1.075	1.2175
FIM1_3253	DAK1	0.8875	1.485
FIM1_3254	POB3	1.555	0.8275
FIM1_3262	RPS1	67.1075	61.0675
FIM1_3263	KLMA_50171	0.46	0.725
FIM1_3264	SEC39	0.1275	0.1625
FIM1_3266	OGG1	0.1	-
FIM1_3267	MRPL4	2.0925	3.325
FIM1_3268	LSM3	1.8075	2.3375
FIM1_3269	NTE1	-	0.0366667
FIM1_3270	CAR2	5.14	6.3125
FIM1_3271	DIF1	3.075	0.496667
FIM1_3272	KLMA_50180	0.055	0.075
FIM1_3273	TSR2	0.9125	0.415
FIM1_3274	CMP2	0.585	0.4175
FIM1_3275	IMD3	6.5875	4.9475
FIM1_3277	SEN1	0.12	0.09
FIM1_3278	RPB2	1.65	1.515
FIM1_3279	MRP20	1.645	3.03
FIM1_3280	ORM1	0.19	0.19
FIM1_3281	ACB1	156.72	48.48
FIM1_3282	KAP95	0.75	0.52
FIM1_3284	PFKFB1	0.14	0.4875
FIM1_3286	TIM21	0.4325	1.495
FIM1_3288	FKS1	0.8825	1.1125
FIM1_3292	RPP0	19.04	21.2875
FIM1_3293	KLMA_50201	1.365	0.34
FIM1_3295	VRP1	0.2	0.11
FIM1_3297	MSP1	1.0575	1.0725
FIM1_3298	SGD1	0.4225	0.2325
FIM1_3299	NUP2	2.135	1.1625
FIM1_3300	RPS25B	14.975	13.765
FIM1_3304	RPA135	1.82	1.3725
FIM1_3305	CWP1	0.5725	1.1725
FIM1_3306	YJU2	0.13	0.1675
FIM1_3307	YJU3	0.2625	0.8225
FIM1_3309	NAM7	0.675	0.4325
FIM1_3310	BUD2	0.11	0.0625
FIM1_3311	SEC14	7.975	5.4375
FIM1_3312	PTK2	0.245	0.2325
FIM1_3313	PEX1	0.113333	0.1675
FIM1_3315	CDC8	0.76	0.245
FIM1_3316	CDC14	0.4125	0.485
FIM1_3318	DAS2	0.4775	-
FIM1_3319	TCM62	1.095	1.3125
FIM1_3320	GCV1	0.7225	0.88
FIM1_3321	SAM3	0.0875	0.07
FIM1_3326	ATP3	5.51	6.885
FIM1_3333	HMT1	2.9025	0.9225
FIM1_3334	RPL4B	5.96	4.2475
FIM1_3335	RKM3	0.12	0.105
FIM1_3336	MRP49	3.15	2.615
FIM1_3337	TPK1	0.193333	0.335
FIM1_3340	MCD4	0.115	0.165
FIM1_3341	KLMA_50251	0.06	-
FIM1_3342	KLMA_50252	-	0.52
FIM1_3343	PIR1	0.3925	0.78
FIM1_3345	PIR3	0.13	0.235
FIM1_3348	FBP26	0.1475	0.9225
FIM1_3349	VPS35	0.1925	0.2275
FIM1_3350	CCP1	6.135	15.7475
FIM1_3353	RPS22	71.4425	118.665
FIM1_3355	SOP4	0.4175	0.6575
FIM1_3359	WRS1	4.745	4.8125
FIM1_3360	RIB3	2.215	3.365
FIM1_3361	SUR4	0.37	0.265
FIM1_3362	ROM2	0.0875	0.07
FIM1_3363	ARC18	0.43	0.755
FIM1_3364	SSQ1	0.805	2.4675
FIM1_3366	ART5	0.07	-
FIM1_3370	GRX8	15.0625	7.945
FIM1_3371	SPT4	2.175	1.295
FIM1_3374	ADE6	1.5225	1.455
FIM1_3377	NMD4	0.4125	0.255
FIM1_3381	RPS10A	44.835	23.6225
FIM1_3384	RRP5	2.97	1.655
FIM1_3387	TAF7	0.11	0.11
FIM1_3388	SNF2	0.1125	0.08
FIM1_3389	sdh	2.645	3.06
FIM1_3390	ILV1	2.92	5.12
FIM1_3393	KLMA_50300	-	1.7625
FIM1_3394	DLD1	0.565	1.5875
FIM1_3395	HCR1	8.55	6.96
FIM1_3396	KLMA_50303	1.99	1.8975
FIM1_3397	GLT1	1.8575	1.05
FIM1_3402	NMT1	1.9875	1.815
FIM1_3403	PWP1	2.4375	1.1025
FIM1_3405	NOP56	6.68	7.2025
FIM1_3407	YKE2	13.3825	1.6275
FIM1_3408	COQ9	0.73	0.79
FIM1_3409	SFA1	6.14	9.0025
FIM1_3411	FAP7	1.4225	3.3825
FIM1_3412	CDC36	0.61	1.9975
FIM1_3413	MSS51	1.87	2.06
FIM1_3414	HMX1	0.466667	0.5175
FIM1_3416	KLMA_50323	0.49	0.725
FIM1_3418	MRPL24	1.6025	1.2725
FIM1_3425	SEO1	0.06	0.06
FIM1_3426	GCV2	1.9575	1.955
FIM1_3429	MRPS17	10.245	12.675
FIM1_3430	RBD2	0.27	0.41
FIM1_3431	KLMA_50338	1.465	1.825
[truncated: 1,044 more rows]
