# Supplementary material for: Characterization and optimization of 5´ untranslated region containing poly-adenine tracts in Kluyveromyces marxianus using machine-learning model
Source: Microb Cell Fact. 2024 Jan 3;23:7. doi: 10.1186/s12934-023-02271-3 (PMC10763412; doi:10.1186/s12934-023-02271-3)
Supplement: Supplementary file 6 — Additional file 6: Dataset for model training [file 12934_2023_2271_MOESM6_ESM.xlsx]

## Sheet: sheet1
FIM1_ID	Symbol	5'UTR length	poly(A) length	poly(A) position	oofuAUG	MFE	A/G in [-3]	A in [-1]	GG	CACC	GACA	AA in [-3, -2]	CA in [-7, -6]	CC in [-7, -6]	T in [-3]	AC in [-2,-1]	Relative GFP abundance (%)
FIM1_2682	SPP381	137	5	71	4	-41.9	1	1	1	-1	1	-1	-1	-1	-1	-1	0.396556
FIM1_3032	GUK1	113	2	18	4	-26.8	-1	-1	1	-1	1	-1	-1	-1	1	-1	0.444493
FIM1_4126	SRX1	150	5	119	1	-45.4	1	-1	1	1	1	-1	-1	1	-1	-1	1.47825
FIM1_4340	SEC53	160	5	129	1	-33	1	1	1	1	-1	-1	-1	1	-1	-1	1.48852
FIM1_966	OST1	150	5	145	0	-35.3	1	1	-1	-1	1	-1	-1	-1	-1	-1	1.69107
FIM1_4889	KLMA_80108	195	4	21	2	-46.5	-1	-1	1	1	1	-1	1	-1	1	-1	2.35265
FIM1_1657	RPL5	154	4	30	2	-37.3	1	-1	1	-1	-1	-1	-1	-1	-1	-1	3.50187
FIM1_2301	AIM2	176	5	122	4	-27.1	1	1	1	-1	-1	1	-1	-1	-1	-1	5.3405
FIM1_3986	KLMA_60307	190	5	124	4	-52.5	1	1	1	1	1	-1	-1	-1	-1	-1	6.01985
FIM1_1942	GLO4	144	5	102	2	-31.6	1	-1	1	-1	1	-1	-1	-1	-1	-1	6.29298
FIM1_4812	-	190	7	179	1	-31.3	1	-1	1	-1	1	-1	-1	1	-1	-1	7.96035
FIM1_2364	MAK10	186	5	165	2	-48.1	1	-1	1	-1	-1	-1	-1	-1	-1	-1	8.67066
FIM1_731	RTC4	156	6	57	2	-34.3	-1	1	1	1	1	-1	-1	-1	1	-1	9.24139
FIM1_982	KLMA_20131	131	5	100	2	-27.8	1	-1	1	-1	1	-1	-1	1	-1	-1	10.2312
FIM1_4772	KLMA_70012	163	5	132	2	-32.1	1	-1	1	-1	-1	-1	-1	-1	-1	-1	14.455
FIM1_3270	CAR2	133	6	8	0	-29.9	1	-1	1	-1	-1	1	-1	-1	-1	-1	16.3972
FIM1_645	LAS17	142	8	0	2	-33.2	1	1	1	-1	-1	1	-1	-1	-1	-1	26.1972
FIM1_3460	SVF1	188	7	149	1	-36.5	1	1	1	-1	-1	-1	-1	-1	-1	-1	26.2195
FIM1_4902	SIW14	155	6	2	1	-46	1	-1	1	1	1	-1	-1	-1	-1	-1	29.3217
FIM1_5065	KLMA_80280	128	5	123	0	-30.5	-1	-1	1	1	-1	-1	-1	-1	1	-1	29.843
FIM1_1709	LAC4	165	13	34	1	-41.7	1	-1	1	-1	1	1	-1	-1	-1	-1	38.8548
FIM1_4231	ZPR1	183	5	109	2	-49.3	1	-1	1	1	-1	-1	-1	-1	-1	-1	41.9184
FIM1_1946	GPT2	173	7	50	0	-29.3	1	1	1	-1	-1	-1	-1	-1	-1	-1	42.6801
FIM1_3610	KLMA_50514	77	5	38	0	-16.8	-1	1	1	1	-1	-1	-1	-1	1	-1	48.7415
FIM1_2434	SNO3	100	5	21	2	-30.6	-1	1	1	-1	-1	-1	-1	-1	-1	-1	54.1459
FIM1_326	INU1	167	13	66	0	-46.9	1	-1	1	-1	1	-1	-1	-1	-1	-1	54.2916
FIM1_2796	-	130	6	59	1	-23.6	1	-1	1	-1	1	-1	-1	-1	-1	-1	55.856
FIM1_1090	ARC40	68	2	28	0	-20.3	-1	1	-1	1	-1	-1	-1	-1	-1	-1	57.6475
FIM1_334	SKN7	148	6	76	0	-36.2	1	-1	1	-1	-1	-1	-1	-1	-1	-1	61.2327
FIM1_486	CPS1	47	5	38	0	-12.1	-1	-1	1	-1	-1	-1	-1	-1	1	-1	61.7597
FIM1_3390	ILV1	118	10	35	0	-35.8	-1	1	1	-1	-1	-1	-1	-1	-1	-1	62.2037
FIM1_1936	DBP5	161	14	0	0	-31.6	1	1	1	-1	-1	1	-1	-1	-1	-1	63.0027
FIM1_585	NDI1	182	6	33	0	-42.7	1	1	1	1	1	-1	-1	-1	-1	-1	63.7001
FIM1_48	SEC62	134	5	38	0	-34.3	1	1	1	-1	-1	1	-1	-1	-1	-1	67.358
FIM1_1348	FRS1	172	5	90	0	-36.9	1	-1	1	-1	-1	-1	1	-1	-1	-1	67.7029
FIM1_367	TNA1	186	3	52	0	-55.4	1	1	1	1	1	-1	-1	-1	-1	-1	68.5362
FIM1_5153	NUP170	133	2	40	0	-37	1	-1	1	1	-1	-1	-1	-1	-1	-1	69.7529
FIM1_284	rhb1	173	6	19	0	-37.2	1	-1	1	1	1	-1	-1	-1	-1	-1	70.3871
FIM1_4924	NCE103	54	8	36	0	-7.3	1	1	-1	-1	-1	-1	-1	-1	-1	-1	71.4817
FIM1_3363	ARC18	41	5	2	0	-9.5	1	-1	-1	1	-1	-1	-1	-1	-1	-1	71.5999
FIM1_3119	PEX25	141	6	135	1	-28.4	1	1	1	-1	1	1	-1	-1	-1	-1	72.3278
FIM1_119	SNU13	75	6	8	0	-15.7	1	1	1	-1	-1	-1	-1	1	-1	-1	73.2509
FIM1_4794	KLMA_80013	157	8	26	1	-45.7	1	-1	1	-1	1	-1	-1	-1	-1	-1	73.5043
FIM1_1800	SSH4	115	6	78	0	-25	1	-1	1	-1	-1	-1	-1	-1	-1	-1	73.7574
FIM1_4533	NEW1	142	5	9	0	-32.2	1	1	1	-1	-1	-1	-1	-1	-1	-1	73.8072
FIM1_3765	COP1	170	5	118	0	-48.2	1	-1	1	-1	-1	-1	-1	-1	-1	-1	75.595
FIM1_3487	GIM4	145	7	0	3	-21.7	1	1	1	-1	-1	1	-1	-1	-1	-1	76.0194
FIM1_961	CDC10	197	8	22	0	-50.4	1	1	1	-1	-1	-1	-1	-1	-1	-1	76.0882
FIM1_159	CDC12	122	6	67	0	-29.3	1	1	1	-1	1	-1	-1	-1	-1	-1	77.2524
FIM1_4276	LSM1	177	5	21	0	-33.9	1	1	1	1	-1	-1	-1	-1	-1	-1	77.3845
FIM1_1952	DRE2	165	12	88	0	-34.1	1	-1	1	-1	1	-1	-1	-1	-1	-1	78.1019
FIM1_1006	YTA12	130	6	9	0	-40.3	-1	-1	1	-1	1	-1	-1	-1	1	-1	78.1539
FIM1_1499	QRI1	107	6	49	0	-23.6	1	-1	1	1	1	1	-1	-1	-1	-1	78.2319
FIM1_1075	SKG1	182	5	40	0	-40.9	-1	1	1	-1	1	-1	-1	-1	-1	-1	78.3511
FIM1_894	ACH1	189	6	61	0	-42.5	1	-1	1	-1	1	1	-1	-1	-1	-1	79.3132
FIM1_1340	PET8	159	8	19	0	-47.6	1	1	1	-1	1	-1	-1	-1	-1	-1	79.535
FIM1_3319	TCM62	182	5	0	0	-34.3	1	1	1	-1	1	1	-1	-1	-1	-1	79.8461
FIM1_3312	PTK2	167	5	73	0	-41.9	1	1	1	-1	-1	-1	-1	-1	-1	-1	79.9984
FIM1_3034	USA1	183	6	54	0	-47.1	1	-1	1	1	1	-1	-1	-1	-1	-1	80.6864
FIM1_28	SSE1	122	5	5	0	-30.8	1	-1	1	-1	1	-1	-1	-1	-1	-1	81.301
FIM1_2814	ECM14	188	5	72	0	-59.1	-1	1	1	-1	-1	-1	-1	1	1	-1	81.7234
FIM1_1212	CYS3	123	5	0	0	-24.3	1	1	1	-1	1	1	-1	-1	-1	-1	81.895
FIM1_1371	ISD11	153	5	142	0	-25.1	1	-1	1	1	1	1	-1	-1	-1	-1	82.1058
FIM1_196	MNP1	19	5	0	0	-6.8	1	1	-1	-1	-1	1	-1	-1	-1	-1	82.8904
FIM1_404	HIS2	140	5	40	0	-35.4	1	1	1	1	-1	-1	-1	-1	-1	-1	83.0843
FIM1_3237	RPT6	176	5	22	0	-37.9	1	-1	1	-1	-1	-1	-1	-1	-1	-1	83.2042
FIM1_1003	UTP15	80	7	7	0	-22.1	1	1	1	-1	-1	-1	-1	-1	-1	-1	83.9669
FIM1_968	COX16	12	1	1	0	-7.6	1	-1	-1	-1	-1	-1	-1	-1	-1	-1	84.4
FIM1_2211	MNN10	181	5	33	0	-52.3	1	1	1	-1	1	-1	-1	-1	-1	-1	84.6023
FIM1_3679	SSB	136	5	114	1	-38.5	1	1	1	1	-1	-1	-1	-1	-1	-1	84.6373
FIM1_619	OLE1	185	6	98	0	-49.7	1	-1	1	-1	-1	-1	-1	-1	-1	-1	84.8725
FIM1_1996	RLI1	115	5	1	0	-25.9	1	-1	1	-1	1	1	-1	-1	-1	-1	85.2
FIM1_3673	PSY2	122	5	91	0	-25.4	1	-1	1	-1	-1	-1	-1	-1	-1	-1	85.2569
FIM1_1108	KLMA_20249	23	1	2	0	-12.1	1	-1	-1	-1	-1	-1	-1	-1	-1	-1	85.7443
FIM1_1190	GAL1	193	8	90	0	-35.4	1	-1	-1	-1	1	1	-1	-1	-1	-1	86.4939
FIM1_3635	RSM24	20	1	1	0	-16.1	1	-1	1	-1	-1	-1	-1	-1	-1	-1	86.7268
FIM1_3993	FRS2	182	5	0	0	-35.4	1	1	1	-1	1	1	-1	-1	-1	-1	86.9079
FIM1_3746	AYR1	122	6	13	0	-34.3	1	1	1	-1	-1	-1	-1	-1	-1	-1	87.4292
FIM1_1855	LSB6	26	1	2	0	-22.5	1	-1	1	-1	-1	-1	-1	-1	-1	-1	88.1942
FIM1_2284	SNF1	114	5	37	0	-25.3	1	-1	1	-1	-1	-1	-1	-1	-1	1	88.2027
FIM1_224	rplM	63	5	6	0	-22.7	1	-1	1	-1	-1	-1	-1	-1	-1	1	88.2717
FIM1_1313	SSA2	129	6	23	0	-33.4	1	-1	1	1	-1	1	-1	-1	-1	-1	88.457
FIM1_3227	GCD7	93	9	10	0	-31.6	1	-1	1	-1	1	-1	-1	-1	-1	-1	88.5439
FIM1_4251	PHB2	183	5	80	0	-34.6	1	1	1	-1	1	1	-1	-1	-1	-1	88.8344
FIM1_1181	YHM2	155	5	24	0	-34.6	1	-1	1	-1	1	-1	-1	-1	-1	-1	88.9567
FIM1_2018	STR3	142	5	103	1	-32.8	1	-1	1	-1	1	1	-1	-1	-1	-1	89.5321
FIM1_1728	SAC1	102	5	7	0	-31.5	1	-1	1	-1	1	-1	-1	-1	-1	-1	89.7649
FIM1_1289	OXA1	191	6	6	1	-52.7	-1	-1	1	-1	-1	-1	-1	-1	1	-1	90.0052
FIM1_653	DBP9	90	5	78	0	-23.2	1	1	-1	-1	-1	-1	-1	-1	-1	-1	90.0371
FIM1_560	PLP2	77	5	10	0	-19.3	1	-1	1	-1	-1	-1	-1	-1	-1	-1	90.277
FIM1_492	ATG27	155	12	69	0	-35.3	1	-1	1	-1	-1	1	-1	-1	-1	-1	90.2874
FIM1_1190(mutant)	GAL1(mutant)	191	8	88	0	-35.4	1	-1	-1	-1	1	1	-1	-1	-1	-1	90.4634
FIM1_3180	DUG2	97	5	13	1	-23.2	1	1	1	-1	-1	-1	-1	-1	-1	-1	90.4771
FIM1_2079	-	61	5	40	0	-14.9	-1	1	1	-1	1	-1	-1	-1	1	-1	90.7124
FIM1_4976	PSE1	130	2	40	0	-42.8	1	1	1	-1	-1	-1	-1	-1	-1	-1	90.8722
FIM1_1373	CAJ1	124	5	77	0	-35.7	1	-1	1	1	-1	1	-1	-1	-1	-1	91.0083
FIM1_2621	ARO1	157	5	90	0	-43.8	1	-1	1	1	-1	1	-1	-1	-1	1	91.4182
FIM1_2531	AAT2	63	7	21	0	-9.7	1	-1	-1	-1	-1	-1	-1	1	-1	-1	91.5371
FIM1_1369	TPA1	160	10	21	0	-40.3	1	-1	1	-1	-1	-1	-1	-1	-1	-1	91.8424
FIM1_4282	PET10	196	6	9	0	-42	-1	1	1	1	1	-1	-1	-1	-1	-1	91.911
FIM1_2529	ADE17	164	9	85	0	-35.4	1	-1	1	-1	-1	1	-1	-1	-1	-1	91.9515
FIM1_1730	CDC11	155	3	72	0	-45.9	1	1	1	-1	1	-1	-1	-1	-1	-1	92.2039
FIM1_3035	TSA1	41	4	0	0	-8.1	1	1	-1	1	-1	1	-1	-1	-1	-1	92.4488
FIM1_167	GPX2	124	5	114	0	-32.8	-1	-1	1	-1	-1	-1	1	-1	-1	-1	92.464
FIM1_2371	YAP1	173	6	166	0	-37.3	1	-1	1	-1	1	-1	-1	-1	-1	-1	92.5021
FIM1_1106	TUP1	189	6	23	0	-43.7	1	1	1	-1	1	-1	-1	-1	-1	-1	92.796
FIM1_230	YPT52	163	5	33	0	-25.7	1	1	1	-1	-1	-1	-1	-1	-1	-1	92.9633
FIM1_3746W(mutant)	AYR1(mutant)	122	6	13	0	-33.6	1	-1	1	-1	-1	-1	-1	-1	-1	-1	93.2838
FIM1_3654	CCT6	91	5	55	0	-22	1	1	1	1	-1	1	-1	-1	-1	-1	93.6988
FIM1_3973	PRS3	160	6	58	0	-44	1	-1	1	-1	-1	-1	-1	-1	-1	-1	93.7385
FIM1_3174	DPB3	115	5	70	0	-22.7	1	-1	1	-1	-1	-1	-1	-1	-1	-1	94.1712
FIM1_878	PAA1	187	5	49	0	-48.7	1	-1	1	-1	-1	-1	-1	-1	-1	-1	94.3173
FIM1_3069	KLMA_40607	128	5	54	0	-28.2	1	1	1	-1	1	1	-1	-1	-1	-1	94.3841
FIM1_676	RPN4	169	6	35	0	-40.7	1	-1	1	-1	1	1	-1	-1	-1	-1	94.515
FIM1_4516	KLMA_70208	120	1	0	0	-31.7	1	1	1	-1	1	-1	-1	-1	-1	-1	94.5648
FIM1_999	PAM16	24	2	11	0	-10.6	1	-1	1	-1	-1	-1	-1	-1	-1	-1	94.6848
FIM1_5119	KLMA_80335	59	5	14	0	-14.6	-1	1	1	-1	1	-1	1	-1	-1	-1	94.8501
FIM1_2226	RTN1	97	6	9	0	-20.5	1	-1	1	-1	1	1	-1	-1	-1	-1	95.0069
FIM1_4239	rplF	55	5	45	0	-22.2	1	-1	1	-1	1	-1	-1	-1	-1	-1	95.1482
FIM1_4138	KLMA_60154	54	7	0	0	-17.9	1	1	1	-1	-1	1	-1	-1	-1	-1	95.2694
FIM1_3862	GRE2	113	6	107	0	-33	1	-1	1	-1	-1	-1	-1	-1	-1	-1	95.304
FIM1_4230	KLMA_60072	109	6	6	0	-31.6	1	-1	1	-1	-1	-1	-1	-1	-1	-1	95.484
FIM1_4048	COX23	33	5	3	0	-2.9	1	-1	-1	1	-1	-1	-1	-1	-1	1	95.5114
FIM1_4141	ATP7	27	1	0	0	-7.2	1	1	-1	-1	-1	-1	-1	-1	-1	-1	95.5233
FIM1_4773	KLMA_70011	149	5	29	0	-32.4	1	-1	1	-1	-1	1	-1	-1	-1	1	95.7114
FIM1_1741	LIA1	59	5	0	0	-17.6	1	1	1	-1	1	1	-1	-1	-1	-1	95.8303
FIM1_1568	VMA2	190	8	24	0	-44.1	1	-1	1	-1	1	-1	-1	-1	-1	-1	95.9978
FIM1_1869	TRL1	46	5	31	0	-19	-1	1	-1	-1	-1	-1	-1	-1	-1	-1	96.0369
FIM1_2096	PHM7	74	6	48	0	-23	1	-1	-1	-1	-1	1	-1	-1	-1	-1	96.0533
FIM1_1468	VPS74	147	6	24	0	-36.6	1	-1	1	1	-1	-1	-1	-1	-1	-1	96.1984
FIM1_3843	GCD11	112	6	63	0	-27.4	1	-1	1	-1	1	1	-1	-1	-1	-1	96.2967
FIM1_2989	MTR2	125	5	9	0	-31.9	1	-1	1	-1	-1	1	-1	-1	-1	-1	96.3369
FIM1_593	RPB11	49	1	0	0	-15.9	1	1	1	-1	1	-1	-1	-1	-1	-1	96.5716
FIM1_1628	HSP12	88	4	47	0	-23.1	1	1	1	-1	-1	-1	-1	1	-1	-1	96.7165
FIM1_550	GUA1	55	2	11	0	-18.8	1	-1	1	-1	-1	-1	-1	-1	-1	-1	96.9841
FIM1_2899	FPR3	40	5	28	0	-1.9	1	-1	-1	-1	-1	1	-1	-1	-1	1	97.4219
FIM1_3066	ERV25	166	5	11	0	-44.4	-1	-1	1	1	1	-1	-1	-1	1	-1	97.444
FIM1_2934	RPC82	56	1	2	0	-29.9	1	-1	1	-1	-1	-1	-1	-1	-1	-1	97.722
FIM1_2927	DPM1	136	6	4	0	-21.6	1	-1	1	-1	-1	1	-1	-1	-1	1	97.8488
FIM1_1880	CLC1	74	5	0	0	-17	1	1	1	-1	1	1	-1	-1	-1	-1	97.9849
FIM1_4781	fabG	17	8	5	0	-14.9	-1	1	1	-1	-1	-1	-1	-1	-1	-1	98.3938
FIM1_3923	FMP37	38	7	10	0	-6.2	1	1	1	-1	-1	-1	-1	-1	-1	-1	98.7766
FIM1_4399	COR1	188	6	177	0	-39.7	1	1	1	1	1	-1	-1	-1	-1	-1	98.7849
FIM1_2712	TMA22	17	7	0	0	-10.5	1	1	-1	-1	1	1	-1	-1	-1	-1	98.8054
FIM1_5076	CMD1	60	3	31	0	-15.2	1	-1	1	-1	1	-1	-1	-1	-1	-1	99.182
FIM1_576	SXM1	153	5	73	0	-40.5	1	-1	1	-1	-1	-1	-1	-1	-1	-1	99.2146
FIM1_4941	COX5A	166	5	132	0	-30.1	1	1	1	1	1	-1	-1	-1	-1	-1	99.7877
FIM1_3759	LAT1	110	5	22	0	-22	1	-1	1	-1	-1	1	-1	-1	-1	-1	99.8171
FIM1_3455	HXT4	149	7	19	0	-31.7	1	1	1	-1	-1	1	-1	-1	-1	-1	100
FIM1_4444	ATP1	162	5	17	0	-39.2	1	1	1	-1	-1	-1	-1	-1	-1	-1	100.188
FIM1_2681	RIB7	193	5	107	0	-68	1	-1	1	-1	1	1	-1	-1	-1	-1	100.189
FIM1_809	PDI1	150	5	9	0	-44.1	1	-1	1	-1	-1	-1	-1	-1	-1	-1	100.205
FIM1_217	YKT6	102	5	56	0	-39.6	1	-1	1	-1	-1	-1	-1	-1	-1	-1	100.807
FIM1_292	GLC3	142	7	6	0	-23.8	1	1	1	-1	-1	1	-1	-1	-1	-1	101.178
FIM1_3879	RAG5	165	5	129	0	-35	1	1	1	-1	-1	1	-1	-1	-1	-1	101.563
FIM1_3910	ERG10	164	5	19	0	-39.2	1	-1	1	-1	-1	1	-1	-1	-1	-1	101.807
FIM1_4136	ARC19	106	7	13	0	-25.3	1	1	1	-1	-1	-1	-1	-1	-1	-1	101.983
FIM1_831	MOS1	59	5	11	0	-13.2	-1	-1	1	-1	-1	-1	-1	-1	1	-1	102.308
FIM1_3169	KLMA_50074	38	7	0	0	-12.5	1	1	-1	1	-1	1	-1	-1	-1	-1	102.42
FIM1_611	ATG12	49	5	8	1	-18.1	1	-1	1	-1	-1	-1	-1	-1	-1	-1	102.666
FIM1_2191	THR4	105	8	12	0	-20.4	1	-1	1	-1	-1	1	-1	-1	-1	-1	102.954
FIM1_3128	BFR1	67	5	0	0	-19.1	1	1	1	-1	-1	1	-1	-1	-1	-1	103.022
FIM1_4331	PEP4	127	6	60	0	-33.4	1	1	1	-1	1	1	-1	-1	-1	-1	103.104
FIM1_2135	PRO1	142	5	130	0	-28.4	1	1	1	-1	1	1	-1	-1	-1	-1	103.147
FIM1_132	HYP2	121	3	1	0	-21.6	1	-1	1	-1	1	1	-1	-1	-1	1	103.161
FIM1_4761	ADY2	87	9	14	0	-17.7	1	1	1	-1	1	1	-1	-1	-1	-1	103.17
FIM1_2060	KLMA_30365	74	6	0	0	-11.9	1	1	1	-1	-1	1	-1	-1	-1	-1	103.497
FIM1_2926	IDP1	54	2	1	1	-19.2	1	-1	1	1	-1	1	-1	-1	-1	-1	103.514
FIM1_2260	GNT1-B	31	5	24	0	-13.4	1	-1	-1	-1	-1	-1	-1	-1	-1	-1	103.519
FIM1_1004	AIP1	66	6	55	0	-19.6	1	1	1	-1	-1	-1	-1	-1	-1	-1	103.581
FIM1_3497	LEU4	147	5	50	0	-20.3	1	-1	1	1	1	-1	-1	-1	-1	-1	103.619
FIM1_2120	VMA10	57	4	37	0	-19.3	1	1	-1	-1	-1	1	-1	-1	-1	-1	103.749
FIM1_117	RIP1	183	6	40	0	-43	1	1	1	-1	-1	-1	-1	-1	-1	-1	104.152
FIM1_578	RPT3	135	5	102	0	-38.5	1	-1	1	-1	1	-1	-1	-1	-1	-1	104.436
FIM1_4077	PYK1	60	8	9	0	-14.1	1	1	1	-1	1	-1	-1	-1	-1	-1	104.746
FIM1_4146	YVH1	81	5	9	0	-25.6	1	1	1	1	1	-1	-1	-1	-1	-1	105.138
FIM1_2822	KLMA_40364	109	5	12	0	-20.4	1	1	1	-1	-1	1	-1	-1	-1	-1	105.429
FIM1_1913	HGH1	48	11	0	0	-13	1	1	1	-1	-1	1	-1	-1	-1	-1	105.674
FIM1_796	STE50	64	5	25	1	-17.6	1	-1	1	-1	-1	1	-1	-1	-1	1	105.785
FIM1_3263	KLMA_50171	67	6	0	0	-19.7	1	1	1	-1	1	1	-1	-1	-1	-1	105.791
FIM1_2625	-	63	5	4	0	-18.3	1	1	1	-1	1	1	-1	-1	-1	-1	105.797
FIM1_2384	ARB1	61	5	27	0	-19.4	1	-1	1	-1	1	1	-1	-1	-1	-1	105.82
FIM1_55	SOU1	110	6	103	0	-17.4	1	1	1	-1	1	-1	-1	-1	-1	-1	106.039
FIM1_4204	KLMA_60098	150	5	57	0	-29.8	-1	1	1	-1	-1	-1	-1	-1	-1	-1	106.119
FIM1_2335	TAL1	54	3	10	0	-9.5	1	1	-1	1	-1	-1	-1	-1	-1	-1	106.292
FIM1_15	KLMA_10828	49	6	21	0	-9.5	1	1	1	-1	-1	-1	-1	-1	-1	-1	106.541
FIM1_3540	KLMA_50448	57	5	1	0	-22.8	1	-1	1	-1	1	1	-1	-1	-1	-1	106.841
FIM1_4675	DYS1	133	3	10	0	-40.2	1	-1	1	-1	-1	-1	-1	-1	-1	-1	107.109
FIM1_4002	RNA1	39	5	6	0	-13.7	1	-1	1	-1	-1	-1	-1	-1	-1	-1	107.988
FIM1_588	MRPL33	124	4	105	0	-29.5	1	-1	1	-1	1	-1	-1	-1	-1	-1	108.441
FIM1_3638	SDH4	145	2	15	0	-26.6	1	1	1	-1	-1	-1	-1	-1	-1	-1	108.51
FIM1_1280	SEC61	102	5	67	0	-32.9	1	1	1	-1	1	-1	-1	-1	-1	-1	109.025
FIM1_1189	GAL10	98	8	19	0	-25.3	1	1	1	-1	-1	-1	-1	-1	-1	-1	109.431
FIM1_1193	GCD2	30	5	11	0	-12	1	-1	1	1	-1	-1	-1	-1	-1	-1	109.482
FIM1_2675	GAP1	100	4	1	0	-17.6	1	-1	1	-1	1	1	-1	-1	-1	-1	109.742
FIM1_1710	LAC12	128	5	28	0	-32.5	1	1	1	-1	1	-1	-1	-1	-1	-1	109.904
FIM1_1851	SSP120	82	5	8	0	-20.6	1	-1	1	-1	-1	-1	-1	-1	-1	-1	110.077
FIM1_1297	UBI4	189	8	82	0	-38	1	1	1	-1	1	1	-1	-1	-1	-1	111.205
FIM1_1115	JEN1	29	5	20	0	-11.6	1	-1	-1	-1	-1	-1	-1	-1	-1	-1	111.455
FIM1_4997	VPS21	155	5	37	0	-34.9	1	-1	1	-1	-1	-1	-1	-1	-1	-1	112.448
FIM1_2215	NHP2	82	6	10	0	-17.3	-1	1	1	-1	-1	-1	-1	-1	-1	-1	112.59
FIM1_2756	KLMA_40301	96	5	31	0	-22	1	-1	1	-1	-1	-1	-1	-1	-1	-1	112.711
FIM1_4118	VMA5	59	5	49	0	-18.3	1	-1	1	1	-1	-1	-1	-1	-1	-1	112.764
FIM1_4349	SOR1	135	5	15	0	-26.6	1	-1	1	-1	-1	-1	-1	-1	-1	-1	112.795
FIM1_248	KYE1	126	7	41	0	-15.6	1	1	1	-1	-1	-1	-1	-1	-1	-1	113.244
FIM1_2847	MDH2	135	5	21	0	-26.6	1	1	1	-1	-1	1	-1	-1	-1	-1	113.687
FIM1_2876	FSF1	108	6	0	0	-19.4	1	1	1	-1	1	1	1	-1	-1	-1	113.809
FIM1_3697	KLMA_50610	85	6	13	0	-28.2	1	1	1	1	-1	1	-1	-1	-1	-1	113.988
FIM1_3007	RSM23	96	5	18	0	-31.3	1	-1	1	-1	1	1	-1	-1	-1	-1	114.08
FIM1_4234	RSM27	76	7	36	0	-21.7	1	-1	1	-1	-1	1	-1	-1	-1	-1	114.181
FIM1_2182	KLMA_30482	43	7	8	0	-12.5	1	-1	1	-1	1	-1	-1	-1	-1	-1	114.185
FIM1_3833	FBP1	75	6	0	0	-17.4	1	1	-1	-1	-1	1	-1	-1	-1	-1	114.668
FIM1_4967	GLC8	157	5	150	0	-31.3	1	-1	1	-1	1	-1	-1	-1	-1	-1	114.808
FIM1_2935	QCR2	138	5	72	0	-25.2	1	1	1	1	-1	-1	-1	-1	-1	-1	114.984
FIM1_1579	YAR1	66	6	0	0	-10.3	1	1	1	1	1	1	-1	-1	-1	-1	115.197
FIM1_3989	CLU1	56	5	2	0	-21.1	1	-1	1	1	-1	-1	-1	-1	-1	-1	115.453
FIM1_2100	RRP45	46	5	16	0	-10.9	1	1	1	-1	-1	-1	-1	-1	-1	-1	115.526
FIM1_2246	SSZ1	85	5	12	0	-19.1	1	1	1	-1	-1	-1	-1	-1	-1	-1	116.769
FIM1_5096	CBP6	57	5	0	0	-18.9	1	1	1	-1	1	1	-1	-1	-1	-1	117.545
FIM1_5149	SSA3	105	6	14	0	-25.1	1	-1	-1	-1	-1	-1	-1	-1	-1	-1	117.845
FIM1_3962	TVP18	94	5	18	0	-24	1	1	1	-1	1	1	-1	-1	-1	-1	119.07
FIM1_4018	DBP10	102	5	49	0	-27	1	-1	1	-1	-1	1	-1	-1	-1	-1	119.293
FIM1_46	EHT1	83	5	3	0	-18	1	-1	1	-1	1	-1	-1	-1	-1	-1	119.391
FIM1_1367	PKP1	69	5	52	0	-23.6	1	-1	1	-1	1	1	-1	-1	-1	1	120.529
FIM1_4178	HTB1	34	3	17	0	-8.5	1	1	-1	-1	-1	-1	-1	-1	-1	-1	120.582
FIM1_1026	HTB1	51	5	0	0	-14.8	1	1	-1	-1	-1	1	-1	-1	-1	-1	120.934
FIM1_3575	NCE102	82	6	7	0	-15.6	1	-1	-1	-1	-1	-1	-1	-1	-1	-1	121.172
FIM1_3802	KLMA_60481	63	6	0	0	-11.3	1	1	-1	-1	1	1	1	-1	-1	-1	122.329
FIM1_2081	NSR1	101	5	6	0	-24.5	1	1	1	-1	-1	1	-1	-1	-1	-1	123.891
FIM1_1066	SLD5	94	5	76	1	-17.1	1	1	1	-1	-1	1	-1	-1	-1	-1	126.938
FIM1_5063	HCH1	56	4	0	0	-15.1	1	1	-1	-1	-1	1	-1	-1	-1	-1	127.553
FIM1_2555	ADH1	61	5	19	0	-10.3	1	1	1	-1	-1	-1	1	-1	-1	-1	129.295
FIM1_4945	POR1	56	5	15	0	-7.9	1	1	1	1	-1	-1	-1	-1	-1	-1	131.143
FIM1_3581	INO1	60	4	11	0	-5.6	1	1	-1	-1	-1	-1	-1	-1	-1	-1	132.588
FIM1_2676	ADH2	63	5	19	0	-8.1	1	1	-1	-1	-1	-1	-1	-1	-1	-1	134.321
FIM1_294	HGT1	76	5	0	0	-12.6	1	1	-1	-1	-1	1	-1	-1	-1	-1	135.743
FIM1_108	TIM9	83	7	18	0	-23.6	1	1	1	-1	-1	1	-1	-1	-1	-1	136.924
FIM1_779	SAM2	84	5	11	0	-20.9	1	-1	1	-1	-1	-1	1	-1	-1	-1	138.824
FIM1_3336	MRP49	51	4	7	0	-6.2	1	-1	1	-1	-1	-1	-1	-1	-1	-1	140.663
FIM1_3793	KLMA_60492	74	3	2	0	-14.2	1	1	1	-1	-1	-1	-1	-1	-1	-1	150.824
FIM1_575	NCB2	154	6	70	0	-19.6	1	-1	1	-1	1	1	-1	-1	-1	-1	171.556

## Sheet: _xltb_storage_
XL Toolbox Settings
	export_preset	<?xml version="1.0" encoding="utf-16"?>_x000D_ <Preset xmlns:xsd="http://www.w3.org/2001/XMLSchema" xmlns:xsi="http://www.w3.org/2001/XMLSchema-instance">_x000D_ <Name>Tiff, 600 dpi, RGB, Transparent canvas</Name>_x000D_ <Dpi>600</Dpi>_x000D_ <FileType>Tiff</FileType>_x000D_ <ColorSpace>Rgb</ColorSpace>_x000D_ <Transparency>TransparentCanvas</Transparency>_x000D_ <UseColorProfile>false</UseColorP…
	export_path	C:\Users\ASUS\Desktop\Figure plot\Supplementary\Fig. S3\Fig. S3.tif
